# Supplementary material for: Quantifying Poverty as a Driver of Ebola Transmission
Source: PLoS Negl Trop Dis. 2015 Dec 31;9(12):e0004260. doi: 10.1371/journal.pntd.0004260 (PMC4697799; doi:10.1371/journal.pntd.0004260)
Supplement: S1 Data — The dataset consists information about individuals reported as suspected, probable, or confirmed Ebola cases in Montserrado County between February 28, 2014 and December 1, 2014. (XLSX) [file pntd.0004260.s001.xlsx]

## Sheet: Sheet1
person_id	TotalContactsListed	StatusAsOfCurrentDate	EpiCaseDef	DateReport	StatusReport	DateDeath	HCW	DistrictOnset	SCOnset	CountryOnset	DateOnset	Fever	Unexplainedbleeding	Temp	TempSource	Vomiting	BleedGums	Diarrhea	BleedInject	Fatigue	BleedNose	Anorexia	BleedStool	AbdPain	Hematemesis	ChestPain	BloodVomit	MusclePain	BloodCough	JointPain	BleedVagina	Headache	BleedSkin	Cough	BleedUrine	DiffBreathe	BleedOther	DiffSwallow	BleedOtherComment	SoreThroat	Jaundice	Conjunctivitis	SymptOther	Rash	SymptOtherComment	Hiccups	PainEyes	Unconscious	Confused
1347	20	Dead	3	2014-10-13	1	2014-10-08	FALSE	Montserrado	Monrovia	Liberia	2014-10-01	1														1						1
21827	6	Dead	2	2014-10-10	2		FALSE	Montserrado	Monrovia	Liberia	2014-09-24	1				1		1		1		1				1		1		1		1						1				1					1
22838	1	Dead	3	2014-10-10	1	2014-10-10	FALSE	Montserrado	Monrovia	Liberia	2014-10-08	1	2			1	2	2	2	1	2	1	2	2	2	2	2	2	2	2	2	2	2	2	2	2	2	2		2	2	2		2		2		1	2
1478	2	Alive	3	2014-10-10	2		FALSE	Montserrado	Monrovia	Liberia	2014-09-28	1	1			1	2	1	2	1	2	1	1	1	2	1	2	2	2	1		1	2	1	2	2	1	1		2	2	2	2	2		1	2	2	2
22809	0	Dead	2	2014-10-05	2		FALSE	Montserrado	Monrovia	Liberia	2014-09-29	1	2			1	2	2	2	1	2	1	2	2	2	2	2	1	2	2	2	2	2	2	2	2	2	2		2	1	2	2	2		2	2	2	2
1442	0	Alive	2	2014-10-07	2		FALSE	Montserrado	Monrovia	Liberia	2014-09-29	1	1			1		1		1		2		2		2		2		2		2		2		2	2	2		2	1	2	2	2		2	2	2	2
22807	0	Alive	2	2014-10-07	2		TRUE	Montserrado	Monrovia	Liberia	2014-09-29	1	2			1	2	1	2	1	2	1	2	1	2	1	2	2	2	2	2	2	2	2	2	2	2	2		2	2	1	2	2		2	2	2	2
22570	0	Alive	3	2014-10-08	2		FALSE	Montserrado	Monrovia	Liberia	2014-10-06	1	2			1	2	1	2	1	2	1	2	1	2	2	2	2	2	1	2	1	2	2	2	1	2	2		2	2	2	2	2		2	2	2	2
1443	0	Alive	2	2014-10-07	2		FALSE	Montserrado	Monrovia	Liberia	2014-10-05	1	2			2	2	2	2	1	2	2	2	2	2	2	2	2	2	2	2	2	2	2	2	2	2	2		2	2	2	2	2		2	2	2	2
21452	0	Alive	2	2014-10-11	2		FALSE	Montserrado	Monrovia	Liberia	2014-09-28	1	2			1	2	1	2	1	2	1	2	2	2	2	2	2	2	2	2	2	2	2	2	2	2	2		2	2	2		2		2	1	2	2
22606	0	Dead	3	2014-10-12	1	2014-10-12	FALSE	Montserrado	Monrovia	Liberia	2014-10-08	1	2			2	2	1	2	2	2	2	2	2	2	2	2	2	2	2	2	1	2	2	2	2	2	2		2	1	2	2	2		2	1	2	2
21458	0	Alive	2	2014-10-10	2		FALSE	Montserrado	Monrovia	Liberia	2014-08-10	1	2			2	2	1	2	1	2	1	2	1	2	1	2	2	2	1	2	2	2	2	2	2	2	2		2	2	2	2	2		2	2	2	2
1429	0	Dead	3	2014-10-11	2		FALSE	Montserrado	Monrovia	Liberia	2014-10-10	1	2			1	2	1	2	1	2	1	2	1	2	2	2	1	2	1	2	1	2	1	2	2	2	2		2		1	2	1		2	2	2	1
21029	0	Alive	2	2014-10-12	2		FALSE	Montserrado	Monrovia	Liberia	2014-10-11	2	2			1	2	2	2	1	2	2	2	2	2	2	2	2	2	2	2	1	2	2	2	1	2	2		2	2	2	2	2		2	2	2	2
1463	0	Dead	3	2014-10-10	1		FALSE	Montserrado	Monrovia	Liberia	2014-09-28	1	2			1	2	1	2	2	2	2	2	2	2	1	2	2	2	1	2	2	2	2	2	2	2	2		2	2	2	2	2		1	2	2	2
1489	0	Alive	2	2014-10-07	2		FALSE	Montserrado	Monrovia	Liberia	2014-10-05	1	2			1	2	1	2	1	2	1	2	1	2	2	2	2	2	2	2	2	2	2	2	2	2	2		2	2	2	2	2		2	2	2	2
1536	5	Dead	3	2014-09-26	1	2014-09-26	FALSE	Montserrado	Todee	Liberia	2014-09-25	1				1		1						1		1				1		1		1		1					1						1
21158	0	Alive	2	2014-10-07	2		FALSE	Montserrado	Monrovia	Liberia	2014-10-04	1	2			1	2		2	1	2	1	2	1	2		2		2		2		2		2		2				1		2
23124	2	Alive	3	2014-10-07	2		FALSE	Montserrado	Monrovia	Liberia	2014-09-30	1	1			1	2	1	1	1	2	1	2	1	2	2	2	1	2	1		1	2	1	2	2	2	1		1	2	1	2	2		1	2	2	2
1392	4	Dead	3	2014-10-13	2		FALSE	Montserrado	Monrovia	Liberia	2014-10-06	1	2			1	2	1	2	1	2	1	2	1	2	1	2	1	2	1	2	2	2	2	2	2	2	2		2	2	2	2	2		2	2	2	2
1496	18	Alive	2	2014-10-13	2		FALSE	Montserrado	Monrovia	Liberia	2014-10-06	1								1												1
1367	10	Dead	3	2014-10-11	1	2014-10-09	FALSE	Montserrado	Monrovia	Liberia	2014-10-03	1	1			1				1												1
21328	10	Dead	3	2014-10-11	1	2014-10-06	FALSE	Montserrado	Monrovia	Liberia	2014-09-28	1						1										1								1
1534	10	Alive	3	2014-10-12	2		FALSE	Montserrado	Monrovia	Liberia	2014-10-10	1								1												1																1
22170	5	Alive	2	2014-10-11	2		FALSE	Montserrado	Monrovia	Liberia	2014-10-07					1		1		1		1		1						1		1		1				1			2			2		3	2	1
22810	1	Alive	2	2014-10-07	2		FALSE	Montserrado	Monrovia	Liberia	2014-09-29	1	2			2	2	1	2	1	2	2	2	2	2	2	2	2	2	2	2	2	2	2	2	2	2	2		2	2	2	2	2		2	2	2	2
1526	2	Alive	2	2014-10-09	2	2014-10-10	FALSE	Montserrado	Monrovia	Liberia	2014-10-03	1	2			1	2	1	2	1	2	1	2	1	2	1	2	1	2	1	2	2	2	2	2	2	2	2		2	2	2	2	2		2	2	2	2
1417	1	Alive	3	2014-10-09	2		FALSE	Montserrado	Monrovia	Liberia	2014-10-02	1	2			2	2	1	2	1	2	1	2	2	2	2	2	1	2	1	2	1	2	2	2	2	2	2		1	1	2	2	2		2	2	2	2
22231	0	Alive	3	2014-10-10	2		FALSE	Montserrado	Monrovia	Liberia	2014-10-01	1	2			2	2	2	2	1	2	1	2	2	2	1	2	2	2	1	2	1	2	2	2	2	2	2		2	2	2	2	2		2	2	2	2
22574	0	Dead	3	2014-10-01	1	2014-10-08	FALSE	Montserrado	Monrovia	Liberia	2014-09-15	1	1			1	2	1	2	1	2	2	2	2	2	2	2	2	2	2		1	2	2	2	2	2	2		2	2	2	2	2		2	1	2	2
22571	0	Alive	3	2014-10-08	2		FALSE	Montserrado	Monrovia	Liberia	2014-10-08	1	2			1	2	1	2	1	2	2	2	2	2	2	2	2	2	2	2		2	2	2	2	2	2		2	2	2	2	2		2	2	2	2
22654	0	Alive	3	2014-10-08	2		FALSE	Montserrado	Monrovia	Liberia	2014-09-26	1	2			1	2	2	2	1	2	1	2	2	2	2	2	2	2	2	2	2	2	2	2	2	2	2		2	2	2	2	2		2	2	2	2
22375	0	Dead	3	2014-10-05	1	2014-10-05	FALSE	Montserrado	Monrovia	Liberia	2014-09-20	1	2			1	2	2	2	1	2	2	2	2	2	2	2	1	2	2	2	2	2	2	2	2	2	1		2	2	2	2	2		2	2	2	2
21129	0	Alive	3	2014-10-08	2		FALSE	Montserrado	Monrovia	Liberia	2014-10-05	1	2			2	2	2	2	2	2	1	2	1	2	1	2	1	2	1	2	2	2	2	2	2	2	2		1	2	2	2	2		2	2	2	2
1494	0	Alive	3	2014-10-12	2		FALSE	Montserrado	Monrovia	Liberia	2014-10-11	1	1			2	2	1	2	2	2	2	1	2	2	2	2	2	2	2		2	2	2	2	2	2	2		2	2	1	1	2	Blood Diarrhea	2	2	2	2
22598	0	Alive	3	2014-10-07	2		FALSE	Montserrado	Monrovia	Liberia	2014-10-01	1	2			1	2	2	2	1	2	1	2	2	2	2	2	2	2	2	2	1	2	2	2	2	2	2		2	2	2	2	2		2	2	2	2
21089	0	Dead	3	2014-10-10	1	2014-10-09	FALSE	Montserrado	Monrovia	Liberia	2014-10-09	2	2			2	2	2	2	2	2	2	2	2	2	1	2	2	2	2	2	2	2	2	2	2	2	2		2	2	2	2	2		2	2	2	2
20995	0	Dead	3	2014-10-08	1	2014-09-22	FALSE	Montserrado	Todee	Liberia	2014-09-22	2	2			1	2	1	2	2	2	1	2	2	2	1	2	2	2	1	2	2	2	1	2	1	2	1		2	1	1	2	2		2	2	2	2
1518	0	Dead	3	2014-10-03	1	2014-10-03	FALSE	Montserrado	Monrovia	Liberia	2014-10-02	1	3			1		1		1		1		2		1		1		1		1		1		1		1		2	2	2	2	2		1	2	1	1
22461	20	Dead	2	2014-10-13	1	2014-10-03	FALSE	Montserrado	Monrovia	Liberia	2014-10-09	1				1		1		1		1		1		1		1												1	2
1368	13	Dead	2	2014-10-09	1	2014-10-08	FALSE	Montserrado	Monrovia	Liberia	2014-09-30	1								1												1
21077	11	Alive	3	2014-10-08	2		TRUE	Montserrado	Monrovia	Liberia	2014-09-26	1	2				2		2		2	1	2	1	2	1	2	1	2		2	1	2		2	2	2	1		2	2	2		2		2	2	2	2
21079	11	Alive	3	2014-10-07	2		FALSE	Margibi		Liberia	2014-10-05	1				2		1		1		1		1		1		1		1		1		1		1		1		1	2	1		2		2	2	2	2
1374	4	Alive	2	2014-10-05	2		FALSE	Montserrado	Monrovia	Liberia	2014-10-05	1	2			1	2	1	2		2	1	2	1	2	1	2	1	2	1	2	1	2	2	2	1	2	1		2	2	1		2		2	2	2	2
1407	13	Dead	3	2014-09-27	2		FALSE	Montserrado	Monrovia	Liberia	2014-09-27	1	2			1	2	2	2	1	2	1	2	2	2	2	2	1	2	1	2	1	2	2	2	1	2	2		2	1	2		2		2	2	2	2
1485	8	Dead	3	2014-10-10	1	2014-10-03	FALSE	Montserrado	Monrovia	Liberia	2014-09-28	1	1			1		1		2		1		1		2		1		1		1		2		1		1		1	2	2		2		2	2	2	2
1451	8	Alive	2	2014-10-04	2		FALSE	Montserrado	Monrovia	Liberia	2014-10-02	1				2		2		1		1		1		2		2		2		1		2		2		2		2	2	1
21561	11	Dead	3	2014-10-09	1	2014-10-05	FALSE	Montserrado	Monrovia	Liberia	2014-10-01	1	2			1	2	1	2	1	2	1	2	1	2	2	2	1	2	1	2	1	2	2	2	1	2	1		1	2	1		2		2	2	2	2
22629	1	Alive	3	2014-10-12	2		TRUE	Montserrado	Monrovia	Liberia	2014-10-10	2	2			1	2	2	2	1	2	2	2	2	2	1	2	2	2	2	2	1	2	2	2	2	2	2		2	1	2	2	2		2	2	2	2
22843	1	Alive	2	2014-10-12	2		FALSE	Montserrado	St. Paul	Liberia	2014-10-08	1	2			2	2	2	2	2	2	2	2	1	2	2	2	2	2	2	2	1	2	1	2	2	2	2		2	2	2	2	2		2	2	2	2
23058	2	Alive	2	2014-10-12	2		FALSE	Montserrado	Monrovia	Liberia	2014-10-08	1	2			1	2	1	2	1	2	1	2	1	2	2	2	2	2	2	2	2	2	2	2	2	2	2		2	1	2	2	2		2	2	2	2
23073	2	Alive	2	2014-10-11	2		FALSE	Montserrado	Monrovia	Liberia	2014-10-05	1	2			1	2	1	2	1	2	1	2	1	2	2	2	1	2	1	2	1	2	2	2	2	2	1		1	2	1		2		2	2	2	2
22416	3	Alive	3	2014-10-11	2		FALSE	Montserrado	Monrovia	Liberia	2014-10-07	1	2			2	2	1	2	1	2	1	2	1	2	2	2	1	2	1	2	1	2	2	2	2	2	1		1	2	1		1		2	2	2	2
1431	6	Alive	3	2014-10-12	2		FALSE	Montserrado	Monrovia	Liberia	2014-10-05	2	2			1	2	1	2	1	2	1	2	1	2	1	2	1	2	1	2		2		2		2	1		2	2	2	2	2		1	2	2	2
1476	16	Dead	3	2014-10-11	1	2014-10-10	FALSE	Montserrado	Monrovia	Liberia	2014-10-03	1				2		3		3		1		1		1		1		1		1		2		2		2		2	2	2		2		2	2	2	2
1378	27	Dead	3	2014-10-09	1	2014-10-06	FALSE	Montserrado	Monrovia	Liberia	2014-10-02	1	2			1	2	1	2	1	2	1	2	1	2	2	2	1	2	1	2	1	2	2	2	2	2	2		1	2	2		2		2	2	2	1
22826	0	Alive	2	2014-10-07	2		FALSE	Montserrado	Monrovia	Liberia	2014-09-30	1				2		1		1		1		2		2		2		2		2		2		2		2		2	2	2	2	2		2	2	2	2
1502	0	Dead	3	2014-10-03	1	2014-10-01	FALSE	Montserrado	Monrovia	Liberia	2014-09-22	1	2			1	2	1	2	2	2	2	2	2	2	2	2	2	2	2	2	1	2	2	2	2	2	2		2	2	1	2	2		2	2	2	2
22650	0	Alive	2	2014-10-08	2		FALSE	Montserrado	Monrovia	Liberia	2014-09-30	1	2			1	2	2	2	2	2	1	2	2	2	2	2	1	2	1	2	2	2	2	2	2	2	2		2	2	2	2	2		2	2	2	2
20970	0	Alive	2	2014-10-09	2		FALSE	Montserrado	Mohammed	Liberia	2014-10-05	1	2			1	2	1	2	1	2	2	2	2	2	2	2	1	2	1	2	1	2	1	2	2	2	2		2	2	2	2	2		2	2	2	2
23105	2	Alive	2	2014-10-15	2		FALSE	Montserrado	Monrovia	Liberia	2014-10-06	1	1			2		2		1		1		1		2		2		2		2	1	2		2		2		2	2	2	2			2	2	2	2
21224	2	Alive	3	2014-10-09	2		FALSE	Montserrado	Monrovia	Liberia	2014-10-02	1	2			1	2	1	2	1	2	1	2	2	2	2	2	1	2	1	2	1	2	1	2	1	2	1		1	2	2	2	2		2	2	2	2
21696	0	Alive	3	2014-10-13	2		FALSE	Montserrado	Monrovia	Liberia	2014-10-10	1				2		1		1		1		2		1		2		2		2		2		2		2		2	2	2		2		2	2	2	2
21060	0	Alive	3	2014-10-13	2		FALSE	Montserrado	Monrovia	Liberia	2014-10-10	1						2		2		1		1		2		2		2		2		2		2		2		2	2	2		2		2	2	2	2
21675	6	Dead	3	2014-10-13	1	2014-10-12	FALSE	Montserrado	Monrovia	Liberia	2014-10-02	1	2			1	2	1	2	1	2	1	2	2	2	2	2	2	2	2	2	2	2	2	2	2	2	2		2	2	2		2		2	2	2	2
1514	4	Alive	3	2014-10-13	2		FALSE	Montserrado	Monrovia	Liberia	2014-10-12	2	2			1	2	2	2	2	2	2	2	2	2	2	2	2	2	2	2	2	2	2	2	2	2	2		2	2	2		2		2	2	1	2
1359	3	Dead	3	2014-10-13	1	2014-10-13	FALSE	Montserrado	Monrovia	Liberia	2014-09-25	2	2			2	2	2	2	2	2	2	2	2	2	2	2	2	2	2	2	2	2	2	2	2	2	2		2	2	2	2	2		2	2	2	1
23168	0	Alive	3	2014-10-13	2		FALSE	Montserrado	Monrovia	Liberia	2014-10-02	1	2			2	2	1	2	1	2	1	2	1	2	1	2	2	2	2	2	2	2	2	2	2	2	2		2	2	1	2	2		1	2	2	2
22642	0	Alive	3	2014-10-11	2		FALSE	Montserrado	Monrovia	Liberia	2014-10-05	1				1		1		1		1		2		2		2		2		2		2		2		2		2	2	1		2		2	2	2	2
22306	9	Dead	3	2014-10-13	1	2014-10-06	FALSE	Montserrado		Liberia	2014-10-01	1														1						1				1
21554	0	Alive	2	2014-10-08	2		TRUE	Montserrado	Monrovia	Liberia	2014-10-07	1	2			2	2	2	2	2	2	2	2	2	2	2	2	2	2	1	2	2	2	2	2	2	2	2		2	2	2	1	2		2	2	2	2
22377	0	Dead	3	2014-09-29	1	2014-09-29	FALSE	Montserrado	Monrovia	Liberia	2014-09-14	1	2			1	2	1	2	1	2	2	2	2	2	2	2	2	2	2	2	1	2	1	2	2	2	1		2	1	2	2	2		2	2	2	2
20993	0	Dead	3	2014-10-08	1	2014-09-11	TRUE	Montserrado		Liberia	2014-09-11	1				1		1		1		1		1				1		1				1								1
22383	0	Dead	3	2014-10-10	1	2014-10-10	FALSE	Montserrado		Liberia	2014-10-02	1	2			1	2	1	2	1	2	1	2	1	2	1	2	1	2	1	2	1	2	2	2	2	2	2		2	2	2	2	2		2	2	2	2
23322	3	Alive	2	2014-10-03	2		FALSE	Montserrado		Liberia	2014-10-03	1	2			1	2	1	2		2		2	1	2		2	2	2	2	2	2	2	2	2	2	2	2		2	2	2	2	2		2	2	2	2
21716	1	Alive	2	2014-10-07	2		FALSE	Montserrado	Monrovia	Liberia	2014-10-05	1	2			2	2	2	2	1	2	1	2	2	2	2	2	2	2	2	2	2	2	2	2	2	2	2		2	2	2		2		2	2	2	2
1366	5	Alive	2	2014-10-07	2		FALSE	Montserrado	Monrovia	Liberia	2014-10-04	1	2			2	2		2	1	2	1	2	1	2	2	2	2	2	2	2	1	2	2	2	2	2	2		2	2	2	2	2		2	2	2	2
21597	39	Alive	3	2014-10-03	2		FALSE	Montserrado	Monrovia	Liberia	2014-09-29	1	2			1	2	1	2	1	2	1	2	1	2	2	2	1	2	1	2	1	2	2	2	1	2	1		1	2	2		2		2	2	2	2
1304	0	Alive	2	2014-10-08	2		FALSE	Montserrado	Todee	Liberia	2014-10-07	1	2				2		2		2	1	2		2		2	1	2	1	2	1	2		2		2						2
23321	8	Alive	3	2014-10-11	2		FALSE	Montserrado	Monrovia	Liberia	2014-10-03	1	2			1	2	1	2	1	2	1	2	1	2	1	2	3	2	3	2	3	2	3	2	2	2	2		2	2	2	2	2		2	2	2	2
1434	19	Alive	2	2014-10-04	2		FALSE	Montserrado	Monrovia	Liberia	2014-10-03	1				1		1		1
22556	15	Dead	3	2014-10-08	1	2014-10-08	FALSE	Montserrado	Monrovia	Liberia	2014-10-07	1	3			1				1		1		3		3		3		3		1		2		2		2		2	2	2	3	2		2	2	2	2
1481	3	Dead	3	2014-10-10	1	2014-10-10	FALSE	Montserrado		Liberia	2014-10-04	2	2			1	2	1	2	1	2	1	2	2	2	1	2	2	2	1	2	2	2	2	2	2	2	1		1	2	1	2	2		2	2	2	2
1444	0	Alive	2	2014-10-14	2		FALSE	Montserrado	Monrovia	Liberia	2014-10-12	1	2			1	2	1	2	1	2	1	2	2	2	2	2	2	2	1	2	1	2	2	2	2	2	2		2	2	2	2	2		2	2	2	2
1525	1	Alive	2	2014-10-13	2		FALSE	Montserrado	Monrovia	Liberia	2014-10-12	1	1			1	3	1	3	1	3	1	1	1			3		3		3				3					1	1	3		3		3
21236	6	Alive	3	2014-10-13	2		FALSE	Montserrado	Monrovia	Liberia	2014-10-08	1	2			1	2	1	2	1	2	1	2	3	2	3	2	3	2	3	2	3	2	3	2	3	2	3		3	3	3	2	3		3	3	3	3
1371	3	Alive	3	2014-10-13	2		FALSE	Montserrado	Monrovia	Liberia	2014-10-04	1	2			1	2	1	2	2	2	2	2	1	2	2	2	1	2	2	2	2	2	1	2	2	2	2		1	2	2	2	2		2	2	2	2
1470	1	Alive	2	2014-10-14	2		FALSE	Montserrado	Monrovia	Liberia	2014-10-13	1	2			2	2	2	2	1	2	1	2	1	2	1	2	1	2	1	2	1	2	2	2	2	2	2		2	1	2	2	2		2	2	2	2
21756	0	Alive	3	2014-10-14	2		FALSE	Montserrado	Monrovia	Liberia	2014-10-13	1	2			1	2	1	2	1	2	1	2	1	2	1	2		2	1	2	1	2	1	2	2	2	1		2	2	1	2	2		2	2	2	2
21052	0	Alive	3	2014-10-14	2		FALSE	Montserrado	Monrovia	Liberia	2014-10-12	1	1					1		1		1		1		1		2		2		1		1		2		2		2	2	2		2		2	2	2	2
22120	0	Alive	3	2014-10-14	2		TRUE	Montserrado	Monrovia	Liberia	2014-10-06	1	2			1	2	2	2	1	2	1	2	1	2	1	2	2	2	1	2	1	2	2	2	1	2	2		2	2	2	2	2		2	2	2	2
21026	0	Alive	2	2014-10-14	2		FALSE	Montserrado	Monrovia	Liberia	2014-10-11	2	2			1	2	1	2	1	2	1	2	1	2	1	2	2	2	1	2	1	2	2	2	2	2	2		2	2	1	2	2		2	2	2	2
1446	2	Alive	3	2014-10-14	2		FALSE	Montserrado	Monrovia	Liberia	2014-10-09	1	2			1	2	2	2	1	2	1	2	1	2	1	2	1	2	1	2	1	2	2	2	2	2	2		2	2	2		2		2	2	2	2
1501	10	Alive	2		2		FALSE	Montserrado	Monrovia	Liberia	2014-09-30	1	1			1		1		1												1
22373	0	Dead	3	2014-09-29	1	2014-09-29	FALSE	Montserrado	Monrovia	Liberia	2014-09-20	1	2			1	2	1	2	1	2	1	2	1	2	1	2	1	2	1	2	1	2	2	2	2	2	2		2	2	2	2	2		2	2	2	2
1395	0	Alive	3	2014-10-07	2		FALSE	Montserrado	Monrovia	Liberia	2014-09-30	1	2			2	2	2	2	1	2	1	2	2	2	2	2	2	2	2	2	2	2	2	2	2	2	2		2	2	1	2	2		2	2	2	2
1382	5	Alive	3	2014-10-07	2		FALSE	Montserrado	Monrovia	Liberia	2014-09-28	1	2			1	2	1	2	1	2	1	2	1	2	2	2	1	2	1	2	1	2	1	2	1	2	1		1	1	2	2	2		2	2	2	2
23414	0	Alive	2	2014-10-11	2		FALSE	Montserrado	Monrovia	Liberia	2014-10-01	1	2			1	2	1	2	1	2	1	2	1	2	2	2	1	2	1	2	1	2	2	2	2	2	2		2	2	1		2		2	2	2	2
22632	0	Alive	3	2014-10-09	2		FALSE	Montserrado	Monrovia	Liberia	2014-10-02	1	2			1	2	1	2	2	2	1	2	2	2	2	2	2	2	2	2	2	2	2	2	2	2	2		2	2	2	2	2		2	2	2	2
21677	0	Dead	3	2014-10-13	1	2014-10-10	FALSE	Montserrado	Monrovia	Liberia	2014-10-03	1	1			1	2	1	2	1	2	1	2	1	2	2	1	2	2	2		1	2	1	2	2	2	1		1	2	2	2	2		2	2	2	2
1469	0	Alive	2	2014-10-07	2		FALSE	Montserrado	Monrovia	Liberia	2014-10-06	1	2			2	2	2	2	1	2	1	2	2	2	2	2	2	2	2	2	2	2	1	2	2	2	2		2	2	2	2	2		2	2	2	2
22610	0	Alive	2	2014-10-09	2		FALSE	Montserrado	Monrovia	Liberia	2014-09-27	1	2			2	2	2	2	2	2	1	2	1	2	2	2	2	2	1	2	2	2	2	2	2	2	2		2	2	2	2	2		2	2	2	2
23115	20	Dead	3	2014-10-08	1	2014-10-08	FALSE	Montserrado	Monrovia	Liberia	2014-09-29	1	2			1	2	2	2	1	2	1	2	1	2	2	2	1	2	1	2	2	2	2	2	2	2	2		2	2	2	2	2		2	2	2	2
23090	0	Alive	3	2014-10-13	2		FALSE	Montserrado	Monrovia	Liberia	2014-10-02	1	2			2	2	1	2	1	2	1	2	1	2	1	2	2	2	2	2	2	2	2	2	2	2	2		2	2	1	2	2		1	2	2	2
23101	0	Alive	2	2014-10-08	2		FALSE	Montserrado	Monrovia	Liberia	2014-10-03	2	2			2	2	2	2	2	2	1	2	2	2	2	2	2	2	2	2	1	2	1	2	2	2	2		2	2	2	2	2		2	2	2	2
23196	2	Alive	2	2014-10-10	2		TRUE	Montserrado	Monrovia	Liberia	2014-10-03	2	2			2	2	2	2	1	2	1	2	2	2	1	2	2	2	2	2	1	2	1	2	2	2	2		2	2	2	2	2		2	2	2	2
1497	1	Alive	2	2014-10-14	2		FALSE	Montserrado	Monrovia	Liberia	2014-10-10	1	2			1	2	1	2	1	2	1	2	1	2	1	2	1	2	1	2	1	2	2	2	2	2	1		1	1	2		2		2	2	2	2
23260	13	Dead	3	2014-10-14	1	2014-10-13	FALSE	Montserrado	Monrovia	Liberia	2014-10-11	1	2			2	2	2	2	2	2	2	2	2	2	2	2	2	2	2	2	2	2	2	2	2	2	2		2	2	2	2	2		2	2	2	2
22122	2	Alive	2	2014-10-10	2		FALSE	Montserrado	Monrovia	Liberia	2014-10-05	1	2			1	2	2	2	1	2	1	2	1	2	1	2	2	2	1	2	1	2	2	2	2	2	2		2	2	2	2	2		2	2	2	2
23137	1	Alive	2	2014-10-14	2		FALSE	Montserrado	Monrovia	Liberia	2014-10-07	1	2			2	2	2	2	1	2	1	2	1	2	2	2	1	2	1	2	1	2	1	2	2	2	2		2	1	2		2		2	2	2	2
1454	2	Alive	3	2014-10-10	2		FALSE	Montserrado	Monrovia	Liberia	2014-10-01	2	2			2	2	2	2	1	2	2	2	1	2	2	2	2	2	2	2	1	2	2	2	2	2	2		2	2	2	2	2		2	2	2	2
21731	3	Alive	2	2014-10-10	2		FALSE	Montserrado	Monrovia	Liberia	2014-10-07	1	2			1	2	1	2	1	2	1	2	1	2	2	2	1	2	2	2	1	2	2	2	2	2	2		2	2	2	2	2		2	2	2	2
1391	2	Dead	3	2014-10-13	1		FALSE	Montserrado	Monrovia	Liberia	2014-10-03	1	1			1		1		1		1		1		2	1	2		2		1		1		2		1		1	2	2		2		2	2	2	2
22631	4	Alive	3	2014-10-09	2		FALSE	Montserrado	Monrovia	Liberia	2014-10-02	1	2			1	2	1	2	2	2	1	2	2	2	2	2	2	2	2	2	2	2	2	2	2	2	2		2	2	2	2	2		2	2	2	2
22084	1	Dead	2	2014-10-12	1		FALSE	Montserrado	Monrovia	Liberia	2014-10-11	2	2			2	2	2	2	1	2	1	2	2	2	2	2	2	2	2	2	2	2	2	2	2	2	2		2	2	2	2	2		2	2	2	2
21706	0	Alive	3	2014-10-14	2		FALSE	Montserrado		Liberia	2014-10-08	1				1		1		1		1		2				1		1				1		1		2		2		1		2		2	2	2	2
21878	0	Dead	3	2014-09-27	1	2014-09-29	FALSE	Montserrado		Liberia	2014-09-27	1	2			1	2	1	2	1	2	1	2	1	2	1	2	1	2	1	2	1	2	1	2		2	1		1	2	1		2		1		2	1
1513	4	Alive	2	2014-10-15	2		FALSE	Montserrado	Monrovia	Liberia	2014-10-13	1	2			1	2	1	2	1	2	1	2	2	2	2	2	1	2	1	2	1	2	1	2	1	2	2		2	2	1	2	2		1	2	2	2
22341	20	Dead	3	2014-10-15	1	2014-10-11	FALSE	Montserrado	Monrovia	Liberia	2014-10-07	1	2				2	2	2		2		2		2		2		2		2	1	2		2		2						2
21697	3	Alive	3	2014-10-15	2		FALSE	Montserrado	Monrovia	Liberia	2014-10-13	1	2			1	2	2	2	1	2	1	2	1	2	2	2	2	2	2	2	1	2	2	2	2	2	2		2	2	1	2	2		2	2	2	2
22903	0	Alive	2	2014-09-15	2		FALSE	Montserrado	Monrovia	Liberia	2014-10-11	1	2			2	2	2	2	1	2	1	2	2	2	2	2	1	2	2	2	2	2	2	2	1	2	2		2	2	2	2	2		2	2	2	2
23349	0	Alive	2	2014-10-15	2		FALSE	Montserrado	Monrovia	Liberia	2014-10-11		2			1	2	1	2	1	2	1	2	2	2	2	2	1	2	2	2	2	2	1	2	2	2	2		2	2	2	2	2		2	2	1	1
1435	0	Dead	3	2014-10-13	2		FALSE	Montserrado	Monrovia	Liberia	2014-09-28	1	2			2	2	2	2	2	2	2	2	1	2	2	2	2	2	2	2	2	2	2	2	2	2	2		2	2	2	2	2		2	2	2	2
22607	2	Alive	2	2014-10-15	2		FALSE	Montserrado	Monrovia	Liberia	2014-10-12	1	2			1	2	1	2	2	2	1	2	1	2	1	2	2	2	2	2	2	2	1	2	2	2	1		1	2	1		2		2	2	2	2
1390	11	Dead	2	2014-10-12			FALSE	Montserrado	Monrovia	Liberia	2014-10-09	1	2			1	2	1	2	1	2	1	2	2	2	2	2	2	2	1	2	1	2	2	2	2	2	2		2	2	2		2		2	3	1	1
1515	13	Dead	3	2014-10-14	1	2014-10-14	FALSE	Montserrado	Monrovia	Liberia	2014-10-10	1	3			1		1		1		1		1		3		3		3		1		3		3		3		2	2	2	3	2		3	3	2	1
21580	12	Dead	3	2014-10-16	1	2014-09-09	FALSE	Montserrado	Monrovia	LIBERIA	2014-10-16	1	2			1	2	1	2	1	2	1	2	1	2	1	2	1	2	1	2	1	2	2	2	2	2	2		2	2	2	2	2		2	2	2	2
23330	0	Dead	2	2014-10-08	1	2014-10-15	FALSE	Montserrado		Liberia	2014-10-07	1	2			2	2	2	2	2	2	1	2	2	2	2	2	2	2	2	2	2	2	2	2	2	2	2		2	2	2	2	2		2	2	2	2
21521	0	Alive	3	2014-10-12	2		FALSE	Montserrado	Monrovia	Liberia	2014-10-15	1	2			2	2	2	2	1	2	1	2	1	2	2	2	1	2	1	2	1	2	1	2	2	2	2		1	2	2	3	2		2	2	2	2
22840	0	Alive	3	2014-10-14	2		FALSE	Montserrado	Monrovia	Liberia	2014-10-13	1	2			2	2	2	2	1	2	1	2	2	2	2	2	2	2	2	2	1	2	2	2	2	2	2		2	2	2	2	2		2	2	2	2
22828	0	Dead	3	2014-10-10	1	2014-10-14	TRUE	Montserrado		Liberia	2014-10-15	1	2			2	2	2	2	1	2	2	2	2	2	2	2	2	2	2	2	1	2	2	2	2	2	2		2	2	2	2	2		2	2	2	2
21821	0	Alive	2	2014-10-15	2		FALSE	Montserrado	Monrovia	Liberia	2014-10-09	1	2			1	2	1	2	1	2	1	2	2	2	2	2	2	2	2	2	2	2	2	2	2	2	2		2	2	2	2	2		2	2	2	2
21371	9	Dead	3	2014-10-09	1	2014-10-08	FALSE	Montserrado	Monrovia	Liberia	2014-09-25		2				2	1	2		2		2		2		2		2		2	1	2		2		2						2
1475	0	Alive	2		2		FALSE	Montserrado	Monrovia	Liberia	2014-10-10	1	1			1		1		1		1		1		2		2		2		2		2		2		3		2	2	2		2		2	2	2	2
1362	12	Alive	3	2014-10-16	2		FALSE	Montserrado	Monrovia	Liberia	2014-10-12	1	2			1	2	1	2	1	2	2	2	2	2	2	2	1	2	1	2	1	2	2	2	2	2	2		2	2	2	2	2		1	3	2	2
22660	6	Alive	2	2014-10-15	2		TRUE	Montserrado	Monrovia	Liberia	2014-10-05	1	2			1	2	1	2	1	2	1	2	1	2	1	2	1	2	1	2	3	2	1	2	1	2	1			1		2	2		2		1	1
1520	16	Alive	3	2014-10-16	2		TRUE	Montserrado	Monrovia	Liberia	2014-10-11	1	2			1	2	2	2	1	2	1	2	1	2	2	2	2	2	2	2	2	2	2	2	2	2	2		2	1	2		2		2	2	2	2
1399	17	Alive	2	2014-10-13	2		FALSE	Montserrado	Monrovia	Liberia	2014-10-12	1	2			1	2	2	2	1	2	1	2	2	2	2	2	2	2		2	2	2		2	3	2	2		2	2	2	2	2		2	2	2	2
1354	0	Dead	3	2014-10-15	1	2014-10-13	FALSE	Montserrado	Monrovia	Liberia	2014-10-12	1	2			2	2	2	2	1	2	1	2	1	2	1	2	1	2	1	2	1	2	2	2	2	2	2		2	2	2	2	2		2	2	2	2
604	0	Alive	2	2014-10-15	2		FALSE	Montserrado	Monrovia	Liberia	2014-10-11	1	2			1	2	2	2	1	2	1	2	2	2	1	2	2	2	1	2	1	2	2	2		2	1		1	2	2	2	2		2	2	2	2
1438	0	Dead	3		1		FALSE	Montserrado	Monrovia	Liberia	2014-10-11	1	2			1	2	2	2	1	2	1	2	1	2	2	2	2	2	2	2	1	2	2	2	2	2	2		2	2	2	2	2		2	2	2	2
1459	0	Dead	3	2014-10-15	1	2014-10-15	FALSE	Montserrado	Monrovia	Liberia	2014-09-30	1	2			1	2	2	2	1	2	1	2	2	2	2	2	2	2	2	2	1	2	2	2	2	2	2		2	2	2	2	2		2	2	2	2
1471	0	Alive	2		2		FALSE	Montserrado	Monrovia	Liberia	2014-10-08	1	2			1	2	1	2	1	2	2	2	2	2	2	2	1	2	1	2	2	2	2	2	2	2	2		2	2	2	2	2		2	2	2	2
1396	0	Alive	3	2014-10-15	2		FALSE	Montserrado	Monrovia	Liberia	2014-10-09	1	2			1	2	1	2	2	2	1	2	1	2	1	2	1	2	2	2	2	2	2	2	2	2	2		2	1	2	2	2		1	2	2	2
1532	0	Dead	3		1	2014-10-16	FALSE	Montserrado	Monrovia	Liberia	2014-10-12	1	2			1	2	2	2	1	2	1	2	2	2	2	2	2	2	2	2	1	2	2	2	1	2	2		1	2	2	2	2		2	2	2	2
23460	0	Alive	3		2		FALSE	Montserrado	Monrovia	Liberia	2014-10-15	1	1			2		2		1		2		1		1		2		2		2		2		1		1		2	2	2	1	2	Abdominal Pain	2	2	2	2
21508	0	Alive	2		2		FALSE	Montserrado	Monrovia	Liberia	2014-10-15	2	2			2	2	2	2	1	2	1	2	2	2	2	2	2	2	1	2	1	2	2	2	2	2	2		2	2	2	2	2		2	2	2	2
1530	11	Dead	2		2		FALSE	Montserrado	Monrovia	Liberia	2014-10-10	1								1		1				1		1		1													2
1365	24	Dead	2		1	2014-10-13	FALSE	Montserrado	Monrovia	Liberia	2014-10-13	1	2	1	1	1	2	1	2	1	2	1	2	1	2		2		2		2	1	2		2	1	2												1
239	1	Dead	2	2014-08-09	1	2014-08-08	FALSE	Montserrado	Monrovia	Liberia	2014-07-30	1	2			1	2	1	2	1	2	1	2	2	2	2	2	2	2	2	2	2	2	2	2	2	2	2		2	2	2	2	2		1	2	2	2
625	2	Alive	3	2014-08-12	2		FALSE	Montserrado	Monrovia	Liberia	2014-08-05	1	2			1	2	1	2	1	2	1	2	1	2	2	2	2	2	2	2	2	2	2	2	2	2	1		2	2	2	2	2		2	2	2	2
230	3	Alive	3	2014-08-11	2		FALSE	Montserrado	St. Paul	Liberia	2014-08-04	1	1			1	2	1	2	1	2	1	2	2	1	2	2	2	2	2		2	2	2	2	2	2	2		2	2	2	3	1		1	2	2	2
22688	1	Alive	3	2014-08-11	2		TRUE	Montserrado		Liberia	2014-08-08	1	2			1	2	1	2	2	2	2	2	2	2	2	2	2	2	2	2	2	2	2	2	1	2	2		2	2	2	2	2		2	2	2	2
231	3	Alive	3	2014-08-08	2		FALSE	Montserrado	monrovia	Liberia	2014-08-02	1	2			2	2	1	2	1	2	1	2	2	2	2	2	1	2	1	2	2	2	1	2	2	2	2		2	2	2	2	2		2	2	2	2
227	2		0				FALSE	Montserrado	monrovia	Liberia	2014-08-07	3	2			1	2	2	2	2	2	2	2	1	2	2	2	1	2	2	2	2	2	1	2	2	2	2		1	2	2	2	2		3	2	2	2
215	1	Alive	3	2014-08-14	2		FALSE	Montserrado	Monrovia	Liberia	2014-08-14	2	2			1	2	1	2	1	2	2	2	2	2	2	2	2	2	2	2	2	2	1	2	2	2	1		2	1	2	2	2		2	2	2	2
218	3	Dead	3	2014-08-14	1	2014-08-13	TRUE	Montserrado	Monrovia	Liberia	2014-08-09	3	2			2	2	2	2	1	2	1	2	2	2	1	2	1	2	2	2	1	2	1	2	1	2	2		2	2	2	2	2		1	2	2	2
21123	1	Dead	1	2014-08-14	2		FALSE	Montserrado	Monrovia	Liberia	2014-08-13	2	3			2		2		1		1		2		2		2		2		2		1		1		1		2	2	1		2		2	3	1	1
22281	2	Dead	1	2014-08-18	1	2014-08-15	FALSE	Montserrado	Monrovia	Liberia	2014-08-07	1	1			1	1	1	1	1	2	1	1	1	1	1	1	1	2	1	2	1	2	1	2	1	2	1		2	1	1	2	2		1	1	1	1
216	3	Dead	1	2014-08-14	1	2014-08-13	FALSE	Montserrado	Monrovia	Liberia	2014-08-12	3	2			1	2	2	2	1	2	1	2	2	2	2	2	2	2	2	2	2	2	2	2	2	2	2		2	2	2	2	2		2	2	2	2
252	1	Alive	2	2014-08-08	2		FALSE	Montserrado	Monrovia	Liberia	2014-08-02	1	2			1	2	1	2	1	2	1	2	1	2	2	2	2	2	2	2	2	2		2		2						2
21171	0	Dead	1	2014-08-19	1		FALSE	Montserrado	Monrovia	Liberia	2014-08-04	1	1			2		1		2		1	1																				2
20763	0	Alive	0	2014-08-23	2		FALSE	Montserrado	Monrovia	Liberia	2014-08-17	2	2				2	2	2	2	2	2	2	2	2	1	2	2	2	1	2	1	2	1	2	2	2	2		2	2	2	2	2		2	2	2	2
170	6	Alive	0	2014-08-15	2		TRUE	Montserrado	Monrovia	Liberia	2014-08-03	1	2			2	2	1	2	1	2	1	2	1	2	1	2	2	2	2	2	1	2	2	2	2	2	2		2	2	2		2		2	2	2	2
22567	6	Alive	3	2014-10-29	2		FALSE	Montserrado	Monrovia	Liberia	2014-10-10	1	1			1	1	1	1	1	1	1	1	1	1	1	1	2	1	1		1	1	2	1	2	1	2	1	1	1	1	1	1	1	1	1	1	1
20636	0	Dead	2	2014-08-15	1	2014-08-15	FALSE	Montserrado	Monrovia	Liberia	2014-08-10	1	2			2	2	1	2	1	2	1	2	2	2	2	2	2	2	2	2	2	2	2	2	1	2	2		2	2	1	2	2		2	2	2	2
195	0	Dead	2	2014-08-15	1	2014-08-12	FALSE	Montserrado	Monrovia	Liberia	2014-08-06	1	2			1	2	1	2	1	2	1	2	1	2	1	2	1	2	1	2		2	1	2	1	2	1		2	2	2	2	1		1	2	2	2
21828	1	Alive	1	2014-08-16	2		TRUE	Montserrado	Monrovia	Liberia	2014-08-10	2	2			2	2	2	2	1	2	1	2	2	2	2	2	2	2	2	2	2	2	2	2	2	2	2		2	2	2		2		2	2	2	2
20463	0	Dead	3	2014-08-16	1	2014-08-16	FALSE	Montserrado	Monrovia	Liberia	2014-07-19	2	2			2	2	2	2	1	2	2	2	2	2	2	2	2	2	2	2	2	2	2	2	2	2	2		2	2	2	2	2		2	2	2	2
172	4	Alive	3		2		FALSE	Montserrado	Monrovia	Liberia	2014-08-13	1	2			2	2	2	2	1	2	1	2	2	2	1	2	2	2	2	2	1	2	2	2	2	2	2		2	2	2		2		2	2	2	2
200	0	Alive	3	2014-08-08	2		FALSE	Montserrado	Monrovia	Liberia	2014-08-07	1	2			1	2	1	2	1	2	1	2	2	2	2	2	2	2	2	2	1	2	2	2	2	2	2		2	1	2	2	2		1	1	2	2
193	0	Dead	1	2014-08-17	1	2014-08-17	FALSE	Montserrado	Monrovia	Liberia	2014-08-05	2	2			1	2	1	2	1	2	1	2	2	2	2	2	2	2	2	2	1	2	2	2	1	2	1		2	2	2	2	2		2	2	2	2
175	4	Alive	3		2		FALSE	Montserrado	Monrovia	Liberia	2014-08-13	1	2			1	2	2	2	1	2	1	2	1	2	2	2	1	2	1	2	1	2	2	2	2	2	1		1	2	2	2	2		2	2	2	2
20559	0	Dead	2	2014-08-18	1	2014-08-15	FALSE	Montserrado	Monrovia	Liberia	2014-08-07
174	2	Alive	3	2014-08-15	2		TRUE	Montserrado	Monrovia	Liberia	2014-08-15		2			1	2	2	2	1	2	1	2	1	2	1	2	1	2	1	2	1	2	1	2	1	2	1		2	2	2		2		2	2	2	2
21765	10	Dead	1	2014-08-13	1	2014-08-13	FALSE	Montserrado	Monrovia	Liberia	2014-08-05
169	10	Alive	2	2014-08-18	2		FALSE	Montserrado	Monrovia	Liberia	2014-08-10	1	3			1		1		1		1		2		2		2		2		2		2		1		1		1	1	2	3	2		2	2	2	2
178	6	Alive	3	2014-08-18	2		FALSE	Montserrado	Monrovia	Liberia	2014-08-10	1				2		2		1		1		2		2		1		2		2
202	29	Dead	1	2014-08-16	1	2014-08-13	FALSE	Montserrado	Monrovia	Liberia	2014-08-13	1	2			2	2	2	2	1	2	1	2	1	2	1	2	1	2	1	2	1	2	2	2	2	2	2		2	1	2		2		2	2	2	2
177	0	Alive	3	2014-08-18	2		FALSE	Montserrado	Monrovia	Liberia	2014-08-16	1	2			2	2	1	2	1	2	1	2	2	2		2	1	2	2	2	2	2	2	2	2	2	1		2	2	2	2	2		2	2	2	2
22221	3	Dead	1	2014-08-11			FALSE	Montserrado	Monrovia	Liberia	2014-08-11	1	2			1	2	1	2	1	2	1	2	1	2		2	1	2	1	2	1	2	2	2	2	2	2		2	1	2	2	2		2	2	2	2
155	1	Alive	3	2014-08-18	2		FALSE	Montserrado	Monrovia	Liberia	2014-08-14	2				2		2		1		2		2		1		1		1		1		2		1		2		2	1	2		2		2	1	1	1
21115	0	Dead	1	2014-08-21	2		FALSE	Montserrado	Monrovia	Liberia	2014-08-14	1	2			1	2	3	2	1	2	1	2	3	2	3	2	1	2	1	2	1	2	3	2	3	2	3		3	3	3	2	3		3	3	3	3
22333	10	Dead	1	2014-08-15	1		FALSE	Montserrado	Monrovia	Liberia	2014-08-14	2	2			2	2	2	2	1	2	2	2	1	2	1	2	2	2	2	2	2	2	2	2	2	2	2		2	2	2		2		2	2	2	2
156	3	Alive	3	2014-08-19	2		FALSE	Montserrado	Monrovia	Liberia	2014-08-15	1	2			2	2	2	2	1	2	1	2	2	2	2	2	1	2	2	2	2	2	2	2	2	2	2		2	2	2	2	2		2	2	2	2
23464	3	Dead	3	2014-08-14	1	2014-08-14	FALSE	Montserrado	Morovia	Liberia	2014-08-03	1	2			1	2	1	2	1	2	1	2	1	2	1	2	2	2	2	2	1	2	1	2	1	2	1		2	1	1		2		1	2	2	1
234	5	Alive	2	2014-08-09	2		FALSE	Montserrado		Liberia	2014-08-04	1	2			1	2	1	2	1	2	1	2	2	2	2	2	2	2	2	2	2	2	2	2	2	2	2		2	2	2	2	2		2	2	2	2
254	4	Dead	3	2014-08-09	1	2014-08-08	FALSE	Montserrado	Monrovia	Liberia	2014-07-29	2	2			1	2	2	2	1	2	1	2	1	2	2	2	2	2	2	2	2	2	2	2	2	2	2		2	2	2	2	2		2	2	2	1
22529	0	Dead	1	2014-08-22	1	2014-08-24	FALSE	Montserrado	Monrovia	Liberia	2014-08-18	1	2			1	2	1	2	1	2	1	2	2	2	2	2	2	2	2	2	2	2	2	2	2	2	2		2	1	2	2	2		2	2	2	2
21911	0	Alive	1				TRUE	Montserrado		Liberia	2014-08-03
187	4	Dead	2	2014-08-16	1	2014-08-15	FALSE	Montserrado	Monrovia	Liberia	2014-08-07
188	0	Alive	2	2014-08-15	2		FALSE	Montserrado	Monrovia	Liberia	2014-08-09
21573	1	Dead	0	2014-08-19	1	2014-08-16	FALSE	Montserrado	Monrovia	Liberia	2014-07-15	1	2			2	2	2	2	2	2	1	2	1	2	2	2	1	2	2	2	2	2	2	2	1	2	2		2	2	2	2	2		2	2	2	1
22	3	Dead	1		2		FALSE	Montserrado	Monrovia	Liberia	2014-08-17	2	2			1	2	1	2	2	2	2	2	1	2	1	2	1	2	1	2	2	2	2	2	2	2	2		2	2	2	3	2		2	2	2	2
20448	9	Alive	3	2014-08-14	2		FALSE	Montserrado	Monrovia	Liberia	2014-08-05	1	2			1	2	1	2	1	2	1	2	1	2	2	2	2	2	2	2	1	2	1	2	1	2	1		1	2	2	2	2		2	2	2	2
22485	1	Alive	3	2014-08-20	2		FALSE	Montserrado	Monrovia	Liberia	2014-08-17	1	1			1	1	2	2	1	2	1	2	1	1	2	2	1	2	1		2	2	2	2	2	2	2		2	2	2	2	2		2	2	2	2
22070	4	Alive	3	2014-08-14	2		FALSE	Montserrado	monrovia	Liberia	2014-08-07	1	1			1	2	1	2	1	2	1	1	1	1	2	2	1	2	1	2	1	2	1	1	1	1	1	Red eyes	2	1	1	2	2		1	1	2	2
21426	4	Dead	2	2014-08-18	2		FALSE	Montserrado	Monrovia	Liberia	2014-08-12		2			3	2	1	2	1	2	1	2	1	2	1	2	1	2	1	2	1	2	1	2	2	2	1		1	1	2		2		2	1	1	2
183	2	Dead	2	2014-08-14	2		FALSE	Montserrado	Monrovia	Liberia	2014-08-09	1	3			1		1		1		1		2		1		1		1		2		1		2		1		2	2	2	2	1		2	2	2	2
196	5	Dead	3	2014-08-18	1	2014-08-17	FALSE	Montserrado	monrovia	Liberia	2014-08-05	1	2			1	2	1	2	1	2	1	2	1	2	2	2	2	2	2	2	2	2	2	2	2	2	2		2	2	2	2	2		2	2	2	2
143	3	Alive	3	2014-08-20	2		FALSE	Montserrado	Monrovia	Liberia	2014-08-18	1	1			1		1		1		1				1		2		2		2		2		2		2		2	2	2	3	2		2	2	2	2
22892	0	Alive	2		2		FALSE	Montserrado		Liberia	2014-08-15	1	2			2	2	1	2	1	2	1	2	1	2	2	2	2	2	2	2	2	2	2	2	2	2	2		1	2	2	2	2		2	2	2	2
138	0	Dead	1	2014-08-20	1	2014-08-19	FALSE	Montserrado	Monrovia	Liberia	2014-08-02	1	2			2	2	2	2	2	2	2	2	2	2	2	2	2	2	2	2	2	2	2	2	2	2	2		2	2	2	2	2		2	2	2	2
23300	2	Dead	1	2014-08-20	1	2014-08-20	FALSE	Montserrado	Careysburg	Liberia	2014-08-10	2	2			2	2	2	2	1	2	2	2	2	2	2	2	1	2	2	2	2	2	2	2	2	2	2		2	2	2	2	2		2	2	2	1
258	1	Dead	1	2014-08-12	2		FALSE	Montserrado	Monrovia	Liberia	2014-07-28	1	2			1	2	1	2	1	2	1	2		2		2	1	2	1	2		2		2	1	2	1					2
23409	0	Dead	0	2014-08-09	1	2014-08-09	FALSE	Montserrado	Monrovia	Liberia	2014-08-09	2	2			2	2	2	2	2	2	2	2	1	2	2	2	2	2	2	2	2	2	2	2	2	2	2		2	2	2	2	2		2	2	2	2
21411	0	Dead	3		1	2014-08-21	FALSE	Montserrado		Liberia	2014-08-13	1				1		1		1		1		1		2		2		2		2		2		2		2		2	2	2		2		2	2	2	2
21395	0	Alive	0	2014-08-17	2		FALSE	Montserrado	Monrovia	Liberia	2014-08-16	1	2			2	2	2	2	2	2	1	2	1	2	1	2	1	2	2	2	2	2	2	2	2	2	2		2	2	2	2	2		2	2	2	2
20217	0	Alive	1	2014-08-17	2		FALSE	Montserrado		Liberia	2014-08-14	2	2			2	2	2	2	2	2	2	2	2	2	1	2	1	2	1	2	2	2	2	2	2	2	2		2	2	2	2	2		2	2	2	2
21108	0	Dead	3	2014-08-19	1	2014-08-19	FALSE	Montserrado	Monrovia	Liberia	2014-08-13	1	2			1	2	2	2	1	2	2	2	2	2	1	2	1	2	1	2	1	2	1	2	2	2	2		2	2	2	2	2		1	2	2	2
22032	0	Dead	1	2014-08-20			FALSE	Montserrado	Monrovia	Liberia	2014-08-14	1				1		1		1		1		1		1		1		1		1		1		1		1		2	2	2		2		2	2	2	2
22301	0	Alive	3	2014-08-18	2		FALSE	Montserrado	Monrovia	Liberia	2014-08-12		1			1	2	1	2	1	2	1	1	1	2	2	1	1	1	1	2	2	2	1	2	1	2	1		1	2	2	2	2		2	2	2	2
22199	0	Dead	2	2014-08-17	1	2014-08-17	FALSE	Montserrado	Monrovia	Liberia	2014-08-12	1	1			1	1	1	1	1		1		1		1		1		1		1		1		1		1		1	1	1		1		1	1	1	2
21377	0	Alive	2	2014-08-23	2		TRUE	Montserrado	Monrovia	Liberia	2014-08-15	1	2			1	2	1	2	1	2	1	2	1	2	1	2	1	2	1	2	1	2	2	2	2	2	2		2	2	1	2	1		1	2	2	2
206	11	Dead	2	2014-08-17	1	2014-08-17	FALSE	Montserrado	Monrovia	Liberia	2014-07-10		2			2	2	2	2	1	2	1	2	2	2	2	2	2	2	2	2	1	2	1	2	2	2	2		2	1	2		2		2	2	2	2
22303	0		1				FALSE	Montserrado		Liberia
158	5	Dead	2	2014-08-18	1	2014-08-15	FALSE	Montserrado	Monrovia	Liberia	2014-08-13	1	2			1	2	1	2	1	2	1	2	1	2	1	2	1	2	1	2	1	2	1	2	1	2	1		1	1	1	2	2		2	1	2	1
22509	0	Dead	0	2014-08-19	1	2014-08-21	FALSE	Montserrado	Monrovia	Liberia	2014-08-13	1	2			2	2	2	2	1	2	2	2	2	2	2	2	1	2	1	2	1	2	2	2	2	2	2		2	2	2	3	2		2	2	2	2
461	0	Dead	1	2014-08-18	2		FALSE	Montserrado	Monrovia	Liberia	2014-08-15	1	2			2	2	2	2	1	2	1	2	2	2	2	2	2	2	2	2	2	2	2	2	2	2	2		2	2	2	2	2		2	2	2	2
20430	0	Alive	3		2		FALSE	Montserrado	Monrovia	Liberia		1				1		1		1
22172	0	Dead	1	2014-08-20	2		FALSE	Montserrado	Monrovia	Liberia	2014-08-17	1	1			1	2	1	2	1	2	1	2	1	1	1	2	1	2	1		1	2	1	1	1	2	2		2	2	2	2	2		1	1	2	2
463	0	Alive	1	2014-08-18	2		FALSE	Montserrado	Monrovia	Liberia	2014-08-25
22770	0		3	2014-09-09			FALSE	Montserrado	St. Paul	Liberia	2014-09-25
23426	0	Alive	3	2014-08-18	2		FALSE	Montserrado		Liberia	2014-08-12
1152	5	Dead	3		1		FALSE	Montserrado	Monrovai	Liberia	2014-09-15
166	0	Dead	1	2014-08-19	2		FALSE	Montserrado	Montserrado	Liberia	2014-08-13	1	2			2	2	2	2	1	2	2	2	1	2	1	2	1	2	1	2	1	2	2	2	2	2	2		2	2	2	2	2		2	2	2	2
21609	0	Alive	3	2014-08-18	2		FALSE	Montserrado	Monrovia	Liberia	2014-08-18	1	2			1	2	2	2	2	2	2	2	1	2	2	2	1	2	2	2	1	2	2	2	2	2	2		2	2	1		2		2	2	2	2
22488	0	Dead	1	2014-08-21	1	2014-08-22	FALSE	Montserrado		Liberia	2014-08-14
20680	0	Dead	3	2014-08-20	1	2014-08-20	FALSE	Montserrado		Liberia	2014-08-18																																1		Bleeding all over
22727	0	Dead	1	2014-08-18	1		TRUE	Montserrado	St. Paul	Liberia	2014-08-14	1	2			1	2	1	2	1	2	2	2	1	2	1	2	1	2	2	2	1	2	2	2	2	2	2		1	1	1		2		2	2	1	2
22935	0	Dead	3		2		FALSE	Montserrado		Liberia	2014-08-16
20286	0	Dead	1		1	2014-08-19	FALSE	Montserrado		Liberia	2014-08-11
537	1	Alive	2	2014-08-29	2		FALSE	Montserrado	Monrovia	Liberia	2014-08-22	1	2			1	2	1	2	1	2	1	2	2	2	1	2	1	2	2	2	1	2	1	2	2	2	1		1	2	2	2	2		2	2	2	2
23468	1	Alive	3	2014-08-21	2		FALSE	Montserrado	Monrovia	Liberia	2014-08-14	1	2			2	2	2	2	2	2	2	2	2	2	2	2	2	2	2	2	2	2	2	2	2	2	2		2	2	2		2		2	2	2	2
20957	0	Dead	3		2		FALSE	Montserrado	Monrovia	Liberia	2014-08-14	1	2			1	2	1	2	2	2	1	2	1	2	2	2	1	2	1	2	1	2	2	2	2	2	1		2	2	2		2		1	2	2	2
23416	0	Alive	0	2014-08-20	2		FALSE	Montserrado		Liberia	2014-08-14
22348	2	Dead	1	2014-08-17	1	2014-08-15	FALSE	Montserrado	Monrovia	Liberia	2014-07-30	1	2			1	2	2	2	2	2	1	2		2	1	2	2	2	2	2	2	2	2	2	1	2	2		2	2	2		2		2	2	2	2
101	1	Alive	2	2014-08-17	2		FALSE	Montserrado	Monrovia	Liberia	2014-08-14	1	1			1	2	1	2	1	2	1	1	1	2	1	2	2	2	2	2	1	2	2	2	2	2	2		2	2	2	2	2		2	2	2	2
871	2	Dead	3	2014-09-11	1	2014-09-01	FALSE	Montserrado	Monrovia	Liberia	2014-09-01	2	2			2	2	2	2	2	2	1	2	1	2	1	2	2	2	2	2	2	2	2	2	2	2	1		2	2	2	2	2		1	2	2	2
20935	0	Alive	0				FALSE	Montserrado		Liberia
181	2	Dead	3	2014-08-15	1	2014-08-15	FALSE	Montserrado	Monrovia	Liberia	2014-08-12	1	2			1	2	1	2	1	2	1	2	1	2	1	2	1	2	1	2	1	2	2	2	2	2	1		2	2	2		2		2	2	2	2
142	2	Dead	3	2014-08-20	1	2014-08-20	FALSE	Montserrado	Monrovia	Liberia	2014-08-12	1	2			1	2	1	2	1	2	1	2	2	2	2	2	2	2	2	2	2	2	2	2	2	2	2		2	2	2	2	2		2	2	2	2
152	0	Alive	1	2014-08-20	2		FALSE	Montserrado	Monrovia	Liberia	2014-08-17	1	2			1	2	2	2	1	2	1	2	1	2	1	2	1	2	1	2	1	2	2	2	1	2	1		2	2	2	2	2		2	1	2	2
150	0	Alive	1	2014-08-20	2		FALSE	Montserrado	Monrovia	Liberia	2014-08-17	1	2			1	2	1	2	1	2	1	2	1	2	1	2	1	2	1	2	1	2	2	2	1	2	1		1	2	2	2	2		2	2	2	2
94	3	Dead	2	2014-08-19	1	2014-08-20	FALSE	Montserrado	Monrovia	Liberia	2014-08-13
104	3	Dead	3	2014-08-15	1	2014-08-13	FALSE	Montserrado	Monrovia	Liberia	2014-08-08	1	2			1	2	2	2	1	2	1	2	1	2	2	2	1	2	2	2	2	2	2	2	1	2	2		2	2	2		2		2	2	2	2
20930	0	Dead	1		1	2014-07-24	FALSE	Montserrado		Liberia	2014-07-16
22510	0	Dead	1		1	2014-07-26	FALSE	Montserrado		Liberia	2014-07-18
20197	0	Dead	1	2014-07-28	1		FALSE	Montserrado		Liberia	2014-07-22
20090	0		3	2014-07-24			FALSE	Montserrado		Liberia	2014-07-18
20751	0	Alive	0	2014-08-21	2		FALSE	Montserrado	Monrovia	Liberia	2014-08-10	2	2			1	2	2	2	1	2	2	2	1	2	2	2	1	2	2	2	2	2	2	2	2	2	2		2	2	2	2	1		2	2	2	1
22444	0	Alive	2	2014-09-10	2		FALSE	Montserrado		Liberia	2014-09-04
21941	3	Dead	3	2014-08-14	1		FALSE	Montserrado	Monrovia	Liberia	2014-08-09	1	2			1	2	1	2	1	2	1	2	1	2	2	2	1	2	1	2	1	2	1	2	1	2	1		1	1	2	2	2		1	2	2	1
20486	0	Alive	3	2014-07-11	2		FALSE	Montserrado	Monrovia	Liberia	2014-06-30	1	2			2	2	2	2	1	2	1	2	2	2	2	2	2	2	2	2	2	2	2	2	2	2	1		1	2	2	2	1		2	2	2	2
153	0	Alive	3		2		FALSE	Montserrado	Monrovia	Liberia	2014-08-02	1	2			2	2	2	2	1	2	1	2	1	2	1	2	1	2	1	2	1	2	1	2	2	2	2		2	2	2	2	2		2	2	2	2
135	6	Dead	0	2014-08-20	1	2014-08-19	FALSE	Montserrado	Monrovia	Liberia	2014-07-24	1	2			2	2	2	2	1	2	1	2	2	2	2	2	2	2	2	2	2	2	2	2	2	2	2		2	2	2	2	2		2	2	2	2
20455	0	Dead	1	2014-08-20			FALSE	Montserrado	Monrovia	Liberia	2014-08-14	1				2		2		2		2		2		2		1		2		2		1		2		2		1	2	2		2		2	2	2	2
20508	1		3	2014-08-12			FALSE	Montserrado	Monrovia	Liberia	2014-08-09	1	2			1	2	2	2	1	2	2	2	2	2	2	2	2	2	2	2	1	2	2	2	2	2	2		2	2	2	2	2		2	2	2	2
22167	0	Dead	1	2014-08-20	2		FALSE	Montserrado	Monrovia	Liberia	2014-08-17	1	2			2	2	1	2	1	2	2	2	2	2	2	2	1	2	1	2	1	2	2	2	2	2	2		2	2	2	2	2		2	2	2	2
22415	2	Dead	3	2014-08-21	1	2014-08-20	FALSE	Montserrado	Monrovia	Liberia	2014-08-11	1	2			2	2	2	2	1	2	1	2	1	2	2	2	2	2	2	2	2	2	2	2	1	2	2			2	2		2		2	2
20653	0		3				FALSE	Montserrado		Liberia
92	11	Dead	3	2014-08-21	1	2014-08-20	TRUE	Montserrado	monrovia	Liberia	2014-08-15	1	2			1	2	2	2	1	2	1	2	2	2	2	2	2	2	2	2	1	2	2	2	2	2	2		2	2	2	2	2		2	2	2	2
126	12	Alive	3	2014-08-22	2		FALSE	Montserrado		Liberia	2014-08-08	1				1		1		1		1		1		1		1		1		1		1		2		2		1	2	2		2		2	2	2	2
122	4	Alive	2	2014-08-22	2		FALSE	Montserrado	Monrovia	Liberia	2014-08-16	1	2			2	2	1	2	1	2	1	2	1	2	1	2	1	2	2	2	1	2	1	2	2	2	2		2	2	2		2		2	2	2	2
117	6	Dead	2	2014-08-21	1	2014-08-21	FALSE	Montserrado	Monrovia	Liberia	2014-08-14	1	2			1	2	2	2	1	2	1	2	2	2	2	2	2	2	1	2	2	2	2	2	2	2	2		2	2	2		2		2	2	1	2
112	5	Alive	2	2014-08-15	2		FALSE	Montserrado	Monrovia	Liberia	2014-08-07	1	2			1	2	1	2	1	2	1	2	2	2	2	2	2	2	1	2	2	2	2	2	2	2	2		1	2	2		2		2	2	2	2
22205	0	Dead	2	2014-08-23	2		FALSE	Montserrado	Monrovia	Liberia	2014-08-22	1	2			2	2	2	2	2	2	1	2	1	2	1	2	1	2	1	2	1	2	1	2	1	2	1		2		1	2	1		2	2	2	2
20682	0		0				FALSE	Montserrado		Liberia
192	27	Alive	3	2014-08-16	2		FALSE	Montserrado	Monrovia	Liberia	2014-08-12	1	2			1	2	1	2	1	2	1	2	2	2	2	2	2	2	2	2	2	2	2	2	2	2	2		2	2	2		2		2	2	2	2
22526	4	Dead	1	2014-08-19	2	2014-08-19	FALSE	Montserrado	Monrovia	Liberia	2014-09-09	2	2			2	2	1	2	1	2	1	2	2	2	3	2	3	2	2	2	2	2	2	2	2	2	2		2	2	2	2	2		2	2	2	2
20543	0	Dead	3	2014-08-19	1	2014-08-21	FALSE	Montserrado	Monrovia	Liberia	2014-08-15	1	2	37	1	1	2	1	2	1	2	1	2	2	2	1	2	1	2	1	2	1	2	2	2	2	2	2		2	2	2		2		2	2	2	1
21183	0	Alive	0	2014-08-18	2		FALSE	Montserrado	MONROVIA	Liberia	2014-08-26	1	2			2	2	2	2	2	2	2	2	1	2	1	2	2	2	2	2	2	2	2	2	2	2	2		1	2	2	2	2		2	2	2	2
20397	0	Dead	3	2014-08-18	2		FALSE	Montserrado		Liberia	2014-08-12	2				1		2				2						1		1														2
22043	15	Dead	3	2014-10-28	1	2014-10-27	FALSE				2014-10-10	1	2			1	2	2	2	1	2	1	2	2	2	2	2	2	2	2	2	1	2	2	2	2	2	2		1	2	1	2	2		2	2	2	2
21247	21	Dead	3	2014-10-27	1	2014-10-25	FALSE	Montserrado	Monrovia	Liberia	2014-10-23	1	2			3	2	2	2	1	2	2	2	2	2	2	2	2	2	2	2	1	2	2	2	2	2	2		2	2	2		2		2	2	2	2
23352	38	Dead	3	2014-10-28	1	2014-10-26	FALSE	Montserrado	Monrovia	Liberia	2014-10-25	2	2			1	2	2	2	2	2	1	2	1	2	2	2	2	2	2	2	2	2	2	2	1	2	2		2	2	2	3	2		2	2	2	2
22130	11	Dead	3	2014-10-27	1	2014-10-24	FALSE	Montserrado	Monrovia	Liberia	2014-10-19	1	2			2	2	2	2	1	2	1	2	2	2	2	2	2	2	2	2	1	2	2	2	2	2	2		2	2	2	2	2		2	2	2	2
22235	9	Dead	3	2014-10-28	1	2014-10-24	TRUE	Montserrado	Commonwealth	Liberia	2014-10-20	1	2			2	2	2	2	2	2	2	2	2	2	1	2	2	2	1	2	2	2	2	2	1	2	2		2	2	2	2	2		2	2	2	2
22131	8	Alive	3	2014-10-27	2		FALSE	Montserrado	Monrovia	Liberia	2014-10-19	1	2			2	2	2	2	2	2	1	2	2	2	2	2	2	2	2	2	1	2	2	2	2	2	2		2	2	2	2	2		2	1	2	2
21076	20	Alive	2	2014-10-23	2		FALSE	Montserrado	Monrovia	Liberia	2014-10-23	1	2			1	2	1	2	1	2	1	2	1	2	2	2	2	2	1	2	1	2	1	2	1	2	1		2	2	2	2	2		2	2	2	2
22636	2	Dead	3	2014-10-29	1	2014-10-29	FALSE	Montserrado	Monrovia	Liberia	2014-10-15	2	2			2	2	2	2	2	2	1	2	1	2	1	2	2	2	2	2	2	2	2	2	1	2	2		2	1	2	1	2	Feet Swollen-up CHF)	2	2	2	2
23029	0	Alive	2	2014-10-29	2		FALSE	Montserrado	Monrovia	Liberia	2014-10-29	1	2			1	2	1	2	1	2	1	2	1	2	1	2	1	2	1	2	1	2	2	2	2	2	2		1	2	1		2		2	2	2	2
21456	20	Dead	3	2014-10-28	1	2014-10-26	TRUE	Montserrado	Monrovia	Liberia	2014-10-15	1						1														1										1
21983	6	Dead	3	2014-10-29	1	2014-10-19	FALSE	Montserrado	Monrovia	Liberia	2014-10-12	1								1		1						1				1
22718	2	Alive	3	2014-11-10	2		FALSE	Montserrado	St. Paul	Liberia	2014-11-08	1	2			2	2	2	2	1	2	1	2	2	2	2	2	1	2	2	2	1	2	2	2	2	2	2		2	2	2	2	2		2	2	2	2
22572	10	Dead	3	2014-10-28	1	2014-10-27	FALSE	Montserrado	Monrovia	Liberia		1	2			1	2	1	2	1	2	1	2	1	2	1	2	1	2	1	2	1	2		2		2	1		1	1	1
23023	13	Alive	3	2014-10-29	2		FALSE	Montserrado	Monrovia	Liberia	2014-10-19	1	2			1	2	1	2	1	2	1	2	2	2	2	2	1	2	1	2	1	2	2	2	2	2	2		2	2	1	2	2		1	2	2	2
21350	9	Dead	3	2014-10-27	1		FALSE	Montserrado	Monrovia	Liberia	2014-10-18	1				1		1														1										1
23080	0	Alive	3	2014-10-28	2		FALSE	Montserrado	Monrovia	Liberia	2014-10-22	1	2			1	2	1	2	1	2	1	2	2	2	2	2	1	2	1	2	1	2	2	2	2	2	2		2	2	2	2	2		2	2	2	2
21309	5	Dead	3		1	2014-10-25	FALSE	Montserrado	Monrovia	Liberia	2014-10-24	1	1			2		2		2		1		2	1	1
22827	1	Alive	3	2014-10-29	2		FALSE	Montserrado	Monrovia	Liberia	2014-10-20	1	2			2	2	2	2	1	2	1	2	1	2	2	2	2	2	2	2	1	2	2	2	2	2	2		2	2	2		1		2	2	2	1
21595	5	Alive	2	2014-10-29	2		FALSE	Montserrado	Monrovia	Liberia	2014-10-29	1				1		1		1														1
23350	3	Dead	2	2014-10-20	1	2014-10-30	FALSE	Montserrado	Monrovia	Liberia	2014-10-23	1	2			2	2	2	2	2	2	2	2	1	2	2	2	1	2	1	2	2	2	2	2	2	2	2		2	2	2	2	2		2	2	2	2
20711	0	Dead	0	2014-07-04	1	2014-07-04	FALSE	Montserrado	Monrovia	Liberia	2014-06-26	1	2			1	2	2	2	1	2	2	2	2	2	2	2	2	2	2	2	1	2	2	2	2	2	2		2	2	2		2		2	2	2	2
115	0	Alive	2		2		FALSE	Montserrado	Monrovia	Liberia	2014-08-10	1	2			2	2	2	2	2	2	2	2	2	2	2	2	1	2	2	2	2	2	2	2	2	2	2		2	2	2		2		2	2	2	2
110	2	Alive	3		2		FALSE	Montserrado	Montserrado	Liberia	2014-08-18	1	2			1	2	1	2	2	2	1	2	1	2	1	2	2	2	2	2	2	2	2	2	2	2	2		2	2	2	2	2		2	2	2	2
208	19	Alive	1		2		FALSE	Montserrado	Monrovia	Liberia	2014-08-12
21505	2	Alive	2	2014-08-16	2		FALSE	Montserrado	Monrovia	Liberia	2014-08-08	1	2			1	2	1	2	1	2	1	2	2	2	2	2	2	2	1	2	1	2	1	2	2	2	2		2	2	2		2		2	2	2	2
22278	19		3				FALSE	Montserrado		Liberia
22937	3	Alive	2	2014-08-15	2		FALSE	Montserrado	Monrovia	Liberia	2014-08-02	2	2			1	2	1	2	1	2	1	2	2	2	2	2	2	2	2	2	2	2	2	2	2	2	2		2	2	2		2		2	2	2	2
21694	2		3				FALSE	Montserrado	Monrovia	Liberia	2014-07-22
85	0	Alive	2	2014-08-22	2		FALSE	Montserrado	Monrovia	Liberia	2014-08-20	1	2			1	2	1	2	1	2	1	2	2	2	1	2	1	2	1	2	1	2	2	2	2	2	2		2	1	2	2	2		2	2	2	2
79	0	Alive	3	2014-08-23	2		FALSE	Montserrado	Monrovia	Liberia	2014-08-19	1	2			2	2	2	2	2	2	1	2	2	2	2	2	2	2	2	2	1	2	1	2	2	2	2		2	2	2	2	2		2	2	2	2
89	0	Alive	2	2014-08-22	2		FALSE	Montserrado	Monrovia	Liberia	2014-07-30	1	1			1	2	1	2	1	2	1	2	1	2	1	2	1	2	1	1	1	2	2	2	1	1	1	Bleeding from the gum	2	2	2	1	2		1	1	2	2
91	0	Dead	1	2014-08-22	2		FALSE	Montserrado	Monrovia	Liberia	2014-08-18	1	2			2	2	2	2	1	2	1	2	1	2	2	2	1	2	1	2	2	2	1	2	2	2	2		2	2	2		2		2	2	2	2
10	0	Dead	3	2014-08-25	1	2014-08-25	FALSE	Montserrado	Monrovia	Liberia	2014-08-23	2	2			2	2	2	2	1	2	1	2	2	2	2	2	2	2	2	2	2	2	2	2	1	2	2		2	2	2	2	2		2	2	2	2
21816	1	Dead	3	2014-08-26	1	2014-08-26	FALSE	Montserrado	Monrovia	Liberia	2014-08-18	1	2			1	2	1	2	1	2	1	2	1	2	2	2	1	2	1	2	1	2	2	2	2	2	2		2	2	2	2	2		2	2	2	1
22055	0	Dead	3	2014-08-23	1	2014-08-23	TRUE	Montserrado	Monrovia	Liberia	2014-08-15	1	3			2		2		1		2		2		2		2		2		2		2		1		2		2	1	2	2	2		2	2	2	2
2	0	Dead	0	2014-08-25	1	2014-08-24	FALSE	Montserrado	Monrovia	Liberia	2014-08-10	1	2			1	2	1	2	1	2	1	2	1	2	1	2	1	2	1	2	1	2	1	2	1	2	1		1	2	1	2	2		1	2	2	2
23099	4	Dead	1		1		FALSE	Montserrado	Monrovia	Liberia	2014-08-17	1	2			1	2	1	2	1	2	1	2	2	2	2	2	2	2	1	2	2	2	1	2	2	2	2		2	2	2	2	2		2	2	2	2
22298	0	Alive	3	2014-08-18	2		FALSE	Montserrado	Monrovia	Liberia	2014-08-12	1	2			1	2	1	2	1	2	1	2	1	2	1	2	1	2	1	2	1	2	2	2	2	2	1		2	2	2		2		2	2	2	2
20301	0	Dead	3	2014-08-25	1		FALSE	Montserrado		Liberia	2014-08-01	1	2			1	2	1	2	1	2	1	2		2		2		2		2		2	2	2	1	2	1		2	2			2
22046	0	Dead	3	2014-08-21	1	2014-08-22	TRUE	Montserrado	Monrovia	Liberia	2014-08-14		1			1	1					1				1		1		1		1				1				1	1		2	2			1		1
21168	0	Dead	3	2014-08-17	2		FALSE	Montserrado		Liberia	2014-08-11		2			1	2	1	2	1	2		2		2		2	1	2	1	2		2	2	2		2	2
22344	7	Alive	2	2014-08-14	2		FALSE	Montserrado	Monrovia	Liberia	2014-07-27	1	2			2	2	2	2	1	2	1	2	2	2	2	2	1	2	2	2	1	2	1	2	2	2	2		2	2	2		2		2	2	2	2
88	0	Alive	2	2014-08-22	2		FALSE	Montserrado	Monrovia	Liberia	2014-08-04	1	2			1	2	1	2	1	2	1	2	1	2	1	2	1	2	1	2	1	2	2	2	1	2	2		2	1	2	2	2		2	2	2	2
21684	0	Alive	2	2014-08-22	2		FALSE	Montserrado	Monrovia	Liberia	2014-08-08	1	2			1	2	1	2	1	2	1	2	1	2	1	2	2	2	2	2	2	2	2	2	2	2	2		2	1	2	2	2		2	2	2	2
82	0	Alive	2	2014-08-23	2		FALSE	Montserrado	Monrovia	Liberia	2014-08-21	1	2			1	2	2	2	1	2	1	2	2	2	1	2	1	2	1	2	1	2	2	2	2	2	2		2	1	2	2	1		2	2	2	2
84	0	Alive	3	2014-08-22	2		FALSE	Montserrado	Monrovia	Liberia	2014-08-19	1	2			1	2	1	2	1	2	1	2	2	2	2	2	2	2	2	2	2	2	2	2	2	2	2		2	1	2	2	2		2	2	2	2
22174	4	Dead	1	2014-08-22	1	2014-08-22	FALSE	Montserrado	Monrovia	Liberia	2014-08-22	3	2			3	2	3	2	3	2	3	2	3	2	3	2	3	2	3	2	3	2	3	2	3	2	3		3	3	3		3		3	3	3	3
22264	0	Dead	1	2014-08-22	1		FALSE	Montserrado	monrovia	Liberia	2014-08-15	2	2			2	2	2	2	2	2	2	2	2	2	2	2	2	2	2	2	2	2	2	2	2	2	2		2	2	2	2	2		2	2	2	2
69	8	Dead	3	2014-08-22	1	2014-08-21	FALSE	Montserrado	Monrovia	Liberia	2014-08-19	1	2			2	2	2	2	1	2	1	2	2	2	2	2	2	2	2	2	1	2	2	2	2	2	2		2	1	2		2		2	2	2	2
22329	2	Alive	3	2014-08-21	2		TRUE	Montserrado	monrovia	Liberia	2014-08-18	1	2			1	2	1	2	1	2	1	2	1	2	1	2	1	2	1	2	2	2	2	2	2	2	2		2	2	2	2	2		2	2	2	2
6	0	Dead	3	2014-08-24	1	2014-08-23	FALSE	Montserrado	Monrovia	Liberia	2014-08-20	2	2			1	2	2	2	2	2	1	2	1	2	1	2	1	2	1	2	1	2	1	2	1	2	1		2	2	2	2	2		2	2	2	2
20578	6	Dead	2		2		FALSE	Montserrado	Monrovia	Liberia	2014-08-23	1	2			1	2	2	2	1	2	1	2	1	2	2	2	2	2	1	2	1	2	1	2	2	2	2		2	2	1	2	2		1	1	2	2
8	2	Alive	2	2014-08-25	2		FALSE	Montserrado	Monrovia	Liberia	2014-08-19		2			1	2	1	2	1	2	2	2	1	2	2	2	1	2	1	2	1	2	2	2	2	2	2		2	2	1	2	2		2	1	2	2
65	1		3	2014-08-22			FALSE	Montserrado	Monrovia	Liberia	2014-08-18	1	2			2	2	1	2	1	2	1	2	1	2	1	2		2	1	2	1	2	2	2	2	2	2		2	2	2		2		2	2	2	2
14	1	Alive	0	2014-08-23	2		FALSE	Montserrado	Monrovia	Liberia	2014-08-20	2	2			2	2	2	2	2	2	2	2	2	2	2	2	2	2	2	2	2	2	2	2	2	2	2		1	2	2	2	2		2	2	2	2
66	4	Dead	3	2014-08-19	1	2014-08-18	FALSE	Montserrado	Monrovia	Liberia	2014-08-14	1	2			1	2	1	2	1	2	1	2	1	2	2	2	2	2	2	2	2	2	2	2	2	2	2		2	2	2		2		2	2	2	2
23324	3	Dead	3	2014-10-30	1	2014-10-30	FALSE	Montserrado	Monrovia	Liberia	2014-10-16	1	1			2	2	1	2	1	2	1	2	1	2	1	2	1	2	1		1	2	1		1		1		2	2	2		2		2	2	2	2
21161	4	Dead	3	2014-10-30	2		FALSE	Montserrado	Monrovia	Liberia	2014-10-25	2	2			2	2	2	2	1	2	1	2	2	2	2	2	2	2	2	2	1	2	2	2	2	2	2		2	2	2	2	2		2	2	2	2
22249	9	Dead	1	2014-10-30	1		FALSE	Montserrado	Monrovia	Liberia		1						2														1				1
21747	16	Dead	3	2014-10-30	1	2014-10-28	FALSE	Montserrado	Monrovia	Liberia	2014-10-07	1	2			1	2	2	2	2	2	1	2	1	2	1	2	1	2	1	2	2	2	1	2	1	2	2		2	2	2	2	2		2	2	2	2
22641	1	Dead	3	2014-10-30	1	2014-10-30	FALSE	Montserrado	Monrovia	Liberia	2014-10-17	1	2			2	2	2	2	1	2	2	2	1	2	2	2	1	2	1	2	2	2	2	2	2	2	2		2	2	2	2	2		2	2	2	2
22699	17	Dead	3	2014-10-30	1	2014-10-29	FALSE	Montserrado	St. Paul	Liberia	2014-10-19	1	2			1	2	1	2	1	2	1	2	2	2	2	2	2	2	2	2	1	2	1	2	1	2	2		2	2	2	2	2		2	2	2	2
21594	18	Alive	2	2014-10-29	2		FALSE	Montserrado	Monrovia	Liberia	2014-10-28	1	2			1	2	1	2	2	2	1	2	1	2	2	2	2	2	1	2	1	2	1	2	2	2	2		2	2	2	2	2		2	2	2	2
22733	3	Alive	3	2014-10-30	2		FALSE	Montserrado	Monrovia	Liberia	2014-10-23	1	2			1	2	1	2	1	2	1	2	1	2		2	1	2	1	2	1	2	2	2	2	2	1		1	1		2	2		2	2	2	2
1124	21	Dead	3	2014-10-30	1	2014-10-19	FALSE	Montserrado	Monrovia	Liberia	2014-10-16	1	2				2		2	1	2		2		2		2		2		2	1	2		2		2
21367	10	Alive	3	2014-10-28	2		FALSE	Montserrado	Monrovia	Liberia	2014-10-17	1	2			1	2	1	2		2		2		2		2		2		2	1	2		2		2						2
21638	47	Dead	3	2014-10-30	1	2014-10-29	FALSE	Montserrado	Monrovia	Liberia	2014-10-15	1	2			1	2	1	2	1	2	1	2	1	2	1	2	1	2	2	2	2	2	2	2	2	2	2		2	2	2	2	2		2	2	2	2
23021	10	Alive	2	2014-10-30	2		FALSE	Montserrado	Monrovia	Liberia	2014-10-29	1	2				2		2	1	2	1	2	2	2	2	2	2	2	1	2	2	2	2	2	2	2	2		2	2	2	2	2		2	2	2	2
23157	1	Alive	2	2014-10-30	2		FALSE	Montserrado	Monrovia	Liberia	2014-10-19	1	2			1	2	1	2	1	2	1	2	1	2	2	2	2	2	1	2	1	2	1	2	2	2	2		1	1	1	2	2		2	2	2	2
21369	4	Dead	3		1	2014-10-30	FALSE	Montserrado	Monrovia	Liberia	2014-10-24	2	2			2	2	2	2	2	2	1	2	1	2	2	2	2	2	2	2	2	2	2	2	2	2	2		2	2	2	2	2		2	2	2	2
22173	11	Alive	2	2014-09-30	2		FALSE	Montserrado	Monrovia	Liberia	2014-10-30	1	2			1	2	1	2	1	2	2	2	2	2	1	2	1	2	1	2	1	2	2	2	2	2	2		2	2	2	2	2		2	2	2	2
21069	1	Dead	1		1		FALSE	Montserrado	Monrovia	Liberia	2014-10-21	2	2			2	2	2	2	2	2	2	2	2	2	2	2	2	2	2	2	2	2	2	2	1	2	2		2	2	2	2	2		2	2	2	2
22830	3	Alive	2	2014-10-30	2		FALSE	Montserrado	Monrovia	Liberia	2014-10-20	1	2			1	2	2	2	1	2	1	2	2	2	2	2	2	2	2	2	2	2	2	2	2	2	2		2	2	2	2	2		2	2	2	2
21610	38	Dead	3	2014-10-30	1	2014-10-30	FALSE	Montserrado	Monrovia	Liberia	2014-10-15	1	2			1	2	1	2	1	2	1	2	1	2	1	2	1	2	2	2	2	2	2	2	2	2	2		2	2	2	2	2		2	2	2	2
21299	4	Alive	3	2014-10-29	2		FALSE	Montserrado	Monrovia	Liberia	2014-10-21	1	2			1	2	1	2	1	2	1	2	1	2	1	2	1	2	2	2	2	2	1	2	2	2	2		2	2	2	2	2		2	2	2	2
23188	6	Dead	2	2014-10-31	1	2014-10-31	FALSE	Montserrado	Monrovia	Liberia	2014-10-29	1	2			2	2	2	2	1	2	1	2	2	2	1	2	2	2	2	2	2	2	2	2	2	2	2		2	2	2	2	2		2	2	2	2
22297	9	Dead	3	2014-10-13	1	2014-11-12	FALSE	Montserrado	Monrovia	Liberia	2014-11-12	2	2			2	2	2	2	1	2	1	2	2	2	2	2	2	2	2	2	2	2	2	2	1	2	2		2	2	2	2	2		2	2	2	2
67	1		0	2014-08-22			FALSE	Montserrado	St. Paul	Liberia	2014-08-19	1	2			2	2	1	2	1	2	1	2	2	2	2	2	2	2	1	2	2	2	2	2	2	2	2		2	2	2		2		2	2	2	2
338	3	Dead	3	2014-07-28	1	2014-07-26	FALSE	Montserrado	Monrovia	Liberia	2014-07-15	1				1		1		2		1		2		2		2		2		2		2		2		2		2	2	2		2		2	2	2	2
346	0		1	2014-07-27			TRUE	Montserrado	Monrovia	Liberia	2014-07-22
256	17	Alive	2	2014-08-11	2		FALSE	Montserrado	Monrovia	Liberia	2014-08-07	1	2			1	2	1	2	1	2	1	2	2	2	1	2	2	2	2	2	2	2	2	2	2	2	2		2	2	2	2	2		2	2	2	2
22276	16		3				FALSE	Montserrado	Monrovia	Liberia	2014-08-01
20576	3	Dead	3		1	2014-08-03	FALSE	Montserrado		Liberia	2014-07-22
21997	0	Alive	0		2		FALSE	Montserrado		Liberia	2014-03-10	2	2			2	2	2	2	2	2	2	2	2	2	2	2	2	2	2	2	2	2	2	2	2	2	2		2	2	2	2	2		2	2	2	2
309	0	Alive	0	2014-07-03	2		FALSE	Montserrado	Monrovia	Liberia	2014-07-25	1	2				2		2	1	2	1	2	1	2	2	2	1	2	2	2	2	2	2	2	1	2	1		2	2	1	2	2		2	2	2	2
21443	24	Dead	1	2014-07-31	2		TRUE	Montserrado	Monrovia	Liberia	2014-07-28		2			1	2	1	2	1	2	1	2	2	2	1	2	2	2	2	2	1	2	1	2	1	2	1		2	2	2		2		2	2	2	2
245	9	Dead	2	2014-08-08	1	2014-08-08	FALSE	Montserrado	Monrovia	Liberia	2014-08-05		2			2	2	1	2	1	2	2	2	1	2	1	2	2	2	2	2	1	2	2	2	2	2	2		2	2	2	2	2		2	2	2	2
23434	0		3				FALSE	Montserrado		Liberia
326	16	Dead	1	2014-07-03	1	2014-07-03	FALSE	Montserrado	Montserrado	Liberia	2014-06-28	3	3			2		2		1		1		2		2		2		2		2		2		2		2		2	2	2	3	2		2	2	2	2
265	0	Dead	0	2014-08-02	1	2014-08-09	FALSE	Montserrado	Monrovia	Liberia	2014-07-29	2	1			2	2	2	2	1	2	1	1	2	2	1	2	2	2	2	2	1	2	2	2	1	2	2		2	2	2		2		2	2	2	2
20620	7	Alive	3		2		FALSE	Montserrado		Liberia
21687	2		3				FALSE	Montserrado		Liberia	2014-07-16
22088	4	Alive	1	2014-08-05	2		FALSE	Montserrado	Monrovia	Liberia	2014-07-29	1	2			1	2	1	2	1	2	1	2	2	2	2	2	2	2	2	2	2	2	2	2	2	2	2		2	2	2	2	2		2	2	2	2
302	5	Dead	3				FALSE	Montserrado		Liberia	2014-07-28
435	3	Alive	0	2014-07-19	2		FALSE	Montserrado		Liberia	2014-07-13	2	2			2	2	2	2	1	2	2	2	2	2	2	2	2	2	2	2	2	2	2	2	2	2	2		2	2	2	2	2		2	2	2	2
20629	3	Dead	3		1		FALSE	Montserrado	Monrovia	Liberia	2014-07-26	1	2			1	2	1	2	1	2	1	2	1	2	1	2	2	2	2	2	1	2	2	2	2	2	2		2	2	2	1	2	Lethargy	2	2	2	2
21929	2	Dead	1	2014-09-02			FALSE	Montserrado	Monrovia	Liberia	2014-08-27	1	2			1	2	1	2	1	2	1	2	2	2	2	2	2	2	1	2	2	2	2	2	2	2	2		2	2	2	2	2		2	2	2	1
23487	12	Alive	3	2014-08-11	2		FALSE	Montserrado	Monrovia	Liberia	2014-08-04	1				2		2		1		2		2		2		2		2		1		2		2		2		2	2	2		2		2	2	2	2
22366	0	Dead	1	2014-08-03	1	2014-08-03	FALSE	Montserrado		Liberia	2014-07-26
23384	2	Dead	2	2014-08-02	1	2014-08-02	FALSE	Montserrado	Monrovia	Liberia	2014-07-23	1	1			1	2	2	2	1	2	1	2	1	2	2	1	1	2	1		1	2	2	2	2	2	2		2	2	2	2	2		2	2	2	2
22451	1	Dead	1	2014-07-13	1	2014-07-13	FALSE	Montserrado	Montserrado	Liberia	2014-06-15	2	2			2	2	2	2	2	2	1	2	2	2	1	2	2	2	2	2	2	2	2	2	2	2	2		2	2	2	2	1		2	2	2	1
391	16	Dead	3	2014-06-13	1	2014-06-13	FALSE	Montserrado	Monrovia	Liberia	2014-05-25	1	3			1		1		1		1		1		3		1		1		3		2		1		1		1	3	3	3	3		3	3	3	2
20649	0	Dead	1		1	2014-07-28	FALSE	Montserrado		Liberia	2014-07-16
335	5		3				FALSE	Montserrado		Liberia	2014-07-10
413	3	Alive	3		2		FALSE	Montserrado	Monrovia	Liberia	2014-07-26	1	2			1	2	1	2	1	2	1	2	2	2	1	2	2	2	2	2	2	2	1	2	1	2	2		2	2	2	1	2	Lethagy	2	2	2	2
298	3	Dead	0	2014-08-06	1	2014-08-05	FALSE	Montserrado	Monrovia	Liberia	2014-07-26	1	2			1	2	1	2	1	2	1	2	1	2	2	2	2	2	2	2	2	2	2	2	2	2	2		2	2	2	2	2		2	2	2	2
439	12	Alive	1		2		FALSE	Montserrado		Liberia	2014-08-11
22633	0	Alive	0	2014-07-11	2		FALSE	Montserrado	Monrovia	Liberia	2014-07-06	1	2			1	2	2	2	2	2	2	2	1	2	2	2	2	2	2	2	2	2	2	2	2	2	2		2	1	2		2		2	2	2	2
20684	0	Dead	1	2014-08-07	1		FALSE	Montserrado		Liberia	2014-07-21
22390	18	Dead	1	2014-07-09	1	2014-07-12	FALSE	Montserrado	Monrovia	Liberia	2014-07-08	2	1			2	2	2	1	1	2	1	3	2	2	2	1	1	2	1	2	2		2		2		2		2	2	2		2		2	2	2	2
22096	0	Alive	2	2014-08-05	2		TRUE	Montserrado	Monrovia	Liberia	2014-08-03	1	2			1	2	2	2	1	2	1	2	1	2	1	2	2	2	2	2	2	2	2	2	2	2	2		2	2	2	2	2		2	2	2	2
20694	0		3				FALSE	Montserrado		Liberia
20962	5	Dead	3	2014-10-31	1	2014-10-19	FALSE	Montserrado	Todee	Liberia	2014-09-01	1	2			2	2	1	2		2	1	2	1	2	1	2	1	2	1	2	1	2	2	2	2	2	2		2	2	2	2	2		2	2	2	2
21891	16	Alive	3	2014-10-30	2		FALSE	Montserrado	Monrovia	Liberia	2014-10-28	1	2			1	2	1	2	1	2	1	2	1	2	1	2	1	2		2	1	2		2		2			1									1
23346	20	Dead	3	2014-11-01	1	2014-10-30	FALSE	Montserrado	Monrovia	Liberia	2014-10-12	2	2			2	2	2	2	1	2	1	2	1	2	2	2	2	2	2	2	2	2	2	2	1	2	2		2	1	2	2	2		2	2	2	2
21963	0	Alive	2	2014-10-31	2		FALSE	Montserrado	Monrovia	Liberia	2014-10-27	1	2				2		2		2		2		2		2		2		2		2	1	2		2
23331	12	Alive	2	2014-11-01	2		FALSE	Montserrado	Monrovia	Liberia	2014-10-30	1	2			1	2	2	2	1	2	1	2	1	2	2	2	2	2	2	2	2	2	2	2	2	2	2		2	2	2	2	2		2	2	2	2
20968	8	Dead	3	2014-10-29	1	2014-10-29	FALSE	Montserrado	Todee	Liberia	2014-10-28	1				2		2		1		1		1		1		1		1		1		2		1		2		2	1	2		2		2	2	1	1
20996	3	Dead	3	2014-10-31	1	2014-10-22	FALSE	Montserrado	Todee	Liberia	2014-10-30		2			2	2	1	2	1	2		2	1	2	1	2	2	2	2	2	1	2	2	2	1	2	1			2	2	2	2		2	2	2	1
21156	25	Dead	3	2014-09-28	1	2014-10-28	FALSE	Montserrado		Liberia	2014-10-27	1	2			1	2	1	2	1	2	1	2	1	2	1	2	1	2	1	2	1	2	1	2	1	2	1		1	1	2	2	2		2	2	2	2
21235	12	Alive	2	2014-10-31	2		FALSE	Montserrado	Monrovia	Liberia	2014-10-24	1	2			2	2	1	2	2	2	2	2	1	2	2	2	1	2	2	2	1	2	2	2	2	2	2		2	2	2	2	2		2	2	2	2
23026	18	Alive	3	2014-10-31	2		FALSE	Montserrado	Monrovia	Liberia	2014-10-28	1	2			1	2	1	2	1	2	1	2	1	2	2	2	1	2	1	2	1	2	2	2	2	2	1		2	2	1	2	2		2	2	2	2
23139	6	Dead	3	2014-10-31	1	2014-10-31	FALSE	Montserrado	Monrovia	Liberia	2014-10-25	1	2			2	2	2	2	1	2	1	2	1	2	2	2	2	2	2	2	2	2	2	2	2	2	2		2	2	2	2	2		2	2	2	2
21072	9	Alive	3	2014-10-31	2		FALSE	Montserrado	Monrovia	Liberia	2014-10-29	1	2			1	2	1	2	1	2	1	2	1	2	1	2	2	2	2	2	2	2	2	2	2	2	2		2	2	2	2	2		2	2	2	2
22241	13	Dead	1	2014-10-01	1	2014-10-24	FALSE	Montserrado	Monrovia	Liberia	2014-10-19	2	2			2	2	2	2	1	2	1	2	2	2	2	2	2	2	2	2	1	2	2	2	2	2	2		2	2	2	2	2		2	2	2	2
21962	0	Alive	2	2014-10-31	2		FALSE	Montserrado	Monrovia	Liberoia	2014-10-27	1	2			1	2	1	2		2		2		2		2		2		2		2		2		2
20952	9	Dead	3	2014-10-31	1	2014-10-31	FALSE	Montserrado	Todee	Liberia	2014-10-27	2	2			1	2	1	2	2	2	1	2	1	2	2	2	1	2	1	2	1	2	2	2	1	2	1		2	1	1	2	2		1	2	2	2
22907	29	Alive	1	2014-11-01	2		FALSE	Montserrado	Monrovia	Liberia	2014-10-27	2	2			2	2	2	2	1	2	2	2	2	2	1	2	2	2	1	2	1	2	2	2	2	2	2		2	2	2	2	2		2	2	2	2
22356	11	Dead	3	2014-11-01	1	2014-10-31	FALSE	Montserrado	Monrovia	Liberia	2014-10-07	1	2			2	2	2	2	1	2	1	2	2	2	2	2	1	2	1	2	1	2	2	2	2	2	1		2	2	2	2	2		2	2	2	1
21225	7	Alive	3	2014-10-21	2		FALSE	Montserrado	Monrovia	Liberia	2014-10-17	1				2		2		1		1		2		2		2		2		2		1
22027	5	Alive	1	2014-10-31	2		FALSE	Montserrado	Monrovia	Liberia	2014-10-24	1	2			1	2	1	2	1	2	1	2	1	2	1	2	2	2	2	2	2	2	2	2	2	2	2		1	2	2	2	2		2	2	2	2
21888	15	Dead	3	2014-10-30	1	2014-10-28	TRUE	Montserrado	Monrovia	Liberia	2014-10-24	1	2			1	2	1	2	1	2	1	2	1	2	1	2	1	2	1	2	1	2	1	2		2			1									1
22912	34	Alive	3	2014-10-31	2		FALSE	Montserrado	Monrovia	Liberia	2014-10-29	1	2			2	2	1	2	1	2	1	2	1	2	2	2	2	2	2	2	2	2	2	2	2	2	2		2	2	1	2	2		2	2	2	2
21308	11	Dead	3	2014-10-31	1	2014-10-31	FALSE	Montserrado	Monrovia	Liberia	2014-10-31	3																															3
23097	1	Alive	2	2014-10-16	2		FALSE	Montserrado	Monrovia	Liberia	2014-10-27	1	2			2	2	2	2	1	2	1	2	1	2	2	2	1	2	1	2	1	2	2	2	2	2	2		2	1	2	2	2		2	2	2	2
21361	3	Alive	2	2014-11-01	2		FALSE	Montserrado	Monrovia	Liberia	2014-10-30	1	2			1	2	2	2	1	2	1	2	1	2	1	2	1	2	1	2	2	2	2	2	2	2	2		2	2	2	2	2		2	2	2	2
21254	5	Alive	2	2014-10-31	2		FALSE	Montserrado	Monrovia	Liberia	2014-10-29		2			1	2	1	2	1	2	1	2	1	2	1	2	1	2	1	2	2	2	1	2	2	2	2		2	2	2	2	2		2	2	2	2
22076	4	Alive	3	2014-10-31	2		FALSE	Montserrado	Monrovia	Libgeria	2014-10-27	1				1		1		1		1		1		2		2		2		2		2		2		2		2	2	2		2		2	2	2	2
23075	2	Dead	2	2014-11-01	1		FALSE	Montserrado	Monrovia	Liberia	2014-10-29	1	2			1	2	1	2	1	2	2	2	1	2	1	2	2	2	2	2	1	2	2	2	2	2	2		2	2	2		2		2	2	2	2
23179	23	Alive	2	2014-11-01	2		FALSE	Montserrado	Monrovia	Liberia	2014-10-26	1	2			1	2	1	2	1	2	1	2	1	2	1	2	1	2	2	2	2	2	1	2	1	2	2		2	2	2		2		2	2	2	2
22370	6	Alive	3	2014-11-01	2		FALSE	Montserrado	Monrovia	Liberia	2014-10-26	1	2			1	2	1	2	1	2	1	2	1	2	2	2	2	2	2	2	1	2	2	2	2	2	2		2	2	2		2		2	2	2	2
22914	0	Alive	3	2014-10-16	2		FALSE	Montserrado	Monrovia	Liberia		1	2			1	2	1	2	1	2	1	2	2	2	2	2	2	2	2	2	1	2	2	2	2	2	2		2	2	2		2		2	2	2	2
23140	1	Dead	3	2014-11-02	1	2014-11-02	FALSE	Montserrado	Monrovia	Liberia	2014-10-23	1	2			2	2	2	2	1	2	2	2	2	2	2	2	2	2	2	2	1	2	2	2	2	2	2		2	2	1		2		2	2	2	2
22910	12	Dead	3	2014-11-02	1	2014-11-01	FALSE	Montserrado	Monrovia	Liberia	2014-10-28	1	2			2	2	2	2	2	2	2	2	2	2	1	2	1	2	1	2	1	2	2	2	1	2	1		2	2	2		2		2	2	2	2
21126	2	Dead	3	2014-11-03	1		FALSE	Montserrado	Monrovia	Liberia	2014-11-01	2	2			2	2	2	2	2	2	2	2	1	2	2	2	2	2	2	2	2	2	2	2	2	2	2		2	2	2	2	2		2	2	2	2
23257	11	Dead	3	2014-10-31	1	2014-10-31	FALSE	Montserrado	Monrovia	Liberia	2014-10-28	1	2			2	2	2	2	2	2	2	2	1	2	1	2	1	2	1	2	1	2	2	2	1	2	1		2	2	2	2	2		2	2	2	2
21283	40	Dead	1	2014-11-02	1	2014-10-31	FALSE	Montserrado	Monrovia	Liberia	2014-10-30	1	2			2	2	2	2	1	2	2	2	2	2	2	2	2	2	1	2	2	2	2	2	2	2	2		2	2	2	2	2		2	2	2	2
22464	8	Dead	2	2014-11-03	1	2014-11-03	FALSE	Montserrado	Monrovia	Liberia	2014-10-30	1	2			2	2	2	2	1	2	2	2	2	2	1	2	2	2	2	2	2	2	1	2	2	2	2		2	2	2	2	2		2	2	2	2
21868	21	Alive	3	2014-11-01	2		FALSE	Montserrado	Monrovia	Liberia	2014-10-28	1	2			2	2	1	2	2	2	1	2	2	2	2	2	2	2	1	2	2	2	1	2	2	2	2		2	1	2	2	1		2	1	2	1
22566	7	Dead	2	2014-11-01	1	2014-11-01	FALSE	Montserrado	Monrovia	Liberia	2014-10-31	1	2			2	2	2	2	1	2	1	2	2	2	2	2	2	2	2	2	2	2	1	2	2	2	2		2	2	2	2	2		2	2	2	2
21284	20	Dead	3	2014-11-03	1	2014-10-30	FALSE	Montserrado	Monrovia	Liberia	2014-10-29																					1
22951	0	Dead	3	2014-10-31	1	2014-10-31	FALSE	Montserrado	Monrovia	Liberia	2014-10-28	1	2			2	2	2	2	1	2	2	2	2	2	1	2	1	2	1	2	1	2	1	2	1	2	1		2	2	2	2	2		2	2	2	2
23092	12	Dead	3	2014-11-01	1	2014-11-01	FALSE	Montserrado	Monrovia	Liberia	2014-10-24	1	2			2	2	2	2	1	2	1	2	2	2	1	2	2	2	2	2	1	2	2	2	2	2	2		2	2	2		2		2	2	2	2
23077	1	Dead	3	2014-11-03	1	2014-11-01	FALSE	Montserrado	Monrovia	Liberia	2014-10-28	1	2			1	2	1	2	1	2	2	2	2	2	1	2	1	2	2	2	1	2	2	2	2	2	1		2	2	2	2	2		2	2	2	2
21019	11	Dead	3	2014-11-01	1	2014-10-31	FALSE	Montserrado	Monrovia	Liberia
20912	12		3	2014-10-10			FALSE
22238	51	Dead	3	2014-10-30	1	2014-10-29	FALSE	Montserrado	Monrovia	Liberia	2014-10-25	1	2			1	2	1	2	2	2	2	2	2	2	2	2	1	2	1	2	1	2	1	2	2	2	2		2	2	2	2	2		2	2	2	2
23217	3	Alive	3	2014-11-03	2		FALSE	Montserrado	Monrovia	Liberia	2014-11-03	1	2			2	2	1	2	1	2	1	2	1	2	2	2	1	2	1	2	1	2	2	2	2	2	2		2	2	2	2	2		2	2	2	2
23052	6	Dead	2	2014-11-03	1		FALSE	Montserrado	Monrovia	Liberia	2014-11-01	3				2		2		1		1		1		2		2		2		1		1															1
23429	5	Alive	3	2014-11-01	2		FALSE	Montserrado	Monrovia	Liberia	2014-11-01	1	2			1	2	1	2	1	2	1	2	1	2	1	2	1	2	2	2	2	2	1	2	1	2	1		2	2	2	2	2		2	2	2	2
22919	4	Alive	2	2014-11-04	2		FALSE	Montserrado	Monrovia	Liberia	2014-10-30	1	2			1	2	1	2	1	2	1	2	1	2	2	2	2	2	1	2	1	2	1	2	2	2	2		2	2	2	2	1		2	2	2	2
22897	5	Alive	3	2014-11-04	2		FALSE	Montserrado	Monrovia	Liberia	2014-11-04	1	2			1	2	1	2	1	2	1	2	1	2	1	2	2	2	1	2	1	2	2	2	1	2	2		2	2	2	2	2		2	2	2	2
22609	3	Dead	2	2014-11-04	1	2014-11-04	FALSE	Montserrado	Monrovia	Liberia		1	2			1	2	2	2	1	2	2	2	2	2	2	2	2	2	2	2	2	2	2	2	2	2	3		2	2	2	2	2		2	2	2	2
22504	11	Alive	3	2014-11-04	2		FALSE	Montserrado	Monrovia	Liberia	2014-10-29	1	2			1	2	1	2	1	2	1	2	1	2	2	2	2	2	2	2	2	2	2	2	2	2	2		2	2	2	2	2		2	2	2	2
21830	2	Alive	3	2014-11-04	2		FALSE	Montserrado	Monrovia	Liberia	2014-10-23	2	2			2	2	2	2	2	2	1	2	1	2	2	2	2	2	2	2	2	2	2	2	1	2	2		2	2	2	2	2		2	2	2	2
23022	7	Alive	1	2014-11-01	2		FALSE	Montserrado	Monrovia	Liberia	2014-10-26	1				1		2		1		2		2		2		2		1				2		2		2		2	2	2	2	2		2	2	2	2
22601	44	Dead	2	2014-11-03	1	2014-10-30	FALSE	Montserrado	Monrovia	Liberia	2014-10-22	1	1			2		2		1		1		1		1		1		1		1		1		1	1	1		2	2	2	3	2		1	1	2	2
23401	8	Dead	1	2014-11-04	1	2014-11-01	FALSE	Montserrado	Monrovia	Liberia	2014-09-25	1	2			2	2	2	2	1	2	1	2	1	2	1	2	2	2	2	2	2	2	2	2	1	2	2		2	2	2	2	2		2	2	1	2
21961	24	Alive	1	2014-11-03	2		FALSE	Montserrado	Monrovia	Liberia	2014-11-03	1	2			1	2	1	2	1	2	1	2		2		2		2		2		2		2		2
21984	6	Dead	3	2014-11-03	1	2014-11-01	FALSE	Montserrado	Monrovia	Liberia	2014-10-15	1	2			1	2	1	2	1	2		2		2		2		2		2		2		2		2
22608	6	Dead	2	2014-11-04	1	2014-11-03	FALSE	Montserrado	Monrovia	Liberia	2014-11-02	1	2			1	2	2	2	1	2	1	2	2	2	2	2	2	2	2	2	1	2	1	2	2	2	2		2	2	2	2	2		2	2	2	2
23317	2	Alive	3	2014-11-04	2		FALSE	Montserrado	Monrovia	Liberia	2014-10-22	1	2			1	2	1	2	1	2	1	2	1	2	1	2	2	2	1	2	2	2	2	2	2	2	2		2	2	2	2	2		1	2	2	1
21840	4	Alive	3	2014-11-04	2		FALSE	Montserrado	Monrovia	Liberia	2014-11-02	1	1			1	2	2	2	1	1	1	1	2	2	2	2	2	3	2		2	2	1	2	1	2	2		2	2	2	2	2		2	2	2	2
21242	5	Alive	3	2014-11-02	2		FALSE	Montserrado	Monrovia	Liberia	2014-10-29	1	2			1	2	2	2	1	2	1	2	1	2	1	2	2	2	1	2	1	2	1	2	1	2	2		2	1	2	2	2		2	2	2	2
22700	0	Alive	3	2014-11-04	2		FALSE	Montserrado	Monrovia	Liberia	2014-10-30	1	1			1	2	1	2	1	2	1	1	1	2	2	2	2	2	2		1	2	1	2	1	2	1		1	1	2	2	2		2	1	2	2
22394	25	Dead	3	2014-11-04	1	2014-11-03	FALSE	Montserrado	Monrovia	Liberia	2014-10-31	1	2			1	2	1	2	1	2	1	2	2	2	2	2	1	2	1	2	1	2	2	2	2	2	2		2	2	2		2		2	3	2	1
23284	2	Dead	3	2014-11-04	1	2014-11-04	FALSE	Montserrado	Careysburg	Liberia	2014-11-02	1	2			2	2	2	2	2	2	2	2	2	2	2	2	2	2	2	2	2	2	2	2	2	2	2		2	2	2		2		2	2	1	1
22393	6	Dead	3	2014-11-06	1	2014-11-05	FALSE	Montserrado	Monrovia	Liberia	2014-11-02	1	2			1	2	1	2	1	2	1	2	2	2	2	2	2	2	2	2	1	2	2	2	1	2	1		1	2	2	2	2		2	2	2	1
21871	6	Dead	3		1	2014-11-04	FALSE	Montserrado	Monrovia	Liberia	2014-11-01
23033	7	Dead	2	2014-11-03	1	2014-11-03	FALSE	Montserrado	Monrovia	Liberia	2014-11-01	1	2			2	2	2	2	1	2	1	2	2	2	1	2	2	2	2	2	2	2	1	2	2	2	2		2	2	2	2	2		2	2	2	2
22563	22	Alive	2	2014-11-06	2		FALSE	Montserrado	Monrovia	Liberia	2014-11-01	2	2			1	2	2	2	1	2	1	2	2	2	2	2	2	2	2	2	1	2	2	2	2	2	1		2	2	2	2	2		2	2	2	2
22404	2	Dead	3	2014-11-06	1	2014-11-05	FALSE	Montserrado	Monrovia	Liberia	2014-11-04	2	2			2	2	2	2	2	2	2	2	1	2	2	2	2	2	2	2	2	2	2	2	1	2	1		2	2	2	2	2		2	2	2	2
23285	9	Dead	1	2014-11-05	1	2014-11-04	FALSE	Montserrado	Careysburg	Liberia	2014-11-02	1	2			2	2	2	2	2	2	2	2	2	2	1	2	1	2	1	2	1	2	2	2	2	2	2		2	2	2	2	2		2	2	2	2
22559	0	Alive	2	2014-11-07	2		FALSE	Montserrado	Monrovia	Liberia	2014-11-05	1	2			2	2	2	2	1	2	1	2	2	2	2	2	2	2	2	2	2	2	2	2	2	2	2		2	2	2	2	2		2	2	2	2
21972	17	Dead	2	2014-10-04	1	2014-10-02	FALSE	Montserrado	Monrovia	Liberia	2014-10-28	1				1		1		1
21596	1	Alive	2	2014-11-05	2		FALSE	Montserrado	Monrovia	Liberia	2014-11-01	1	2			2	2	2	2	1	2	1	2	2	2	2	2	1	2	1	2	2	2	2	2	2	2	2		2	2	1	2	2		2	2	2	2
21726	20	Dead	3	2014-11-06	1	2014-11-03	FALSE	Montserrado	Monrovia	Liberia	2014-10-27	1	2			1	2	2	2	1	2	1	2	1	2	2	2	1	2	1	2	1	2	2	2	2	2	2		2	2	2	2	2		2	2	2	2
21864	4	Alive	3	2014-11-06	2		FALSE	Montserrado	Monrovia	Liberia	2014-11-02		2				2	1	2	1	2	1	2	1	2		2		2	1	2		2		2		2						2
21066	3	Dead	3	2014-11-06	1	2014-11-06	FALSE	Montserrado	Monrovia	Liberia	2014-11-03	2	2			2	2	2	2	2	2	2	2	1	2	2	2	2	2	2	2	2	2	2	2	2	2	1		2	2	2	2	2		2	2	2	2
23078	5	Alive	2	2014-11-05	2		FALSE	Montserrado	Monrovia	Liberia	2014-11-04	1	2			2	2	1	2	1	2	1	2	1	2	1	2	2	2	2	2	1	2	2	2	1	2	1		2	2	2		2		2	2	2	2
21276	1	Alive	3	2014-11-06	2		FALSE	Montserrado	Monrovia	Liberia	2014-10-29	1	2			2	2	2	2	1	2	2	2	2	2	1	2	1	2	2	2	2	2	1	2	2	2	2		2	2	2	2	2		2	2	2	2
21200	2	Alive	3	2014-11-06	2		FALSE	Montserrado	Monrovia	Liberia	2014-10-29	1	2			2	2	2	2	1	2	1	2	1	2	2	2	2	2	1	2	1	2		2	1	2	1		1	1	2	2	2		2	1	2	2
21720	6	Alive	2	2014-11-06	2		FALSE	Montserrado	Monrovia	Liberia	2014-10-27	1	2			1	2	2	2	1	2	1	2	1	2	1	2	1	2	1	2	1	2	2	2	2	2	2		2	2	2	2	2		2	2	2	2
23305	2	Alive	2	2014-11-06	2		TRUE	Montserrado	Monrovia	Liberia		2	2			2	2	2	2	2	2	2	2	1	2	1	2	2	2	2	2	1	2	2	2	2	2	2		2	2	2	2	2		2	2	2	2
21598	5	Alive	2	2014-11-04	2		FALSE	Montserrado	Monrovia	Liberia		2	2			1	2	1	2	1	2	1	2	1	2	1	2	1	2	1	2	1	2	1	2	1	2	1			1	2		2		2	2	2	2
21206	1	Dead	3	2014-11-07	1	2014-11-08	FALSE	Montserrado	Monrovia	Liberia		2	2			2	2	2	2	2	2	2	2	2	2	2	2	2	2	2	2	2	2	2	2	2	2	2		2	1	2	2	2		2	2	2	2
22484	9	Dead	3	2014-11-06	1		FALSE	Montserrado	Monrovia	Liberia	2014-11-07	1	2			2	2	2	2	2	2	2	2	2	2	2	2	2	2	2	2	1	2	1	2	2	2	2		2	2	2		2		2	2	2	2
22358	15	Dead	2	2014-11-07	1	2014-11-06	FALSE	Montserrado	Monrovia	Liberia	2014-11-01	1	3			1		1		1		1		2		2		2		2		1		1		2		2		2	2	2		3		1		1
21075	4	Alive	2	2014-11-07	2		FALSE	Montserrado	Monrovia	Liberia	2014-11-02	1	2			2	2	1	2	1	2	1	2	1	2	2	2	2	2	1	2	1	2	1	2	1	2	2		2	2	2	2	2		2	2	2	2
22857	7	Dead	3	2014-11-08	2		TRUE	Montserrado	Monrovia	Liberia	2014-11-02	1	2	1		1	2	1	2	1	2	1	2	1	2	1	2	2	2	2	2	2	2	2	2	2	2	2		2	2	2	2	2		2	2	2	2
23225	2	Alive	2	2014-11-08	2		FALSE	Montserrado	Monrovia	Liberia	2014-11-04	1	2			2	2	2	2	1	2	1	2	1	2	2	2	1	2	1	2	1	2	1	2	2	2	2		2	2	1	3	2		2	2	2	2
22850	1	Alive	3	2014-11-09	2		FALSE	Montserrado	Monrovia	Liberia	2014-11-02	1	2			1	2	2	2	1	2	1	2	2	2	2	2	2	2	2	2	2	2	1	2	1	2	2		2	2	2	2	2		2	2	2	2
21836	5	Dead	3	2014-11-07	1	2014-11-06	FALSE	Montserrado	Monrovia	Liberia		2	2			1	2	2	2	2	2	2	2	2	2	2	2	2	2	2	2	2	2	2	2	2	2	2		2	2	2	2	2		2	2	2	2
21500	3	Alive	2	2014-11-09	2		FALSE	Montserrado	Monrovia	Liberia	2014-10-28	1				1		1		1		1		1		1		2		2		2		2		1		2		2	2
21867	0	Alive	2	2014-11-09	2		FALSE	Montserrado	Monrovia	Liberia		1	2			2	2	2	2	1	2	1	2	2	2	2	2	2	2	2	2	1	2	1	2	2	2	2		2	2	2	2	2		1	2	2	2
23290	0	Alive	2	2014-11-09	2		FALSE	Montserrado	Monrovia	Liberia	2014-11-02	2	2			1	2	2	2	2	2	1	2	1	2	1	2	2	2	2	2	2	2	2	2	2	2	2		2	2	1	2	2		2	2	2	2
22077	3	Alive	2	2014-11-09	2		FALSE	Montserrado	Monrovia	Liberia	2014-11-08	2	2			2	2	2	2	2	2	1	2	1	2	1	2	1	2	1	2	1	2	1	2	2	2	2		2	2	2	2	2		2	1	2	2
23258	7	Dead	3	2014-10-08	1	2014-11-07	FALSE	Montserrado	Monrovia	Liberia
22467	4	Dead	3	2014-11-07	1	2014-11-06	FALSE	Montserrado	Monrovia	Liberia	2014-10-30	1	2			1	2	1	2	1	2	1	2	1	2	2	2	1	2	1	2	1	2	1	2	2	2	2		2	2	2	2	2		2	2	2	2
22852	28	Alive	3	2014-11-08	2		FALSE	Montserrado	Monrovia	Liberia	2014-11-04	1	2			1	2	1	2	1	2	1	2	1	2	1	2	2	2	1	2	1	2	1	2	1	2	2		2	1	3	3	3		3	3	3	3
23085	8	Dead	2	2014-11-07	1		FALSE	Montserrado	Monrovia	Liberia	2014-11-02	1	2			1	2	2	2	1	2	1	2	1	2	2	2	2	2	2	2	2	2	2	2	2	2	2		1	2	2	2	2		2	2	2	2
22364	3	Alive	3	2014-11-05	2		FALSE	Montserrado	Monrovia	Liberia	2014-10-26	1	2			1	2	2	2	1	2	1	2	1	2	1	2	2	2	1	2	2	2	2	2	2	2	1		2	2	2	2	2		2	2	2	2
23096	23	Dead	2	2014-11-08	1	2014-11-08	TRUE	Montserrado	Monrovia	Liberia	2014-11-06	1	2			1	2	1	2	1	2	1	2	2	2	2	2	1	2	1	2	1	2	2	2	1	2	2		1	1	1	2	2		1	2	2	2
22851	1	Alive	2	2014-11-09	2		FALSE	Montserrado	Monrovia	Liberia	2014-11-02	1	2			1	2	1	2	1	2	1	2	1	2	2	2	1	2	2	2	1	2	2	2	2	2	2		2	2	1	2	2		2	2	2	2
22854	0	Alive	2	2014-11-09	2		FALSE	Montserrado	Monrovia	Liberia	2014-11-03	1	2			1	2	1	2	1	2	1	2	1	2	1	2	1	2	1	2	1	2	1	2	1	2	1		1	2	1	2	2		2	2	2	2
22555	10	Dead	0	2014-11-09	1	2014-11-09	FALSE	Montserrado	Monrovia	Liberia	2014-11-09	2	2			2	2	2	2	1	2	2	2	2	2	2	2	2	2	2	2	2	2	2	2	1	2	2		2	2	2	2	2		2	2	2	2
21835	4	Dead	0	2014-11-07	1	2014-11-07	FALSE	Montserrado	Monrovia	Liberia	2014-11-07	2	2			2	2	2	2	2	2	2	2	2	2	2	2	2	2	2	2	2	2	2	2	2	2	2		2	2	2	2	2		2	2	2	2
21860	0	Alive	3	2014-11-09	2		FALSE	Montserrado	Monrovia	Liberia	2014-11-05	1	2			2	2	1	2	2	2	1	2	1	2	1	2	2	2	1	2	2	2	2	2	2	2	2		2	2	2	2	2		2	2	2	2
21040	3	Dead	3	2014-10-31	1	2014-10-31	FALSE	Montserrado	Monrovia	Liberia	2014-10-07	2	1			2	1	2		1		1		2		1		2		2		2		2		1		2		2	2	2	1	2	Case is pale Relative allerged case was HIV&AIDS Positive	2	2	2	2
21906	1	Dead	3	2014-11-08	1		FALSE	Montserrado	Monrovia	Liberia	2014-10-29	2	2			2	2	2	2	1	2	2	2	1	2	2	2	2	2	2	2	2	2	1	2	1	2	2		2	2	2	2	2		2	2	2	2
21565	0	Alive	3	2014-11-08	2		FALSE	Montserrado	Monrovia	Liberia	2014-10-29	1	2			1	2	1	2	1	2	1	2	1	2	2	2	1	2	1	2	2	2	2	2	2	2	2		2	1	2	2	2		2	2	2	2
21866	7	Dead	1	2014-11-08	1		FALSE	Montserrado	Monrovia	Liberia	2014-11-07	2	2			1	2	2	2	2	2	2	2	2	2	1	2	2	2	2	2	2	2	2	2	2	2	2		2	2	2	2	2		2	2	2	2
23174	1	Alive	3	2014-11-08	2		TRUE	Montserrado	Monrovia	Liberia	2014-11-06	1	2			1	2	1	2	1	2	1	2	2	2	2	2	1	2	1	2	1	2	2	2	1	2	1		1	1	2	2	2		1	2	2	2
21271	15	Dead	2	2014-11-07	1	2014-11-07	FALSE	Montserrado	Careysburg	Liberia	2014-11-04	1	2			2	2	2	2	1	2	1	2	2	2	2	2	2	2	2	2	2	2	2	2	2	2	2		2	2	2	2	2		2	2	2	2
22859	1	Alive	2		2		FALSE	Montserrado	Monrovia	Liberia	2014-11-03	1	2			1	2	1	2	1	2	1	2	1	2	1	2	1	2	1	2	1	2	1	2	2	2	1		2	2	1	2	2		1	2	2	2
22829	5	Alive	2	2014-11-10	2		FALSE	Montserrado	Monrovia	Liberia	2014-11-05	2	2			2	2	1	2	1	2	1	2	1	2	1	2	1	2	1	2	1	2	3	2	2	2	2		2	2	2	2	2		2	2	2	2
22841	0	Alive	2	2014-11-10	2		FALSE					1	2			2	2	2	2	2	2	2	2	2	2	2	2	2	2	2	2	2	2	2	2	2	2	2		2	2	2	2	2		2	2	2	2
23024	0	Alive	2	2014-11-10	2		FALSE	Montserrado	Monrovia	Liberia	2014-11-10	1				1														1
23114	0	Alive	2	2014-09-08	2		FALSE	Montserrado	Monrovia	Liberia	2014-11-08	2	2			2	2	2	2	1	2	1	2	2	2	1	2	2	2	2	2	1	2	3	2	2	2	2		2	2	1	2	2		2	2	2	2
22234	11	Alive	3	2014-09-10	2		FALSE	Montserrado	Monrovia	Liberia	2014-11-03	1	2			2	2	2	2	1	2	2	2	3	2	1	2	1	2	1	2	2	2	2	2	2	2	2		2	2	2	2	2		2	2	2	2
21655	3	Alive	3	2014-11-10	2		FALSE	Montserrado	Monrovia	Liberia	2014-11-07	1	2			1	2	1	2	1	2	1	2	2	2	1	2	1	2	1	2	2	2	2	2	1	2	1		1	1	2	2	2		2	2	2	3
22044	27	Dead	3	2014-11-09	1	2014-11-08	FALSE	Montserrado	Monrovia	Liberia	2014-11-08	1	2			1	2	1	2	1	2	1	2	2	2	1	2	2	2	2	2	2	2	2	2	2	2	2		2	2	2	2	2		2	2	2	2
23338	8	Alive	2	2014-11-07	2		FALSE	Montserrado	Monrovia	Liberia	2014-11-05	1	2			1	2	1	2	1	2	1	2	1	2	1	2	2	2	2	2	2	2	2	2	2	2	2		2	2	2	2	2		2	2	2	2
22248	4	Dead	3	2014-11-10	1	2014-11-08	FALSE	Montserrado	Monrovia	Liberia	2014-11-01	1																1		1		1		1
20510	0		2	2014-11-09			FALSE
22858	7	Dead	3	2014-11-09	1	2014-11-09	FALSE	Montserrado	Monrovia	Liberia	2014-11-01	1	2			2	2	2	2	1	2	1	2	1	2	1	2	2	2	2	2	2	2	2	2	2	2	2		2	2	2		2		2	2	2	2
22721	3	Alive	2	2014-11-10	2		FALSE	Montserrado	St. Paul	Liberia	2014-11-08	1	2			2	2	2	2	1	2	1	2	1	2	2	2	2	2	2	2	1	2	2	2	2	2	2		2	2	1	2	2		2	2	2	2
22725	0	Alive	2	2014-11-10	2		FALSE	Montserrado	St. Paul	Liberia	2014-11-09	1	2			2	2	2	2	1	2	1	2	2	2	2	2	2	2	2	2	1	2	2	2	2	2	2		2	2	1	2	2		2	2	2	2
21895	14	Dead	3	2014-11-10	1	2014-11-08	FALSE	Montserrado	Monrovia	Liberia	2014-11-08	2	2			2	2	2	2	2	2	1	2	1	2	2	2	2	2	2	2	2	2	2	2	2	2	2		2	2	2	2	2		2	2	2	2
22083	3	Alive	3	2014-11-10	2		FALSE	Montserrado	Monrovia	Liberia	2014-11-09	2	2			1	2	2	2	1	2	2	2	2	2	2	2	2	2	2	2	1	2	1	2	2	2	2		2	2	1	1	2	Sore in the mouth	2	2	2	2
21555	3	Dead	3	2014-11-10	1	2014-11-10	FALSE	Montserrado	Monrovia	Liberia	2014-11-09	2	2			1	2	2	2	2	2	2	2	2	2	2	2	2	2	2	2	2	2	2	2	1	2	2		2	2	2	2	2		2	2	2	2
21912	1	Alive	3	2014-11-10	2		FALSE	Montserrado	Monrovia	Liberia	2014-11-10	1	2			2	2	2	2	1	2	2	2	2	2	1	2	1	2	2	2	2	2	1	2	2	2	2		1	1	1	2	2		2	2	2	2
22911	24	Dead	3	2014-11-10	1	2014-11-10	FALSE	Montserrado	Monrovia	Liberia	2014-11-06	1	2			1	2	2	2	1	2	1	2	2	2	2	2	1	2	1	2	1	2	2	2	2	2	2		2	2	2	2	2		1	2	2	2
23079	17	Dead	1	2014-11-10	1	2014-11-10	FALSE	Montserrado	Monrovia	Liberia	2014-11-01	1	2			1	2	1	2	2	2	1	2	1	2	2	2	2	2	1	2	1	2	2	2	1	2	1		1	2	2	2	2		2	2	2	2
23136	6	Alive	2	2014-11-10	2		FALSE	Montserrado	Monrovia	Liberia	2014-11-09	1	2			2	2	2	2	1	2	1	2	2	2	2	2	2	2	1	2	1	2	2	2	2	2	2		2	2	1	2	2		2	2	2	2
22778	7	Alive	2	2014-11-10	2		FALSE	Montserrado	Monrovia	Liberia	2014-10-30	1	2			1	2	1	2	1	2	1	2	1	2	1	2	1	2	1	2	1	2	2	2	2	2	2		1	2	2	2	2		2	2	2	2
22788	0	Alive	2	2014-11-10	2		FALSE	Montserrado	St. Paul	Liberia	2014-10-30	1	2			1	2	1	2	1	2	1	2	2	2	2	2	2	2	2	2	1	2	2	2	2	2	2		2	2	1	2	2		2	2	2	2
22720	3	Alive	2	2014-11-10	2		FALSE	Montserrado	St. Paul	Liberia	2014-10-30	1	2			1	2	2	2	1	2	1	2	2	2	2	2	2	2	2	2	1	2	2	2	2	2	2		2	1	2	2	2		2	2	2	2
23245	3	Alive	2	2014-11-10	2		FALSE	Montserrado	Monrovia	Liberia	2014-11-09	1	2			2	2	2	2	1	2	1	2	2	2	2	2	2	2	2	2	1	2	2	2	2	2	2		2	2	1	2	1		2	2	2	2
22706	0	Alive	2	2014-11-10	2		FALSE	Montserrado	St. Paul	Liberia	2014-11-09	1	2			2	2	2	2	1	2	1	2	2	2	2	2	2	2	2	2	1	2	2	2	2	2	2		2	2	2	2	2		2	2	2	2
23470	1	Dead	3	2014-11-11	1	2014-11-11	FALSE	Montserrado	Monrovia	Liberia	2014-11-10		2				2	2	2	1	2	1	2	1	2	1	2	2	2	2	2	1	2	2	2	2	2	2		2	2	2	2	2		2	2	1	2
22579	6	Alive	3	2014-10-11	2		FALSE	Montserrado	Monrovia	Liberia	2014-11-09	1	2			2	2	2	2	2	2	2	2	2	2	2	2	2	2	2	2	2	2	1	2	2	2	2		2	2	2	2	2		2	2	2	2
23339	3	Alive	2	2014-09-10	2		FALSE	Montserrado	Monrovia	Liberia	2014-11-09	1	2			1	2	1	2	1	2	2	2	2	2	2	2	1	2	2	2	1	2	2	2	2	2	2		2	2	1	2	2		2	2	2	2
23261	11	Alive	2	2014-11-10	2		FALSE	River Gee		Liberia	2014-11-02	1	2			1	2	2	2	1	2	1	2	1	2	2	2	2	2	2	2	2	2	1	2	2	2	2		2	2	2	2	2		2	2	2	2
23337	2	Alive	2	2014-11-10	2		FALSE	Montserrado	Monrovia	Liberia	2014-11-10	2	2			2	2	2	2	2	2	1	2	1	2	1	2	1	2	1	2	2	2	2	2	2	2	2		2	2	2	2	2		2	2	2	2
21006	4	Alive	2	2014-11-11	2		FALSE	Montserrado	Monrovia	Liberia	2014-11-08	1	2			1	2	1	2	1	2	1	2	1	2	1	2	1	2	1	2	1	2	1	2	1	2	1		1	1	1		2		1	1	1	1
22294	6	Dead	3	2014-11-11	1	2014-11-05	FALSE	Montserrado	Monrovia	Liberia	2014-11-05	1														1		1				1
22675	6	Alive	2	2014-11-11	2		FALSE	Montserrado	Monrovia	Liberia	2014-11-03	1	2			1	2	1	2	1	2	1	2	2	2	1	2	1	2	2	2	1	2	2	2	2	2	2		2	1	2		2		2	1	2	2
23184	2	Alive	2	2014-11-11	2		FALSE	Montserrado	Monrovia	Liberia	2014-11-08	1	2			1	2	1	2	1	2	1	2	1	2	1	2	2	2	2	2	2	2	2	2	2	2	2		2	2	2	2	2		2	2	2	2
21157	1	Alive	3	2014-11-10	2		FALSE	Montserrado	Monrovia	Liberia	2014-10-28	1				1		1		1		1												1
21127	5	Alive	3	2014-11-10	2		FALSE	Montserrado	Monrovia	Liberia	2014-11-04									1		1		1		1								1
337	11	Alive	1	2014-07-24	2		FALSE	Montserrado	Monrovia	Liberia	2014-07-23	1	2			2	2	2	2	1	2	1	2	2	2	1	2	1	2	1	2	1	2	2	2	2	2	1		2	1	1		1		2	2	2	2
21446	0	Dead	1	2014-06-28	2		FALSE	Montserrado	Monrovia	Liberia	2014-06-10	1	2			1	2	1	2	1	2	1	2	2	2	1	2	2	2	2	2	2	2	2	2	2	2	2		2	2	2	2	2		2	2
319	17		3				FALSE	Montserrado		Liberia
315	15		1	2014-06-28			FALSE	Montserrado		Liberia	2014-07-28
22945	4	Dead	3		1	2014-07-30	FALSE	Montserrado		Liberia	2014-07-12
518	1	Alive	2	2014-08-29	2		FALSE	Montserrado	Monrovia	Liberia	2014-08-27	1	2			1	2	2	2	1	2	1	2	1	2	1	2	1	2	1	2	1	2	2	2	2	2	1		2	2	1	2	2		2	2	2	2
291	3	Alive	3		2		FALSE	Montserrado	Monrovia	Liberia	2014-08-04	1	2			1	2	1	2	1	2	1	2	1	2	2	2	1	2	2	2	1	2	2	2	2	2	2		2	2	2	2	2
21356	5	Alive	0	2014-07-23	2		FALSE	Montserrado		Liberia	2014-07-23	2	2			2	2	2	2	2	2	2	2	2	2	2	2	2	2	2	2	2	2	2	2	2	2	2		2	2	2	2	2		2	2	2	2
22066	3	Alive	1	2014-07-02	2		FALSE	Montserrado	Montserrado	Liberia	2014-06-28	2	1			2	2	2	2	2	2	2	1	2	2	2	2	2	2	2	2	1	2	2	2	2	2	2		2	2	2	2	2		2	2	2	2
21542	0	Alive	0	2014-06-22	2		FALSE	Montserrado	Monrovia	Liberia	2014-06-19	2	2			1	2	2	2	2	2	1	2	1	2	1	2	2	2	2	2	2	2	1	2	2	2	1		1	2	2	1	2	Difficulty in Breathing	2	2	1	1
20736	4	Dead	3		1	2014-07-31	FALSE	Montserrado	Monrovia	Liberia	2014-07-27	1	2			1	2	2	2	1	2	1	2	1	2	2	2	2	2	1	2	2	2	2	2		2	1		2	1	2	2	2		2	2	2	2
21117	17	Dead	1	2014-06-30	1	2014-06-30	FALSE	Montserrado	Montserrado	Liberia	2014-06-25	1	1			1	2	1	1	1	1	1	1	2	1	1	1	1	2	1		1	2	1	1	1	2	1		1	2	2	2	2		2	2	2	1
414	1	Alive	3	2014-08-01	2		FALSE	Montserrado	Monrovia	Liberia	2014-07-17	1	1			1	2	1	2		2	1	2	2	2	2	2	2	2	2		2	2	2	2	2	2	1		2	2	2		2		2	2	2	2
21118	0	Alive	3	2014-08-10	2		FALSE	Montserrado	Monrovia	Liberia	2014-08-03	3	2			1	2	2	2	1	2	1	2	3	2	1	2	1	2	3	2	1	2	1	2	1	2	1		2	2	2	2	2		2	2	2	2
349	9	Alive	1	2014-06-16	2		FALSE	Montserrado	Montserrado	Liberia	2014-06-14	1	2			1	2	1	2	1	2	1	2	1	2	2	2	2	2	2	2	1	2	2	2	1	2	1		2	2	2	2	2		2	2	2	2
23063	0	Dead	1	2014-06-23	2		FALSE	Montserrado	Montserrado	Liberia	2014-06-19	1	1			1	2	1	2	1	2	1	2	1	1	2	2	2	2	2		2	2	1	2	2	2	2		1	2	1	2	2		2	2	2	2
401	13	Dead	1	2014-07-17	1	2014-07-26	FALSE	Montserrado		Liberia	2014-07-17
260	0	Alive	1	2014-08-04	2		FALSE	Montserrado	Monrovia	Liberia	2014-08-08					1		1		2		2		1		1		2		2		1		2		1		2		2	2	2		2		2	2	2	2
1287	9	Alive	2	2014-09-20	2		FALSE	Montserrado	Montserrado	Liberia	2014-09-20	1	2			1	2	2	2	1	2	2	2	2	2	1	2		2		2	1	2	2	2		2	2		2	2	2		2		2	2	2	2
23495	20	Dead	1	2014-07-08	1	2014-07-08	FALSE	Montserrado	Montserrado	Liberia	2014-06-28	1	1			1	1	1	2	1	2	1	1	1	1	2	1	2	1	2	1	2	2	2	3	2	1	1		1	2	2	1	2		1	2	1	1
21919	0	Dead	1	2014-07-28	1	2014-07-31	TRUE	Montserrado		Liberia	2014-07-21
407	48	Dead	1		1	2014-06-14	TRUE	Montserrado	Montserrado	Liberia	2014-05-15	1	3	39	1	1		1		1		1		1		1		1		1		1		1		1		1		1	1	2	3	2		1	2	1	1
400	1	Alive	1	2014-07-16	2		FALSE	Montserrado	Montserrado	Liberia	2014-07-15	1	2			1	2	2	2	1	2	1	2	1	2	2	2	2	2	2	2	1	2	2	2	2	2	2		2	2	2	2	2		2	2	2	2
23444	12	Dead	3		1	2014-07-24	FALSE	Montserrado	Monrovia	Liberia	2014-07-22	1	1			1	2	1	1	2	2	1	2	1	2	1	2	1	2	1	1	1	2	1	2	1		2		2	2	2		2		2	2	2	2
296	7	Dead	1		2		TRUE	Montserrado	Montserrado	Liberia	2014-07-27	1	2			1	2	2	2	2	2	2	2	2	2	2	2	2	2	2	2	2	2	2	2	2	2	2		2	2	2	2	2		2	2	2	2
22001	0	Alive	0	2014-03-30	2		FALSE	Montserrado	Montserrado	Liberia	2014-03-10	2	2			2	2	1	2	2	2	2	2	2	2	2	2	2	2	2	2	2	2	2	2	2	2	2		2	2	2	2	2
394	14	Dead	1	2014-06-15	1		FALSE	Montserrado	Montserrado	Liberia	2014-05-28	1	3			1		1		1		1		1		1		1		1		1		1		1		1		1	3	3	3	3		3	1	1	1
412	2	Alive	3		2		FALSE	Montserrado	Monrovia	Liberia	2014-07-26	3	1				2		2		2		2		2		1		2				2		2		2
22128	0	Alive	1		2		TRUE	Montserrado	Monrovia	Liberia	2014-07-13	1	3			1		1		1		2		1		2		1		1		2		2		1		2		2	2	1	3	2		2	2	2	2
404	21	Alive	1	2014-07-13	2		FALSE	Montserrado	Monrovia	Liberia	2014-07-11	1	2			2	2	2	2	1	2	1	2	2	2	2	2	2	2	2	2	2	2	2	2	2	2	1		2	2	1	2	2		2	2	2	1
374	16		3				FALSE	Montserrado	Monrovia	Liberia	2014-07-15
350	1	Dead	3	2014-07-10	1	2014-07-10	FALSE	Montserrado	Montserrado	Liberia	2014-07-02	1	2			2	2	2	2	2	2	2	2	2	2	2	2	2	2	2	2	2	2	2	2	2	2	2		2	2	2	2	2		2	2	2	2
21544	6	Dead	1	2014-08-12	2		FALSE	Montserrado	Monrovia	Liberia	2014-08-09	1	2			1	2	1	2	1	2	1	2	1	2	1	2	1	2	1	2	1	2	1	2	1	2	1		1	1	1	3	2		2	2	2	2
20808	0	Dead	1		1	2014-07-29	FALSE	Montserrado		Liberia	2014-07-21
22129	0	Alive	1	2014-08-03	2		FALSE	Montserrado		Liberia	2014-08-02	1	2			2	2	2	2	1	2	2	2	2	2	2	2	2	2	2	2	2	2	2	2	2	2	2		2	2	2	2	2		2	2	2	2
20813	0	Dead	1		1	2014-08-06	FALSE	Montserrado		Liberia	2014-07-29
22483	18	Alive	3	2014-11-04	2		FALSE	Montserrado	Monrovia	Liberia	2014-10-31	1	3			1		1		1		1		1		1		1		1		1		2		2		2		2	2	2		2		2	3	2	1
22916	0	Dead	2	2014-11-03	1	2014-11-03	FALSE	Montserrado	Monrovia	Liberia	2014-11-02	1	2			2	2	2	2	2	2	2	2	1	2	2	2	2	2	2	2	1	2	2	2	2	2	2		2	1	2		2		2	2	2	2
21728	3	Alive	2	2014-11-04	2		FALSE	Montserrado	Monrovia	Liberia	2014-10-28	1	2			1	2	1	2	1	2	1	2	2	2	2	2	1	2	1	2	1	2	2	2	2	2	2		1	2	1	2	2		2	2	2	2
22915	4	Alive	3	2014-11-04	2		FALSE	Montserrado	Monrovia	Liberia	2014-10-29	1	2			1	2	1	2	1	2	1	2	2	2	2	2	2	2	1	2	1	2	2	2	2	2	2		2	2	2		2		2	2	2	2
23181	5	Alive	3	2014-11-03	2		FALSE	Montserrado	Monrovia	Liberia	2014-10-31	1	2			1	2	1	2	1	2	1	2	2	2	2	2	2	2	2	2	2	2	2	2	2	2	2		2	2	2		2		2	2	2	2
21348	54	Alive	3	2014-11-04	2		FALSE	Montserrado	Monrovia	Liberia	2014-11-01	1	2			1	2	1	2	1	2	2	2		2	1	2		2		2		2		2	1	2
21360	3	Dead	3	2014-11-04	1	2014-11-04	FALSE	Montserrado	Monrovia	Liberia	2014-10-28	1	2			2	2	2	2	1	2	1	2	1	2	1	2	1	2	1	2	2	2	2	2	1	2	2		2	2	2		2		2	2	2	2
21043	4	Alive	3	2014-11-03	2		FALSE	Montserrado	Monrovia	Liberia	2014-11-03	1	2			2	2	2	2	1	2	1	2	1	2	2	2	2	2	2	2	2	2	1	2		2
22605	3	Alive	2	2014-11-04	2		FALSE	Montserrado	Monrovia	Liberia	2014-11-03	2	2			2	2	2	2	2	2	2	2	2	2	2	2	2	2	2	2	2	2	2	2	2	2	2		2	2	2	2	1		2	1	2	2
23351	22	Alive	2	2014-11-07	2		FALSE	Montserrado	Monrovia	Liberia	2014-11-06	2	2			1	2	1	2	1	2	1	2	1	2	2	2	2	2	2	2	2	2	2	2	2	2	2		1	2	2	2	2		2	2	2	2
22437	11	Dead	3	2014-11-06	1	2014-11-05	FALSE	Montserrado	Monrovia	Liberia	2014-07-28	3	2			2	2	2	2	2	2	2	2	2	2	2	2	2	2	2	2	2	2	2	2	2	2	1		1	2	2	2	2		2	2	2	2
20991	14	Dead	2	2014-11-04	1	2014-11-05	FALSE	Montserrado	Monrovia	Liberia	2014-11-03	1	1			1	1	1	2	1	2	1	2	1	2	1	2	1	2	1		1	2	1	2	1	2	2		2	2	2	2	2		2	2	2	2
21092	3	Alive	2	2014-11-06	2		FALSE	Montserrado	Monrovia	Liberia	2014-10-30	1	2			1	2	1	2	1	2	1	2	1	2	2	2	2	2	1	2	1	2	1	2	1	2	1		2	2	2	2	2		2	2	2	2
21252	41	Dead	2	2014-11-01	1	2014-10-28	FALSE	Montserrado	Monrovia	Liberia	2014-10-18	1	2			2	2	1	2	1	2	2	2	2	2	1	2	1	2	1	2	2	2	2	2	2	2	2		2	2	2		2		2	2	2	2
22600	11	Alive	2	2014-11-03	2		FALSE	Montserrado	Monrovia	Liberia	2014-10-30	3	2			2	2	2	2	1	2	1	2	1	2	1	2	1	2	1	2	1	2	1	2	1	2	1		2	2	2	2	2		2	2	2	2
23076	0	Alive	2	2014-11-06	2		FALSE	Montserrado	Monrovia	Liberia	2014-11-04	1	2			1	2	1	2	1	2	1	2	1	2	2	2	2	2	1	2	1	2	1	2	1	2	1		2	2	2	2	2		2	2	2	2
22381	11	Dead	3	2014-11-06	1	2014-11-06	FALSE	Montserrado	Monrovia	Liberia	2014-11-01	1	1			1	2	1		1		1		1		1		1		1		2		1		1		2		2	2	2		2		2	2	2	2
21876	4	Alive	3	2014-11-06	2		FALSE	Montserrado	Monrovia	Liberia	2014-11-01	1	1			2	1	1		1		1	1	1		1		1	2	1		1	2	1	2	1		1		1	1	1	1	2		2	2	1	1
21873	3	Dead	3	2014-11-04	1	2014-11-04	FALSE	Montserrado	Monrovia	Liberia
21065	17	Alive	2	2014-11-07	2		FALSE	Montserrado	Monrovia	Liberia	2014-10-31	3	3			3		3		1		1		1		1		1		1		1		2		2		2		3	3	3	3	3		3	3	3	3
23306	2	Alive	2	2014-11-06	2		TRUE	Montserrado	Careysburg	Liberia	2014-11-04	2	2			2	2	2	2	2	2	2	2	1	2	1	2	1	2	2	2	2	2	2	2	1	2	2		2	2	2	2	2		2	2	2	2
23353	0	Alive	2		2		FALSE	Montserrado	Monrovia	Liberia		2	2			2	2	2	2	2	2	2	2	2	2	1	2	1	2	2	2	2	2	2	2	2	2	2		2	2	2	2	2		2	2	2	2
21658	79	Dead	3	2014-11-07	1		FALSE	Montserrado	Monrovia	Liberia	2014-10-29	1	3			1		1		1		1		1		1		1		1		1		1		1		1		1	1	2	3	2		1	2	1	1
21248	44	Dead	3	2014-11-05	1	2014-11-03	FALSE	Montserrado	Monrovia	Liberia	2014-10-26	1	2			2	2	1	2	2	2	2	2	1	2	2	2	2	2	1	2	1	2	2	2	2	2	2		2	2	2	2	2		2	2	2	2
23067	16	Alive	3	2014-11-11	2		FALSE	Montserrado	Monrovia	Liberia	2014-11-03	1	2			1	2	1	2	1	2	1	2	2	2	2	2	2	2	2	2	1	2	2	2	2	2	2		2	2	1	2	2		2	2	2	2
21564	1	Dead	1	2014-11-11	1	2014-11-09	FALSE	Montserrado	Monrovia	Libeeria	2014-11-09	2	2			2	2	2	2	2	2	2	2	2	2	2	2	2	2	2	2	2	2	2	2	2	2	2		2	2	2	2	2		2	2	2	2
22111	6	Alive	3		2		FALSE	Montserrado	Monrovia	Liberia	2014-10-29	1	2			2	2	2	2	1	2	1	2	2	2	2	2	2	2	2	2	1	2	2	2	2	2	2		2	2	2	2	2		2	2	2	2
23091	6	Alive	2	2014-11-11	2		FALSE	Montserrado	Monrovia	Liberia	2014-11-07	1	2			1	2	1	2	1	2	1	2	1	2	1	2	1	2	1	2	1	2	1	2	2	2	2		2	2	2	2	2		2	2	2	2
22808	1	Alive	2	2014-11-11	2		FALSE	Montserrado	St. Paul	Liberia	2014-11-07	1	2			1	2	1	2	1	2	1	2	1	2	1	2	1	2	1	2	2	2	2	2	2	2	2		2	2	2	2	2		2	2	2	2
21297	7	Alive	2	2014-11-11	2		FALSE	Montserrado	Monrovia	Liberia	2014-11-08	2	2			2	2	2	2	1	2	1	2	2	2	1	2	2	2	2	2	1	2		2		2						2
21872	2	Alive	3	2014-11-11	2		FALSE	Montserrado	Monrovia	Liberia	2014-11-09	1	2			1	2	2	2	1	2	1	2	2	2	2	2	2	2	2	2	2	2	2	2	2	2	2		2	2	1	2	2		2	2	2	2
22007	0	Alive	2	2014-11-10	2		FALSE	Montserrado	Monrovia	Liberia	2014-11-10	1				1		1		1		2		2		2		2		2		1
20472	0		2				FALSE
21053	1	Dead	3	2014-11-13	1	2014-11-13	FALSE	Montserrado	Monrovia	Liberia	2014-11-12	2	2			2	2	2	2	2	2	2	2	2	2	2	2	2	2	2	2	1	2	2	2	2	2	2		2	2	2	2	2		2	2	2	2
22507	5	Dead	3	2014-11-07	1		FALSE	Montserrado	Monrovia	Liberia	2014-11-04	1	2			2	2	2	2	1	2	1	2	2	2	1	2	2	2	2	2	1	2	1	2	2	2	2		2	2	2		2		2	2	2	2
20966	5	Dead	3	2014-11-10	1	2014-11-10	FALSE	Montserrado	Todee	Liberia	2014-11-08	1	2			1	2	1	2	1	2	1	2	1	2	1	2	1	2	1	2	1	2	1	2	1	2	1		1	1	1	2	1		1	1	1	1
21744	2	Dead	2	2014-11-12	1	2014-11-11	FALSE	Montserrado	Monrovia	Liberia	2014-11-10	2	2			2	2	2	2	2	2	1	2	2	2	1	2	2	2	2	2	2	2	2	2	1	2	2		2	2	2	2	2		2	2	2	2
21044	0	Alive	1	2014-11-12	2		FALSE	Montserrado	Monrovia	Liberia	2014-11-06	1	2			2	2	1	2	2	2	1	2	2	2	1	2	2	2	2	2	2	2	2	2	1	2	2		1	2	2	2	2		2	2	2	2
21889	2	Alive	3	2014-11-12	2		FALSE	Montserrado	Monrovia	Liberia	2014-11-03	1	2			2	2	2	2	1	2	1	2	2	2	1	2	1	2	2	2	2	2	1	2	1	2	2		2	2	2	2	2		2	2	2	2
23213	37	Dead	3	2014-11-11	1	2014-11-11	FALSE	Montserrado	Monrovia	Liberia	2014-11-02	1	1			2		2		1		1		1		1		2		2		2		2		2	1	2		2	2	2	2	2		2	2	2	2
21448	4	Alive	3	2014-11-11	2		FALSE	Montserrado	Monrovia	Liberia	2014-11-04	1	1			1	2	1	2	1		1		2	2	2	1	2	2	2		1	2	1	2	1	2	2		2	2	2	2	2		2	2	2	2
21556	0	Alive	3	2014-11-12	2		FALSE	Montserrado	Monrovia	Liberia	2014-11-11	1	2			2	2	2	2	1	2	2	2	2	2	2	2	2	2	2	2	1	2	2	2	1	2	2		2	2	2	2	2		2	2	2	2
21217	9	Alive	3	2014-11-10	2		FALSE	Montserrado	Monrovia	Liberia	2014-10-27	1				1		1		1		1		1		1		1		1		1		1		1
22365	9	Dead	3	2014-11-12	1	2014-11-10	FALSE	Montserrado	Monrovia	Liberia	2014-11-09	2	2			2	2	2	2	1	2	1	2	1	2	1	2	1	2	1	2	1	2	2	2	1	2	1		2	2	2		2		2	3	2	1
22481	13	Dead	3	2014-11-08	1	2014-11-11	FALSE	Montserrado	Monrovia	Liberia	2014-11-05	1	2			1	2	1	2	1	2	1	2	1	2	1	2	1	2	1	2	1	2	1	2	2	2	2		2	2	2		2		2	2	3	1
21214	14	Dead	3	2014-11-06	1	2014-11-08	FALSE	Montserrado	Monrovia	Liberia	2014-10-28	1	2			1	2	2	2	2	2	2	2	2	2	2	2	2	2	1	2	1	2	2	2	2	2	2		2	2	1	2	2		2	2	2	2
21516	50	Alive	3	2014-11-11	2		FALSE	Montserrado	Monrovia	Liberia	2014-11-05		2			1	2	1	2	1	2	1	2	1	2	1	2	1	2	1	2	1	2	1	2	1	2	1		1	2	1	2	1		2	1	2	2
23283	4	Alive	3	2014-11-12	2		FALSE	Montserrado	Monrovia	Liberia	2014-11-10	1	2			2	2	2	2	1	2	2	2	2	2	1	2	2	2	1	2	1	2	1	2	2	2	1		1	2	2	2	2		2	2	2	2
22611	3	Dead	2	2014-11-12	1	2014-11-12	FALSE	Montserrado	Monrovia	Liberia	2014-11-10	1	2			1	2	1	2	1	2	1	2	2	2	2	2		2	1	2	1	2	2	2	2	2	2		2	1	2	2	2		2	2	2	1
22576	6	Alive	3	2014-11-12	2		FALSE	Montserrado	Monrovia	Liberia	2014-11-09	1	2			2	2	2	2	1	2	2	2	2	2	2	2	1	2	2	2	1	2	2	2	2	2	2		2	2	2	2	2		2	2	2	2
22561	27	Alive	3	2014-11-01	2		FALSE	Montserrado	Monrovia	Liberia	2014-10-22	1	2			1	2	1	2	1	2	1	2	1	2	1	2	2	2	1	2	1	2	2	2	2	2	2		2	2	2	2	2		2	2	2	2
21950	3	Dead	3	2014-11-12	1	2014-11-12	FALSE	Montserrado	Monrovia	Liberia	2014-11-10	1	2			1	2	2	2	1	2	1	2	2	2	2	2	2	2	2	2	2	2	2	2	2	2	2		2	2	2	2	2		1	2	2	2
22247	16	Dead	3	2014-10-13	1	2014-11-13	FALSE	Montserrado	Monrovia	Liberia	2014-11-09	2	2			2	2	2	2	2	2	2	2	2	2	2	2	2	2	2	2	2	2	2	2	1	2	2		2	2	2	2	2		2	2	2	2
21270	6	Alive	3		2		FALSE	Montserrado	Monrovia	Liberia	2014-11-11	1	2			1	2	1	2	1	2	1	2	1	2	2	2	2	2	1	2	1	2	2	2	2	2	2		2	2	2	2	2		2	2	2	2
23289	14	Dead	2	2014-11-10	1	2014-11-10	FALSE	Montserrado	Careysburg	Liberia	2014-11-09	1	2			2	2	2	2	1	2	1	2	2	2	2	2	2	2	2	2	2	2	1	2	2	2	2		2	2	2	2	2		2	2	2	2
23104	3	Alive	2	2014-11-13	2		FALSE	Montserrado	Monrovia	Liberia	2014-11-10	1	2			1	2	1	2	1	2	1	2	1	2	2	2	1	2	1	2	1	2	2	2	2	2	1		1	2	1	2	2		2	2	2	2
23236	4	Alive	2	2014-11-13	2		FALSE	Montserrado	Monrovia	Liberia	2014-11-10	1	2			1	2	1	2	1	2	1	2	1	2	2	2	2	2	1	2	1	2	1	2	2	2	2		1	1	2	2	2		2	2	2	2
22511	21	Dead	2	2014-11-13	1	2014-11-05	FALSE	Montserrado	Monrovia	Liberia	2014-11-02	1	2			2	2	2	2	1	2	1	2	2	2	2	2	2	2	2	2	2	2	2	2	2	2	2		2	2	2	2	2		2	2	2	2
23159	27	Dead	3	2014-10-13	1	2014-11-13	FALSE	Montserrado	Monrovia	Liberia	2014-11-13	2	2			2	2	2	2	2	2	2	2	2	2	2	2	2	2	2	2	2	2	2	2	2	2	2		2	2	2	2	2		2	2	2	2
22339	5	Alive	3	2014-11-13	2		FALSE	Montserrado	Monrovia	Liberia	2014-11-12	3	2			1	2	1	2	1	2	1	2	1	2	1	2	2	2	2	2	2	2	2	2	2	2	1		2	2	2	2	2		2	2	2	2
22134	0	Alive	2	2014-11-14	2		FALSE	Montserrado	Monrovia	Liberia	2014-11-13	1								1		1						1		1		1
22139	1	Alive	2	2014-11-14	2		FALSE	Montserrado	Monrovia	Liberia	2014-11-12	1								1		1								1										1
22150	0	Alive	2	2014-11-14	2		FALSE	Montserrado	Monrovia	Liberia	2014-11-12	1								1		1						1		1		1		1
22143	4	Alive	3	2014-11-14	2		FALSE	Montserrado	Monrovia	Liberia	2014-11-11	1																1		1		1
22133	0	Alive	3	2014-11-14	2		FALSE	Montserrado	Monrovia	Liberia	2014-11-12	1								1		1										1		1
22137	0	Alive	3	2014-11-14	2		FALSE	Montserrado	Monrovia	Liberia	2014-11-12	1								1		1										1
22135	0	Alive	3	2014-11-14	2		FALSE	Montserrado	Monrovia	Liberia	2014-11-12	1										1		1										1		1
22154	7	Alive	2	2014-11-14	2		FALSE	Montserrado	Monrovia	Liberia	2014-11-12	1				1				1		1						1		1		1
23278	3	Alive	2		2		FALSE	Montserrado	Monrovia	Liberia	2014-11-01	1	2			2	2	2	2	1	2	1	2	2	2	2	2	2	2	2	2	1	2	1	2	2	2	2		2	2	2	2	2		2	2	2	2
23271	0	Alive	2	2014-11-14	2		FALSE	Montserrado	Careysburg	Liberia	2014-11-01	1	2			2	2	2	2	1	2	1	2	2	2	2	2	2	2	2	2	2	2	1	2	2	2	2		2	2	2	2	2		2	2	2	2
23277	0	Alive	2	2014-11-14	2		FALSE	Montserrado	Careysburg	Liberia	2014-11-01	1				1		1		1		2		1		1		1		1		1		1
21295	0	Alive	3	2014-10-14	2		FALSE	Montserrado	Monrovia	Liberia	2014-11-13	1		1		1		1		1												1
23348	6	Dead	3	2014-11-13	1	2014-11-13	FALSE	Montserrado	Monrovia	Liberia	2014-11-09	2	2			1	2	1	2	2	2	2	2	2	2	2	2	2	2	2	2	2	2	2	2	1	2	1		2	2	2	2	2		2	2	2	2
21664	47	Dead	3	2014-11-13	1	2014-11-13	FALSE	Montserrado	Monrovia	Liberia	2014-11-07	1	2			1	2	1	2	1	2	1	2	1	2	1	2	1	2	1	2	1	2	1	2	1	2	1		1	1	2	3	2		1	1	1	1
22156	3	Alive	3	2014-11-04	2		FALSE	Montserrado	Monrovia	Liberia	2014-11-13	1				1				1		1
22140	0	Alive	3	2014-11-14	2		FALSE	Montserrado	Monrovia	Liberia	2014-11-13	1				1						1		1						1		1
22573	1	Dead	0	2014-11-13	1	2014-11-13	FALSE	Montserrado	Monrovia	Liberia	2014-11-12	2	2				2	2	2	2	2	2	2	2	2	2	2	2	2	1	2	2	2	2	2	2	2	2		2	2	2	2	2		2	2	2	2
22630	2	Dead	3	2014-11-14	1	2014-11-14	FALSE	Montserrado	Monrovia	Liberia	2014-10-24	1	2			2	2	2	2	2	2	1	2	2	2	2	2	2	2	2	2	2	2	1	2	1	2	2		2	2	2	2	2		1	2	2	2
22904	13	Alive	2	2014-11-13	2		FALSE	Montserrado	Monrovia	Liberia	2014-11-11	1	2			2		1		1		1		2		1		1		1		1		2		2		2		2	2	2		2		2	2	2	2
22237	27	Dead	3	2014-11-13	1	2014-11-12	FALSE	Montserrado	Monrovia	Liberia	2014-10-30	2	2			1	2	2	2	1	2	1	2	1	2	3	2		2	3	2	3	2	2	2	2	2	2		2	2	2	2	2		2	2	2	2
22565	3	Alive	3	2014-11-14	2		FALSE	Montserrado	Monrovia	Liberia	2014-10-07	1	2			2	2	2	2	1	2	1	2	2	2	2	2	1	2	1	2	2	2	2	2	2	2	2		2	2	2	2	2		2	2
21886	7	Alive	1	2014-11-14	2		FALSE	Montserrado	Monrovia	Liberia	2014-11-11	1	2			1	2	1	2	1	2	1	2	1	2	1	2	2	2	2	2	1	2	2	2	1	2	1		2	1	2	2	2		2	2	2	2
22513	5	Dead	3	2014-11-15	1	2014-11-07	FALSE	Montserrado	Monrovia	Liberia	2014-11-03	1	2			2	2	2	2	1	2	1	2	1	2	2	2	2	2	1	2	1	2	2	2	2	2	2		2	2	2	2	2		1	2	2	2
22952	13	Dead	3	2014-11-14	1	2014-11-14	FALSE	Montserrado	Monrovia	Liberia	2014-10-17	1	2			2	2	2	2	1	2	1	2	2	2	2	2	1	2	1	2	2	2	2	2	2	2	2		2	2	2	2	2		1	2	2	2
22142	0	Alive	3	2014-11-10	2		FALSE	Montserrado	Monrovia	Liberia	2014-11-12	1	2			2	2	2	2	1	2	1	2	1	2	2	2		2	1	2	1	2	2	2	2	2	2		2	2	2	2	2		2	2	2	2
21669	34	Dead	3	2014-11-15	1	2014-11-12	FALSE	Montserrado	Monrovia	Liberia	2014-11-04	1				2		1		1		1		1		2		1		1		2		2		1		2		2	3	3		3		2	2	2	2
22074	27	Dead	3	2014-11-16	1	2014-11-16	FALSE	Montserrado	Monrovia	Liberia	2014-11-13	1	2			1	2	2	2	2	2	2	2	1	2	2	2	2	2	2	2	1	2	1	2	1	2	2		2	2	2	2	2		2	2	1	2
21870	0	Alive	3	2014-11-13	2		FALSE	Montserrado	Monrovia	Liberia	2014-11-06	1	2			1	2	1	2	1	2	1	2	1	2		2	1	2	1	2	2	2	2	2	2	2	2		2	2	2	2	2		2	2	2	2
21880	3	Alive	3	2014-10-13	2		FALSE	Montserrado	Monrovia	Liberia	2014-11-06	1	2			1	2	1	2	1	2	1	2	1	2		2	1	2	1	2	2	2	2	2	2	2	2		2	2	2	2	2		2	2	2	2
20992	8	Dead	3	2014-10-16	1	2014-11-16	FALSE	Montserrado	Todee	Liberia	2014-11-15	1	3			1		2		1		1		1		1		1		1		1		2		1		2		2	1	2	3	2		2	2	3	3
21025	1	Alive	0	2014-11-14	2		FALSE	Montserrado	Monrovia	Liberia	2014-11-13	1	2			2	2	1	2	1	2	1	2	2	2	1	2	1	2	1	2	1	2	1	2	3	2	2		2	2	2	2	2		1	2	2	1
22239	16	Dead	3	2014-11-15	1	2014-09-15	FALSE	Montserrado	Monrovia	Liberia	2014-10-15	1	2			1	2	1	2		2		2	1	2	2	2	2	2	2	2	2	2	2	2	2	2	2		2	2	2		2		2	2	2	2
22114	3	Dead	3	2014-11-14	1		FALSE	Montserrado	Monrovia	Liberia	2014-11-14	2	2			2	2	2	2	2	2	2	2	2	2	2	2	2	2	2	2	1	2	2	2	2	2	2		2	2	2	1	2	Bleeding from the back of head due to the falling (Traima)	2	2	2	2
21922	8	Dead	3	2014-11-14	1	2014-09-14	FALSE	Montserrado	Monrovia	Liberia	2014-10-30	2				1		2		2		2		2		1		2		2		2		2		2		2		2	2	2	1	2	Swollen Leg R/O Ascitis	2	2	2	2
22824	1	Dead	3	2014-11-15	1	2014-09-10	FALSE	Montserrado	Monrovia	Liberia	2014-11-06	1	2			2	2	2	2	2	2	1	2	1	2	1	2	1	2	1	2	1	2	1	2	2	2	2		2	2	2	2	2		2	2	2	2
22148	3	Alive	3	2014-11-15	2		FALSE	Montserrado	Commonwealth	Liberia	2014-11-12	1	2			1	2	1	2	1	2	1	2	1	2	2	2	2	2	2	2	1	2	2	2	2	2	2		2	2	2	2	2		2	2	2	2
22153	0	Alive	3	2014-11-15	2		FALSE	Montserrado	Commonwealth	Liberia	2014-11-12	1	2			2	2	1	2	1	2	2	2	2	2	2	2	2	2	2	2	1	2	1	2	2	2	2		2	2	2	2	2		2	2	2	2
22151	0	Alive	3	2014-11-15	2		FALSE	Montserrado	Commonwealth	Liberia	2014-11-12	1	2				2		2	1	2	1	2	1	2	1	2	2	2	2	2	1	2	2	2	2	2	2		2	2	2	2	2		2	2	2	2
22147	0	Alive	1		2		FALSE	Montserrado	Commonwealth	Liberia	2014-11-13	1	2			2	2	2	2	2	2	2	2	2	2	2	2	2	2	2	2	2	2	1	2	1	2	2		2	2	2	2	2		2	2	2	2
22152	0	Alive	3	2014-11-15	2		FALSE	Montserrado	Commonwealth	Liberia	2014-11-12	1	2			1	2	2	2	2	2	2	2	2	2	1	2	2	2	2	2	2	2	1	2	1	2	2		2	2	2	2	2		2	2	2	2
22146	0	Alive	3	2014-11-15	2		FALSE	Montserrado	Commonwealth	Liberia	2014-11-14	1	2			2	2	2	2	1	2	2	2	1	2	2	2	2	2	2	2	1	2	1	2	2	2	2		2	2	2	2	2		2	2	2	2
22149	0	Alive	3	2014-11-15	2		FALSE	Montserrado	Commonwealth	Lliberia	2014-11-13	1	2			1	2	2	2	1	2	1	2	1	2	2	2	2	2	1	2	1	2	1	2	2	2	2		2	2	2	2	2		2	2	2	2
22136	0	Alive	3	2014-11-15	2		FALSE	Montserrado	Commonwealth	Liberia	2014-11-11	1	2			2	2	2	2	2	2	1	2	2	2	2	2	2	2	1	2	2	2	2	2	2	2	2		2	2	2	2	2		2	2	2	2
21695	28	Dead	3	2014-11-14	1	2014-11-13	FALSE	Montserrado	Monrovia	Liberia	2014-11-13	2	1			1	1	2	1	1	1	1	2	1	1	1	2	1	1	1	2	1	2	1	2	1	1	1	Bleeding from mouth, nouse	2	2	1	2	2		1	1	2	2
20994	5	Dead	3	2014-11-16	1	2014-11-16	FALSE	Montserrado	Todee	Liberia	2014-11-15	1	2			1	2	1	2	1	2	1	2	1	2	1	2	1	2	1	2	1	2	1	2	1	2	1		1	1	1	2	1		1	1	1	1
22691	5	Alive	3	2014-11-18	2		FALSE	Montserrado	Monrovia	Liberia	2014-11-15	1	2			2	2	1	2		2	1	2	2	2	2	2	1	2	1	2	1	2	2	2	2	2	2		2	1	2	2	2		2	2	2	2
22943	4	Alive	3	2014-11-15	2		FALSE	Montserrado	Monrovia	Liberia	2014-11-09	1	2			1	2	1	2	1	2	1	2	1	2	1	2	1	2	1	2	1	2	1	2	2	2	2		1	2	1	2	2		2	2	2	2
22518	7	Dead	3	2014-11-17	1	2014-11-17	FALSE	Montserrado	Monrovia	Liberia	2014-11-10	1	2			1	2	1	2	1	2	1	2	1	2	1	2	2	2	1	2	2	2	2	2	2	2	2		2	2	2	2	2		2	2	2	2
21364	28	Dead	3	2014-11-18	1		FALSE	Montserrado	Monrovia	Liberia	2014-11-14					1		1		1
22233	0	Alive	3	2014-11-18	2		FALSE	Montserrado	Monrovia	Liberia	2014-11-15	1	2			3	2	2	2	2	2	2	2	3	2	1	2	1	2	1	2	1	2	1	2	3	2	3		3	2	2	2	2		2	2	2	2
22296	22	Dead	3	2014-11-17	1	2014-11-16	FALSE	Montserrado	Monrovia	Liberia	2014-11-15	1	1																					1
23036	2	Alive	2	2014-11-18	2		FALSE	Montserrado	Monrovia	Liberia	2014-11-17	1	2			2	2	2	2	1	2	1	2	1	2	1	2	1	2	1	2	1	2	2	2	2	2	2		2	2	2	2	2		2	2	2	2
21822	5	Dead	2	2014-09-15	1	2014-11-13	FALSE	Montserrado	Monrovia	Liberia	2014-11-06	1	1			1		2		1		1		1		2		1		1		1		2		2		1		1	1	2	2	1		2	2	2	2
1271	7	Dead	3	2014-09-18	1	2014-11-14	FALSE	Montserrado	Monrovia	Liberia	2014-11-12	2	2			2	2	2	2	1	2	1	2	2	2	2	2	2	2	2	2	2	2	2	2	2	2	2		2	2	2		2		2	2	2	2
23310	12	Dead	3	2014-11-17	1	2014-11-11	FALSE	Montserrado	Monrovia	Liberia	2014-11-10	2	2			2	2	2	2	2	2	2	2	2	2	2	2	2	2	2	2	2	2	2	2	2	2	2		2	2	2	2	2		2	2	2	2
22293	15	Dead	3	2014-11-17	1	2014-11-17	FALSE	Montserrado	Monrovia	Liberia		1																1						1		1							2
22208	20	Alive	3	2014-11-18	2		FALSE	Montserrado	Commonwealth	Liberia	2014-11-18	1				2		3		3		3		2		1		1		1		1		2		1		3		2	2	2		2		2	2	2	2
22229	11	Dead	2	2014-11-18	1		FALSE	Montserrado	Commonwealth	Liberia	2014-11-17	1	1			2	2	2	2	1	1	1	2	1	2	1	2	1	2	1		1	3	2	2	2	2	2		2	2	2	2	2		2	2	2	2
21825	11	Alive	3	2014-11-11	2		FALSE	Montserrado	Monrovia	Liberia	2014-11-09	1	2			1	2	1	2	1	2	1	2	1	2	2	2	2	2	2	2	1	2	2	2	2	2	2		2	2	2	2	2		2	2	2	2
22292	6	Dead	3	2014-11-19	1	2014-11-16	FALSE	Montserrado	Monrovia	Liberia	2014-11-10	1	2				2		2		2		2		2		2		2	1	2	1	2	1	2		2						3
22295	5	Alive	3	2014-11-19	2		FALSE	Montserrado	Monrovia	Liberia	2014-11-16	1	3			1		1												1													3
23511	15	Dead	3	2014-11-18	1	2014-11-17	FALSE	Montserrado	Monrovia	Liberia	2014-11-14	2	2			2	2	1	2	1	2	2	2	1	2	2	2	2	2	2	2	2	2	1	2	2	2	2		2	1	2	2	2		2	2	2	2
22931	0	Alive	2	2014-11-19	2		FALSE	Montserrado	Monrovia	Liberia	2014-11-19	1	2			2	2	2	2	2	2	1	2		2	2	2	2	2	1	2	2	2	2	2	2	2	2		2	2	2		2		2	2	2	2
20964	4	Dead	3	2014-09-18	1	2014-11-17	FALSE	Montserrado	Todee	Liberia	2014-11-13	1	2			2	2	2	2	1	2	1	2	1	2	2	2	1	2	1	2	1	2	2	2	2	2	2		2	1	2	3	2		2	2	3	1
22924	0	Alive	2	2014-11-19	2		FALSE	Montserrado	Monrovia	Liberia	2014-11-19	1	2			2	2	2	2	1	2	2	2		2		2	1	2	1	2	2	2	2	2	2	2	2		2	2	2		2		2	2	2	2
22923	0	Alive	2	2014-11-19	2		FALSE	Montserrado	Monrovia	Liberia	2014-11-19	2	2			2	2	2	2	2	2	1	2	2	2	2	2	2	2	2	2	1	2	2	2	2	2	2		2	2	2		2		2	2	2	2
22925	0	Dead	2	2014-11-19	1	2014-11-19	FALSE	Montserrado	Monrovia	Liberia	2014-11-18	1	2			2	2	2	2	2	2	2	2	2	2	2	2	2	2	2	2	2	2	2	2	2	2	2		2	2	2	1	2	Measles	2	2	2	2
22926	0	Alive	2	2014-11-19	2		FALSE	Montserrado	Monrovia	Liberia	2014-11-19	2	2			2	2	2	2	1	2	2	2	2	2	2	2	2	2	2	2	2	2	2	2	2	2	2		2	2	2		2		2	2	2	2
21218	8	Dead	3	2014-11-18	1	2014-11-18	FALSE	Montserrado	Monrovia	Liberia	2014-11-16	2	2			1	2	2	2	1	2	1	2	1	2	2	2	1	2	1	2	2	2	2	2	1	2	2		2	1	2	2	2		2	2	2	2
21287	0	Dead	3		1	2014-11-09	FALSE	Montserrado	Monrovia	Liberia	2014-10-29	1	2			2	2	2	2	1	2	2	2	2	2	2	2	2	2	2	2	1	2	2	2	1	2	2		2	2	2	2	2		1	2	2	1
21064	1	Dead	3	2014-11-17	1	2014-11-17	FALSE	Montserrado	Monrovia	Liberia	2014-11-14	2	2			2	2	2	2	1	2	1	2	1	2	2	2	2	2	2	2	2	2	2	2	2	2	2		2	2	2	2	2		2	2	2	2
21159	11	Alive	3	2014-11-18	2		FALSE	Montserrado	Monrovia	Liberia	2014-11-17	1				1		1		1		1		1		1		1		1		1		1		1
21091	2	Dead	3	2014-11-19	1	2014-11-18	FALSE	Montserrado	Monrovia	Liberia	2014-11-17	2	2			2	2	1	2	2	2	2	2	1	2	2	2	2	2	2	2	2	2	2	2	2	2	2		2	2	2	2	2		2	2	2	2
21362	1	Alive	3	2014-11-19	2		FALSE	Montserrado	Monrovia	Liberia
22552	20	Dead	3	2014-11-19	1	2014-11-18	FALSE	Montserrado	Monrovia	Liberia	2014-11-14	1	3			1		2		1		1		1		1		2		1		1		2		1		2		2	2	2	3	2		2	2	2	2
23402	3	Dead	2	2014-11-12	1	2014-11-11	FALSE	Montserrado	Monrovia	Liberia	2014-11-03	1	3			1		1		1		1		1		2		2		1		2		2		2		2		2	2	2		2		2	2	2	2
22379	27	Dead	3	2014-11-18	1	2014-11-15	FALSE	Montserrado	Monrovia	Liberia	2014-11-15	1	3			2		2		1		1		2		2		1		1		2		2		2		2		2	2	2		2		2	3	1	1
22361	23	Dead	3	2014-11-11	1	2014-11-18	FALSE	Montserrado	Monrovia	Liberia	2014-11-15	1	2			2	2	2	2	1	2	1	2	1	2	1	2	1	2	1	2	1	2	1	2	1	2	2		2	2	2	2	2		2	2	2	2
22360	9	Dead	3	2014-11-19	1	2014-11-18	FALSE	Montserrado	Monrovia	Liberia	2014-11-16	1	2			2	2	2	2	1	2	1	2	1	2	1	2	1	2	1	2	1	2	2	2	2	2	2		2	2	2	2	1		2	3		3
22847	11	Dead	3	2014-11-19	1	2014-11-17	FALSE	Montserrado	Monrovia	Liberia	2014-11-10	1	2			1	2		2	1	2	1	2	2	2	2	2	2	2	2	2	2	2	2	2	2	2	2		2	2	2		2		2	2	2	2
23056	7		3	2014-11-18			FALSE	Montserrado	Monrovia	Liberia	2014-11-09	1	2			2	2	1	2	1	2	1	2	1	2	2	2	1	2	1	2	1	2	1	2	1	2	1		2	2	2	2	2		2	2	2	2
23259	5	Dead	3	2014-11-19	1	2014-11-18	FALSE	Montserrado	Monrovia	Liberia	2014-11-13	2	2			2	2	2	2	2	2	1	2	1	2	2	2	2	2	2	2	2	2	2	2	2	2	2		2	2	2	2	2		2	2	2	2
22398	3	Alive	2	2014-11-20	2		FALSE	Montserrado	Monrovia	Liberia	2014-09-16
22618	6		3	2014-11-21			FALSE	Montserrado	Monrovia	Liberia	2014-09-17	1	2			2	2	2	2	2	2	2	2	2	2	2	2	1	2	1	2	1	2	2	2	2	2	2		1	2	2	2	2		2	2	2	2
21010	3	Alive	3	2014-11-19	2		FALSE	Montserrado	Monrovia	Liberia	2014-09-17	1	2			1	2	1	2	1	2	1	2	1	2	1	2	2	2	2	2	1	2	2	2	2	2	1		2	2	2	2	2		1	1	2	2
21090	7	Alive	2	2014-11-19	2		FALSE	Montserrado	Monrovia	Liberia	2014-11-17	1	2			2	2	2	2	1	2	1	2	1	2	2	2	1	2	1	2	1	2	2	2	2	2	2		2	1	2	2	1		2	2	2	2
21498	6	Dead	3	2014-11-19	1	2014-11-19	FALSE	Montserrado	Monrovia	Liberia	2014-11-19	2	2			2	2	2	2	2	2	2	2	2	2	2	2	2	2	2	2	2	2	2	2	2	2	1		2	2	2	2	2		2	2	2	2
23031	23	Alive	3	2014-11-21	2		FALSE	Montserrado	Monrovia	Liberia	2014-11-14	1	1			2		2		1		1	1	1		2		2		2		1		2		2		2		2	2	2		2		2	2	2	2
22469	0	Dead	2	2014-07-16	1	2014-06-15	FALSE	Montserrado		Liberia	2014-07-08	1	1			1	2	1	2	1	2	1	3	1	1	1	2	1	2	1		1	2	2	2	2	2	2		2	2	2		2		2	2	2	2
359	4	Dead	1	2014-06-18	1		FALSE	Montserrado	Montserrado	Liberia	2014-06-14	1	3			1		1		1		1		1		1		1		1		1		1		1		1		1	3	3	3	3		3	3	3	3
367	0	Alive	1	2014-07-13	2		FALSE	Montserrado	Montserrado	Liberia	2014-07-11	1	2			1	2	1	2	1	2	1	2	1	2	1	2	2	2	2	2	1	2	2	2	2	2	2		2	2	2	2	2		2	2	2	2
21071	7	Alive	3	2014-10-23	2		FALSE	Grand Bassa		LIBERIA	2014-10-21	1	2			1	2	1	2	1	2	1	2	1	2	1	2	2	2	2	2	2	2	2	2	2	2	2		2	2	2	2	2		1	2	2	2
20013	0	Alive	3	2014-10-26	2		FALSE	Montserrado	Monrovia	Liberia	2014-10-23	1	2			1	2	1	2	1	2	1	2	1	2	1	2	1	2	1	2	1	2	1	2	2	2	2		2	2	2	2	2		2	2	2	2
21575	2	Alive	3	2014-10-26	2		FALSE	Montserrado	Commonwealth	Liberia	2014-10-14	1	2			1	2	1	2	1	2	1	2	1	2	1	2	2	2	1	2	1	2	1	2	1	2	2		2	2	2	2	2		2	2	2	2
21570	0	Dead	3	2014-10-26	1	2014-10-26	FALSE	Montserrado	Monrovia	Liberia	2014-10-24	2	2			2	2	2	2	2	2	2	2	2	2	2	2	2	2	1	2	1	2	2	2	2	2	2		2	2	2	1	2	White Fluid From Left-leg	2	2	2	2
1535	3	Dead	2	2014-10-26	1	2014-10-07	FALSE	Montserrado	Monrovia	Liberia	2014-10-26	1	2			1	2	1	2	1	2	1	2	1	2		2	1	2	1	2	1	2	1	2	1	2	1		1	1	2	2	2		2		2	2
20963	3	Dead	2	2014-10-26	1	2014-10-11	FALSE	Montserrado	Todee	Liberia	2014-10-26	1	2			1	2	1	2	1	2	1	2	1	2	1	2	1	2	1	2	1	2	2	2	1	2	1		1	1	2	2	1		2	1	2	2
1405	6	Dead	3	2014-10-27	1	2014-10-27	FALSE	Montserrado	Monrovia	Liberia	2014-07-09	2	2			2	2	2	2	1	2	2	2	2	2	2	2	2	2	2	2	1	2	2	2	2	2	2		2	2	2	2	2		2	2	2	2
1430	8	Alive	2	2014-10-27	2		FALSE	Montserrado	Monrovia	Liberia	2014-10-21	1	2			2	2	2	2	2	2	1	2	2	2	2	2	2	2	2	2	1	2	2	2	2	2	2		2	2	2	2	2		2	2	2	2
1491	3	Dead	3	2014-10-25	1	2014-10-25	FALSE	Montserrado	Monrovia	Liberia	2014-10-23	1	2			1	2	1	2	1	2	1	2	2	2	2	2	2	2	2	2	2	2	2	2	2	2	2		2	2	2	2	2		2	2	2	2
23244	2	Alive	3	2014-10-26	2		FALSE	Montserrado	Monrovia	Liberia
22338	6	Alive	3	2014-10-23	2		FALSE	Margibi	District #4	Liberia	2014-10-16	1	2			1	2	2	2	1	2	1	2	2	2	2	2	2	2	2	2	2	2	2	2	2	2	2		2	2	2	2	2		2	2	2	2
1358	5	Alive	3	2014-10-26	2		FALSE	Montserrado	Common Wealth	Liberia	2014-10-17	2	2			1	2	2	2	1	2	1	2	1	2	1	2	1	2	1	2	1	2	1	2	2	2	2		2	2	2	2	2		2	2	2	2
1437	3	Alive	2	2014-10-23	2		FALSE	Lofa		Liberia	2014-10-15	1	3			2		2		1		1		1		1		1		1		1		2		2		2		1	2	3	3	3		3	3	3	3
22198	3	Alive	2	2014-10-23	2		FALSE	Montserrado	Common Wealth	Liberia	2014-10-21	1				1		1		1		1		1		1		1		1		1		1				1		1
20961	7	Dead	2	2014-10-27	1	2014-10-25	FALSE	Montserrado	Todee	Liberia	2014-10-27	1	2			1	2	1	2	1	2	1	2	1	2	1	2	1	2	1	2	1	2	1	2	1	2	2		1	1	1	2	2		1	2	2	1
1537	4	Dead	2	2014-10-27	1	2014-10-25	FALSE	Montserrado	Monrovia	Liberia	2014-10-04	1	2			1	2	1	2	1	2	1	2	2	2	2	2	1	2	2	2	1	2	2	2	2	2	2		2	1		2	2		2	2	2	2
23265	1	Alive	2	2014-10-26	2		FALSE	Montserrado	Monrovia	Liberia	2014-10-24	1	1			2	2	2	2	1	2	1	2	1	2	1	2	2	2	2	1	2	2	2	2	2	2	2		2	2	2	2	2		2	2	2	2
22553	0	Alive	3	2014-10-28	2		FALSE	Montserrado	Monrovia	Liberia	2014-10-24	1	2			2	2	2	2	1	2	2	2	1	2	2	2	2	2	2	2	1	2	2	2	2	2	2		2	2	2	2	2		2	2	2	2
22560	11	Alive	3	2014-10-28	2		FALSE	Montserrado	Monrovia	Liberia	2014-10-09	1	2			2	2	2	2	1	2	1	2	1	2	2	2	1	2	1	2	2	2	2	2	1	2	2		2	2	2	2	2		2	2	2	2
22224	2	Alive	3	2014-11-15	2		FALSE	Montserrado	Monrovia	Liberia	2014-11-12	1	2			2	2	1	2	1	2		2		2	1	2		2		2	1	2	2	2	2	2	2		2	2	2	2	2		2	2	2	2
22232	7	Alive	3	2014-11-15	2		FALSE	Montserrado	Monrovia	Liberia	2014-11-12	1	2			2	2	2	2	1	2	2	2	2	2	2	2	1	2	1	2	1	2	2	2	2	2	2		2	2	2	2	2		2	2	2	2
22227	0	Alive	3	2014-11-15	2		FALSE	Montserrado	Monrovia	Liberia	2014-11-12	1	2				2		2	1	2	2	2	2	2	2	2	2	2	2	2	2	2	2	2	2	2	2		2	2	2	2	2		2	2	2	2
22212	0	Alive	3	2014-11-15	2		FALSE	Montserrado	Monrovia	Liberia	2014-11-14	1	2			2	2	2	2	1	2	2	2	2	2	1	2	2	2	2	2	1	2	2	2	2	2	2		2	2	2	2	2		2	2	2	2
21890	138	Dead	3	2014-11-13	1	2014-11-12	FALSE	Montserrado	Monrovia	Liberia	2014-11-09	1				1		1		1		1		1		1		1		1		1		2		3		2		3	3	2		3		3	3	1	1
23467	3	Alive	3	2014-11-15	2		FALSE	Montserrado	Monrovia	Liberia	2014-11-15	1	2			1	2		2	1	2		2	1	2	1	2		2		2		2	1	2	1	2	2		2	2	2		2		1	2	2	2
22575	19	Dead	3	2014-11-11	1	2014-11-10	TRUE	Montserrado	Monrovia	Liberia	2014-11-02	1	2			1	2		2	1	2	1	2	2	2	2	2	1	2	1	2	1	2	1	2	2	2	2		2	1	2	3	1		2	2	2	2
1413	19	Alive	2	2014-11-16	2		FALSE	Montserrado	Monrovia	Liberia	2014-11-15	1	2			2	2	2	2	1	2	1	2	1	2	1	2	1	2	1	2	1	2	1	2	1	2	1		2	2	2	2	2		2	2	2	2
21551	3	Dead	3	2014-11-18	1	2014-11-11	FALSE	Montserrado	Monrovia	Liberia	2014-11-11	1	2			2	2	1	2	1	2	1	2	1	2	1	2	1	2	1	2	1	2	2	2	2	2	1		1	2	2	2	2		2	2	2	2
22902	13	Dead	3	2014-09-15	1	2014-11-15	FALSE	Montserrado	Monrovia	Liberia	2014-11-12	1	2			1	2	2	2	2	2	1	2	1	2	2	2	2	2	2	2	2	2	2	2	2	2	2		2	2	2		2		2	2	2	2
23074	0	Dead	2	2014-10-17	1		FALSE	Montserrado	Monrovia	Liberia	2014-11-13	1	2			2	2	1	2	1	2	1	2	1	2	2	2	2	2	2	2	1	2	2	2	2	2	1		2	2	1	2	2		2	2	2	2
21039	3	Dead	3	2014-11-16	1		FALSE	Montserrado	Monrovia	Liberia	2014-11-16	2	1			2	1	2	2	2	2	2	2	2	2	2	2	2	2	2		2	2	2	2	2	2	2		2	2	2	2	2		2	2	2	2
21160	15	Alive	2	2014-11-17	2		FALSE	Montserrado	Monrovia	Liberia	2014-09-14	1				2		2		1		1		1		1		1		1		1		1		1
21227	7	Dead	2		1	2014-11-17	FALSE	Montserrado	Monrovia	LIBERIA	2014-11-17	1	2			2	2	2	2	2	2	2	2	2	2	1	2	1	2	1	2	1	2	2	2	2	2	2		2	2	2	2	2		2	2	2	2
21881	3	Alive	3	2014-11-16	2		TRUE	Montserrado	Monrovia	Liberia	2014-11-13	1	2			1	2	2	2	1	2	1	2	1	2	2	2	1	2	1	2	1	2	2	2	2	2	2		2	2	1	1	2		2	2	2	2
22554	17	Dead	3	2014-11-16	1		FALSE	Montserrado	Monrovia	Liberia	2014-10-01	1	2			2	2	2	2	1	2	2	2	1	2	2	2	1	2	1	2	1	2	2	2	2	2	2		2	2	2	2	2		2	2	2	2
21078	20	Dead	2	2014-11-17	1	2014-11-15	FALSE	Montserrado	Monrovia	Liberia	2014-11-14	1	2			1	2	1	2	1	2		2	1	2		2	1	2	1	2	1	2	1	2	1	2	2		2	2	2	2	2		2	2	2	2
20969	6	Dead	3	2014-11-17	1	2014-11-16	FALSE	Montserrado	Monrovia	Liberia	2014-11-15	2				2		2		1		2		1		1		1		1		2		2		1		1		1	1	1	2	2		2	3	3	3
21038	2	Alive	3	2014-11-18	2		FALSE	Montserrado	Monrovia	Liberia	2014-11-13	1	1			1				1		1	1	1	1																1
23172	0	Alive	2	2014-11-18	2		FALSE	Montserrado	Monrovia	Liberia	2014-11-15	1	2			1	2	1	2	1	2	1	2	2	2	2	2	1	2	2	2	1	2	2	2	2	2	2		2	2	1	2	2		2	2	2	2
22337	2	Alive	3	2014-11-15	2		FALSE	Montserrado	Monrovia	Liberia	2014-11-01	2	2			2	2	1	2	1	2	1	2	1	2	1	2	2	2	2	2	1	2	2	2	2	2	2		2	2	2	2	2		2	2	2	1
21944	4	Alive	3	2014-11-20	2		FALSE	Montserrado	Monrovia	Liberia	2014-11-16	1	2			1	2	1	2	1	2	1	2	2	2	2	2	2	2	2	2	2	2	2	2	2	2	2		2	2	2		2		2	2	2	2
22842	0	Alive	2	2014-11-20	2		FALSE	Montserrado	Monrovia	Liberia	2014-09-04	1	2			1	2	1	2	1	2	1	2	1	2	1	2	1	2	1	2	1	2	1	2	2	2	2		2	1	2	2	2		2	2	2	2
22103	4	Dead	3	2014-11-19	1	2014-11-19	FALSE	Montserrado	Monrovia	Liberia	2014-11-14	2	2			2	2	2	2	1	2	1	2	2	2	2	2	2	2	2	2	2	2	2	2	2	2	2		2	2	2	2	2		2	2	1	2
1423	1	Alive	2	2014-11-19	2		FALSE	Montserrado	Monrovia	Liberia	2014-11-17	1	3			1		2		1		1		2		2		2		1		2		2		2		2		1	2	2	2	2		2	2	2	2
22930	1	Alive	2	2014-11-19	2		FALSE	Montserrado	Monrovia	Liberia
21370	29	Alive	3	2014-11-21	2		FALSE	Montserrado	Monrovia	Liberia	2014-11-16	1	2				2		2		2		2		2		2		2		2	1	2		2		2						2
23120	4	Alive	2	2014-11-20	2		FALSE	Montserrado	Monrovia	Liberia	2014-11-18	1	2			2	2	1	2	1	2	2	2	1	2	2	2	1	2	1	2	2	2	1	2	1	2	2		1	2	2	2	2		2	2	2	2
21249	22	Alive	3	2014-11-17	2		FALSE	Montserrado	Monrovia	L. B. S. Community, Morris farm	2014-11-13	1	2			2	2	1	2	2	2	2	2	2	2	1	2	2	2	1	2	1	2	2	2	2	2	2		2	2	2	2	2		2	2	2	2
21525	7	Dead	3	2014-11-20	1	2014-11-19	FALSE	Montserrado	Monrovia	Liberia	2014-11-06	2	2			2	2	2	2	1	2	1	2	2	2	2	2	2	2	2	2	2	2	2	2	2	2	2		2	2	2	2	2		2	2	2	2
23039	2	Alive	2	2014-11-19	2		FALSE	Montserrado	Monrovia	Liberia	2014-11-18	1	2			2	2	2	2	1	2	1	2	1	2	2	2	2	2	2	2	1	2	2	2	2	2	2		2	2	2	2	2		2	2	2	2
22426	3	Alive	2	2014-11-20	2		FALSE	Montserrado	Monrovia	Liberia	2014-11-15	1	2			2	2	2	2	1	2	1	2	1	2	2	2	1	2	1	2	1	2	2	2	2	2	2		2	1	2	2	2		2	2	2	2
23342	10	Alive	3	2014-11-19	2		FALSE	Montserrado	Monrovia	Liberia	2014-11-17	1	2			1	2	1	2	1	2	1	2	2	2	1	2	2	2	2	2	1	2	1	2	2	2	2		2	2	2	2	2		2	2	2	2
23185	6	Dead	2	2014-11-19	1	2014-11-19	FALSE	Montserrado	Monrovia	Liberia	2014-11-16	1	2			1	2	2	2	1	2	1	2	1	2	1	2	2	2	2	2	1	2	2	2	2	2	2		2	2	2	2	1		2	2	2	2
21613	6	Alive	3	2014-11-19	2		FALSE	Montserrado	Monrovia	Liberia	2014-11-14	1	2			2	2	1	2	1	2	2	2	1	2	1	2	2	2		2	1	2	1	2	2	2	1		2	1		2	2		1
22568	27	Dead	2	2014-11-19	1	2014-11-18	FALSE	Montserrado	Monrovia	Liberia	2014-11-12	1	1			1	2	1	2	1	2	1	2	1	2		2	2	2	1	2	1	2	1	2	2	1	1	Bleeding from Vagina	2	2	1	2	1		2	2	2	2
23132	2	Alive	2	2014-11-20	2		FALSE	Montserrado	Monrovia	Liberia	2014-11-17	1	2			1	2	1	2	1	2	1	2	2	2	2	2	1	2	1	2	2	2	2	2	2	2	2		2	1	2	2	2		2	2	2	2
21908	1	Alive	3	2014-11-20	2		FALSE	Montserrado	Monrovia	Liberia	2014-11-19	1	2			1	2	1	2	1	2	2	2	1	2	2	2	2	2	2	2	1	2	2	2	2	2	2		2	2	2	2	2		2	2	2	2
21600	3	Dead	3	2014-11-20	1	2014-11-19	FALSE	Montserrado	Monrovia	Liberia	2014-11-18	2	2			2	2	2	2	2	2	2	2	2	2	2	2	1	2	2	2	2	2	2	2	1	2	1		2	2	2	2	2		2	2	2	2
23303	9	Alive	2	2014-11-09	2		FALSE	Montserrado	Monrovia	Liberia	2014-11-08	1	2			3	2	3	2	1	2	3	2	1	2	1	2	1	2	1	2	1	2	3	2	3	2	3		3	2	2	2	2		2	3	2	2
21365	31	Dead	3	2014-11-21	1	2014-11-18	FALSE	Montserrado	Monrovia	Liberia	2014-11-18	1	2			2	2	2	2	1	2	1	2	2	2		2	2	2	2	2	2	2	2	2	1	2	1		2	1	2		2		1	2	2	2
21007	0	Dead	3	2014-11-18	1	2014-11-06	FALSE	Montserrado	Monrovia	Liberia	2014-11-02
21859	2	Dead	3	2014-11-22	1	2014-11-23	FALSE	Montserrado	Monrovia	Liberia	2014-11-16		2			2	2	2	2	1	2	2	2	2	2	2	2	2	2	2	2		2	2	2	1	2	2		2	1	2	2	2		2	2	2	2
21985	35	Alive	3	2014-11-20	2		FALSE	Montserrado	Monrovia	Liberia	2014-11-10		2			1	2	1	2	1	2		2		2		2		2		2		2		2		2							1
21253	3	Alive	2	2014-11-22	2		FALSE	Montserrado	Monrovia	Liberia	2014-11-22	1	1			1		1		1		1		1		1		1		1	1	1		1		1		1		1	2	2		2		1	2	2	2
22246	3	Alive	3	2014-11-23	2		FALSE	Montserrado	Monrovia	Liberia	2014-11-13		2			1	2	1	2	1	2	1	2	1	2	1	2		2	1	2	1	2	2	2	2	2	2		2	2	2		2		2	2	2	2
21028	5	Dead	3	2014-11-19	1	2014-11-18	FALSE	Montserrado	Monrovia	Liberia	2014-11-18	3	3			3		3		3		3		3		3		3		3		3		3		3		3		3	3	3	3	3		3	3	3	3
21001	7	Dead	3	2014-11-18	1	2014-11-06	FALSE	Montserrado	Monrovia	Liberia	2014-11-02	3	3			3		3		3		3		3		3		3		3		3		3		3		3		3	3	3	3	3		3	3	3	3
22921	26	Dead	3	2014-11-24	1	2014-11-24	FALSE	Montserrado	Monrovia	Liberia	2014-11-24	3	2			3	2	3	2	3	2	3	2	3	2	3	2	3	2	3	2	3	2	3	2	3	2	3		3	3	3	2	3		3	3	3	3
22817	8	Alive	3	2014-11-21	2		FALSE	Montserrado	Monrovia	Liberia	2014-10-29	1	2			1	2	2	2	1	2	1	2	1	2	1	2	1	2	1	2	2	2	1	2	2	2	1		2	2	2		2		2	2	2	2
21897	0	Dead	3	2014-11-22	1	2014-11-22	FALSE	Montserrado	Monrovia	Liberia	2014-11-17	1	1			1		2		1		1		2		2		2		2		1		2		2		1		2	2	2	2	2		2	2	2	1
22604	0	Dead	3	2014-11-22	1	2014-11-22	FALSE	Bong		Liberia	2014-11-19	1	2			2	2	2	2	1	2	1	2	2	2	1	2	1	2	1	2	1	2	2	2	2	2	2		2	1	2	2	2		2	2	2	2
21563	0	Dead	3	2014-11-20	1		FALSE	Montserrado	Monrovia	Liberia	2014-11-20	2	2			2	2	2	2	2	2	2	2	2	2	1	2	2	2	1	2	1	2	2	2	1	2	2		2	2	2	2	2		2	2	2	2
21342	0	Dead	3	2014-11-23	1	2014-11-23	FALSE	Montserrado	Monrovia	Liberia	2014-11-22
22494	0	Alive	3	2014-11-22	2		FALSE	Montserrado	Monrovia	Liberia	2014-11-18	1	2			1	2	1	2	1	2	1	2	1	2	1	2	2	2	1	2	1	2	1	2	2	2	1		2	2	2	2	2		2	1	2	2
22666	0	Alive	2	2014-11-21	2		FALSE	Montserrado	Monrovia	Liberia	2014-11-18	1	2			2	2	2	2	1	2	1	2	1	2	1	2	1	2	2	2	1	2	1	2		2	1		2	2	1	2	2		2	2	2	2
23044	17	Dead	3	2014-11-21	1	2014-11-21	FALSE	Montserrado	Monrovia	Liberia	2014-11-20	2	2			2	2	2	2	2	2	1	2	1	2	2	2	2	2	2	2	2	2	2	2	2	2	2		2	2	2	2	2		2	2	2	2
23229	8	Dead	3	2014-11-23	1	2014-11-22	FALSE	Montserrado	Monrovia	Liberia	2014-07-05	1	2			2	2	2	2	1	2	2	2	2	2	2	2	2	2	2	2	2	2	2	2	2	2	2		2	2	2	2	2		1	2	2	2
22665	0	Dead	3	2014-11-24	1	2014-11-22	FALSE	Montserrado	Monrovia	Liberia	2014-11-15	1	2			1	2	2	2	1	2	1	2	2	2	2	2	2	2	2	2	1	2	2	2	2	2	2		2	2	2	2	2		2	2	2	2
23274	6	Alive	3	2014-11-24	2		FALSE	Montserrado	Careysburg	Liberia	2014-11-23	1	2			1	2	1	2	1	2	1	2	2	2	1	2	2	2	1	2	1	2	1	2	1	2	2		2	2	2	2	2		2	2	2	2
21143	5	Alive	3	2014-11-22	2		FALSE	Montserrado	Monrovia	Liberia	2014-11-13					1		1		1		1		1								1		1		1		1		1
21509	4	Dead	3	2014-11-24	1	2014-11-23	FALSE	Montserrado	Monrovia	Liberia	2014-11-22	2	2			2	2	2	2	1	2	1	2	2	2	2	2	2	2	2	2	2	2	2	2	1	2	2		2	2	2	2	2		2	2	2	2
21002	5	Alive	3	2014-11-11	2		FALSE	Montserrado	Monrovia	Liberia	2014-11-06	1	3			1		3		3		3		3		3		3		1		1		3		3		3		3	3	3	2	3		1	2	3	3
22482	11	Alive	3	2014-11-24	2		FALSE	Montserrado	Monrovia	Liberia	2014-11-15	1	2			1	2	1	2	1	2	1	2	1	2	2	2	2	2	2	2	1	2	2	2	2	2	2		2	2	2		2		2	3	2	1
22345	10	Dead	3	2014-11-24	1	2014-11-23	FALSE	Montserrado	Monrovia	Liberia	2014-11-13	1	2			2	2	2	2	1	2	1	2	1	2	1	2	1	2	1	2	1	2	2	2	1	2	1		3	2	2		2		2	2	2	1
20998	15	Dead	3	2014-11-24	1	2014-11-22	FALSE	Montserrado	Monrovia	Liberia	2014-11-18	1				2		2		1		1		1		1		1		1		1				2		2		2	2	2		2		2	3	1	1
21234	14	Alive	3	2014-11-21	2		TRUE	Montserrado	Monrovia	Liberia	2014-11-18	1	2			1	2	1	2	1	2	1	2	1	2	1	2	1	2	1	2	1	2	2	2	1	2	2		1	2	2	2	2		2	2	2	2
23307	4	Alive	2	2014-11-24	2		FALSE	Montserrado	Monrovia	Liberia	2014-11-20	1	2			2	2	2	2	1	2	1	2	2	2	2	2	1	2	1	2	1	2	2	2	2	2	1		1	2	2	2	2		2	2	2	2
21024	7	Dead	3	2014-11-23	1	2014-11-23	FALSE	Montserrado	Monrovia	Liberia	2014-11-23	1	2			2	2	2	2	2	2	2	2	2	2	2	2	2	2	2	2	2	2	2	2	2	2	2		2	2	2	2	2		2	2	2	2
23210	3	Alive	3	2014-11-23	2		FALSE	Montserrado	Monrovia	Liberia	2014-11-15	1	2			1	2	1	2		2	1	2	1	2	1	2		2		2		2		2		2					1	2	2		2	2	2	2
21504	3	Alive	3	2014-11-24	2		FALSE	Montserrado	Monrovia	Liberia	2014-11-17	1	2			2	2	2	2	1	2	2	2	2	2	2	2	2	2	2	2	2	2	1	2	1	2	2		2	2	2	2	2		2	2	2	2
23266	5	Alive	3	2014-11-24	2		FALSE	Montserrado	Careysburg	Liberia	2014-11-20	1	2			1	2	1	2	1	2	1	2	2	2	2	2	2	2	2	2	1	2	1	2	2	2	2		1		1	2	2		2	2	2	2
23276	0	Alive	3	2014-11-24	2		FALSE	Montserrado	Careysburg	Liberia	2014-11-24	1	2			1	2	1	2	1	2	2	2	1	2	2	2	2	2	2	2	1	2	1	2	2	2	2		2	2	2		2		2	2	2	2
23272	5	Alive	3	2014-11-24	2		FALSE	Montserrado	Careysburg	Liberia	2014-11-21	1	2			2	2	1	2	1	2	2	2	1	2	1	2	1	2	2	2	1	2	1	2	2	2	2		2	2	2		2		2	2	2	2
23267	0	Alive	2	2014-11-24	2		FALSE	Montserrado	Careysburg	Liberia	2014-11-20	1	2			1	2	1	2	1	2	1	2	1	2	2	2	1	2	1	2	1	2	1	2	2	2	2		2	2	2		2		2	2	2	2
23268	7	Alive	2	2014-11-24	2		FALSE	Montserrado	Careysburg	Liberia	2014-11-12	1	2			2	2	2	2	1	2	1	2	1	2	1	2	1	2	2	2	1	2	1	2	2	2	2		2	2	2		2		2	2	2	2
23270	0	Alive	3	2014-11-24	2		FALSE	Montserrado	Careysburg	Liberia	2014-11-21	1	2			1	2	1	2	1	2	1	2	1	2	2	2	2	2	2	2	1	2	2	2	2	2	1		1	2	2		2		2	2	2	2
23275	0	Alive	3	2014-11-24	2		FALSE	Montserrado	Careysburg	Liberia	2014-11-21	1	2			2	2	1	2	1	2	1	2	2	2	2	2	2	2	2	2	2	2	1	2	2	2	2		2	2	2		2		2	2	2	2
23269	0	Alive	2	2014-11-24	2		FALSE	Montserrado	Careysburg	Liberia	2014-11-21	1	2			1	2	1	2	1	2	1	2	2	2	2	2	2	2	1	2	1	2	1	2	1	2	2		2	2	1	2	2		2	2	2	2
21372	20	Alive	3	2014-11-24	2		FALSE	Montserrado	Monrovia	Liberia	2014-11-18	1	2				2		2		2		2		2		2		2		2	1	2		2	1	2						2
21215	13	Dead	3	2014-11-24	1	2014-09-22	FALSE	Montserrado	Monrovia	Liberia		1	2			1	2	1	2	2	2	2	2	1	2	1	2	2	2	2	2	1	2	2	2	2	2	2		2	2	1	2	2		2	2	2	2
21368	0	Alive	3	2014-11-23	2		FALSE	Montserrado	Monrovia	Liberia	2014-11-21	1				1		1		1		1		1		2		2		2		2		2		2		2		2	2	2		2		2	2	2	2
23273	0	Alive	2	2014-11-24	2		FALSE	Montserrado	Monrovia	Liberia	2014-11-21	1	2			1	2	1	2	1	2	1	2	1	2	2	2	2	2	2	2	1	2	1	2	1	2	2		2	2	2	2	2		2	2	2	2
23323	5	Dead	3	2014-11-26	1	2014-11-20	FALSE	Montserrado	Monrovia	Liberia	2014-11-20	2	2			2	2	2	2	2	2	2	2	2	2	2	2	2	2	2	2	2	2	2	2	2	2	2		2	2	2	2	2		2	2	2	2
22663	9	Dead	3	2014-11-25	1	2014-11-24	FALSE	Montserrado	Monrovia	Liberia	2014-11-20	1	1			2	1	2	1	1	2	1	2	2	2	2	2	1	2	1	2	1	2	1	2	1	2	2		2	2	2	3	2		2	2	2	2
20489	0	Dead	1		1		FALSE	Montserrado		Liberia	2014-09-01
22429	0	Dead	3	2014-08-18	1	2014-08-14	FALSE	Montserrado	monrovia	Liberia	2014-08-06		2			2	2	2	2	1	2	1	2	1	2	1	2	1	2	1	2	1	2	2	2	1	2	1		1	2	2	2	2		1	1	2	2
20319	0		4	2014-09-03			FALSE	Montserrado		Liberia	2014-08-28
20298	0		3	2014-09-08			FALSE	Montserrado		Liberia	2014-09-02
21453	60	Dead	3	2014-11-24	1	2014-11-21	FALSE	Montserrado	Monrovia	Liberia	2014-11-20	1	2			2	2	2	2	2	2	2	2	2	2	2	2	2	2	2	2	2	2	1	2	2	2	1		2	2	2	2	2		2	2	2	2
22392	5	Alive	3	2014-11-25	2		FALSE	Montserrado	Monrovia	Liberia	2014-11-21	1	1			2	2	2	2	1	2	2	1	1	2	1	2	2	2	1		1	1	2	2	1	2	1		2	2	1	2	1		2	1	2	2
21552	30	Alive	3	2014-11-24	2		TRUE	Montserrado	Monrovia	Liberia	2014-11-18	1	2			1	2	1	2	2	2	2	2	2	2	2	2	2	2	2	2	2	2	2	2	2	2	2		2	2	1	2	2		2	2	2	2
22492	5	Alive	2	2014-11-25	2		FALSE	Montserrado	Monrovia	Liberia	2014-11-10		2			1	2	2	2	1	2	1	2	1	2	2	2	2	2	2	2	2	2	2	2	2	2	2		2	2	2	2	2		2	2	2	2
21713	4	Alive	3	2014-11-24	2		FALSE	Montserrado	Monrovia	Liberia	2014-11-18	1	2			2	2	2	2	1	2	2	2	1	2	2	2	1	2	1	2	2	2	2	2	1	2	2		1	2	2	2	2		2	2	2	2
23186	1	Alive	2	2014-11-23	2		FALSE	Montserrado	Monrovia	Liberia	2014-11-18	1	2			2	2	2	2	2	2	2	2	2	2	2	2	2	2	2	2	1	2	2	2	2	2	2		2	1	2	2	2		2	2	2	2
21277	0	Alive	3	2014-11-23	2		FALSE	Montserrado	Monrovia	Liberia	2014-11-22	1	2			1	2	1	2	1	2	1	2	1	2	1	2	2	2	1	2	1	2	2	2	1	2	1		2	1	2	2	2		2	2	2	2
21163	4	Alive	3	2014-11-22	2		FALSE	Montserrado	Monrovia	Liberia	2014-11-21					1		1		1		1		1						1
21216	3	Alive	3	2014-11-22	2		FALSE	Montserrado		Liberia										1												1		1														1
21260	15	Alive	2	2014-11-24	2		FALSE	Montserrado	Monrovia	Liberia	2014-11-24	1	2			1	2	1	2	1	2	1	2	1	2	2	2	2	2	2	2	2	2	1	2	1	2	1		2	2	2	2	1		2	2	2	2
22917	5	Dead	3	2014-11-24	1	2014-11-24	FALSE	Montserrado	Monrovia	Liberia	2014-11-24
21301	2	Alive	3	2014-11-26	2		FALSE	Montserrado	Monrovia	Liberia	2014-11-23	1	1			1		2		1		2	1	1		1		1		1		1		2		2		2		2	1	1	2	2		2	2	2	2
21203	6	Alive	3	2014-11-26	2		FALSE	Montserrado	Monrovia	Liberia	2014-11-17	1	2			1	2	2	2	1	2		2	1	2	1	2	1	2	1	2	2	2	1	2	1	2	1		1	1	1	2	1		2	2	2	2
22187	4	Alive	2	2014-11-25	2		FALSE	Montserrado	Commonwealth	Liberia	2014-11-10	1	2			1	2	1	2	2	2	2	2	2	2	2	2	2	2	2	2	2	2	1	2	2	2	2		2	2	2	2	2		2	2	2	2
22189	0	Alive	2	2014-11-24	2		FALSE	Montserrado	Commonwealth	Liberia	2014-11-08	1	2			1	2	2	2	1	2	1	2	1	2	2	2	1	2	1	2	2	2	1	2	2	2	2		2	2	2	2	2		2	2	2	2
22185	0	Alive	2	2014-11-25	2		FALSE	Montserrado	Commonwealth	Liberia	2014-11-25	1	3			1		1		2		2		1		2		1		2		1		2		2		1		2	2	2	2	2		2	2	2	2
22624	7	Alive	3	2014-11-25	2		FALSE	Montserrado	Monrovia	Liberia	2014-11-22	2	2			2	2	2	2	1	2	1	2	2	2	2	2	2	2	2	2	1	2	2	2	1	2	2		2	1	2	2	2		2	2	2	2
21674	2	Alive	3	2014-11-26	2		FALSE	Montserrado	Monrovia	Liberia	2014-11-13	1	2			1	2	1	2	1	2	1	2	1	2	1	2	1	2	1	2	1	2	1	2	1	2	2		2	1	2	2	2		1	1	2	2
21005	17	Dead	3	2014-11-25	1	2014-11-25	FALSE	Montserrado	Monrovia	Liberia	2014-11-22	2	2			2	2	2	2	2	2	2	2	2	2	2	2	1	2	1	2	1	2	2	2	2	2	2		2	2	2	2	2		2	2	2	2
23262	9	Alive	3	2014-11-26	2		FALSE	Montserrado	Monrovia	Liberia	2014-11-14	1	2			1	2	1	2	1	2	1	2	2	2	1	2	1	2	1	2	1	2	1	2	1	2	1		2	2	2	2	2		2	1	2	2
21070	7	Alive	3	2014-11-25	2		FALSE	Montserrado	Monrovia	Liberia	2014-11-18	1	2			1	2	1	2	1	2	2	2	1	2	2	2	2	2	2	2	2	2	2	2	2	2	2		2	2	2	2	2		2	2	2	2
21874	4	Dead	3	2014-11-26	1	2014-11-26	FALSE	Montserrado	Monrovia	Liberia	2014-11-13	2	2			2	2	1	2	2	2	2	2	2	2	2	2	2	2	2	2	2	2	2	2	1	2	2		2	2	2		2		2	2	2	2
21631	1	Alive	3	2014-11-26	2		FALSE	Montserrado	Monrovia	Liberia	2014-11-26	1	2			1	2	2	2	1	2	1	2	1	2	1	2	1	2	1	2	1	2	1	2	1	2	2		1	1	2	2	2		2	2	2	2
21869	1	Alive	2	2014-11-26	2		FALSE	Montserrado	Monrovia	Liberia	2014-11-23	1	2			2	2	2	2	1	2	2	2	2	2	2	2	1	2		2	1	2	1	2	2	2	2		2	2	1	2	2		2	2	2	2
21892	2	Alive	3	2014-11-24	2		FALSE	Montserrado	Monrovia	Liberia	2014-11-21	2	3			2		2		1		1		1		2		2		2		2		2		1		2		2	2	2	2	2		2	2	2	2
21068	1	Alive	3	2014-11-26	2		FALSE	Montserrado	Monrovia	Liberia	2014-11-20		2				2		2		2		2	1	2		2	1	2		2		2	1	2		2						2
23027	11	Dead	3	2014-11-24	1	2014-11-22	FALSE	Montserrado	Monrovia	Liberia	2014-05-30	1	2			2	2	2	2	1	2	1	2	1	2	2	2	2	2	2	2	2	2	1	2	2	2	2		2	2	2	2	2		2	2	2	2
22905	2	Dead	3	2014-11-16	1	2014-11-16	FALSE	Montserrado	Monrovia	Liberia	2014-11-16	1	1			3	3	3	3	3	3	3	3	1	3	3	3	3	3	3	3	3	3	3	3	3	1	3	Bleeding From Vagina	3	3	3	1	3		3	3	3	3
22811	12	Dead	3	2014-11-25	1	2014-11-19	FALSE	Montserrado	Monrovia	Liberia	2014-11-19	1				2		2		1
22818	11	Alive	3	2014-11-25	2		FALSE	Montserrado	Monrovia	Liberia	2014-11-12	1				2		2		1
23150	13	Dead	3	2014-11-24	1	2014-11-22	FALSE	Montserrado	Monrovia	Liberia	2014-11-20	1	2			2	2	2	2	2	2	1	2	2	2	2	2	2	2	2	2	1	2	2	2	2	2	2		2	2	2	2	2		2	2	2	2
21858	2	Alive	2	2014-11-26	2		FALSE	Montserrado	Monrovia	Liberia	2014-11-23	1	2			2	2	2	2	1	2	2	2	2	2	2	2	1	2		2	1	2	1	2	2	2	2		2	2	1	2	2		2	2	2	2
23082	10	Dead	3	2014-11-26	1	2014-11-25	FALSE	Montserrado	Monrovia	Liberia	2014-11-22	2	2			2	2	2	2	1	2	2	2	1	2	1	2	2	2	2	2	2	2	2	2	2	2	2		2	2	2	2	2		2	2	2	2
22085	13	Alive	3	2014-11-26	2		FALSE	Montserrado	Monrovia	Liberia	2014-11-25	1	2			2	2	2	2	1	2	1	2	2	2	2	2	1	2	3	2		2	1	2	1	2	1		2	2	2	1	2	Known Hypertesion	2	2	2	2
21289	26	Dead	3	2014-11-20	1	2014-11-20	FALSE	Montserrado	Monrovia	Liberia	2014-11-08	1	2			1	2	2	2	2	2	2	2	2	2	1	2	2	2	2	2	1	2	2	2	2	2	2		2	2	1	2	2		2	2	2	2
20965	5	Alive	3	2014-11-25	2		FALSE	Montserrado	Todee	Liberia	2014-11-23	1	2			1	2		2		2		2		2		2		2		2		2	1	2		2
21288	7	Dead	3	2014-11-25	1	2014-11-24	FALSE	Montserrado	Todee	Liberia	2014-11-16	1	2			1	2	1	2	1	2		2		2	1	2	1	2		2		2		2		2						2
21145	2	Alive	2	2014-11-27	2		FALSE	Montserrado	Monrovia	Liberia	2014-11-25	1	2			1	2	2	2	1	2	2	2	2	2	2	2	2	2	2	2	2	2	2	2	2	2	2		2	2	2	2	2		2	2	2	2
21222	2	Alive	2	2014-11-26	2		FALSE	Montserrado	Monrovia	Liberia	2014-11-23	1	2			1	2	1	2	2	2	1	2	1	2	2	2	1	2	1	2	1	2	1	2	1	2	2		2	2	2		2		2	2	2	2
22078	5	Dead	3	2014-11-27	1	2014-11-27	FALSE	Montserrado	Monrovia	Liberia	2014-11-24	1	2			1	2	2	2	2	2	2	2	2	2	2	2	2	2	2	2	2	2	1	2	1	2	2		2	2	2	2	2		2	2	2	2
21949	0	Alive	3	2014-11-28	2		FALSE	Montserrado	Monrovia	Liberia	2014-11-27	1	2			1	2	1	2	1	2		2		2		2		2		2		2		2		2
23263	14	Dead	3	2014-11-26	1	2014-11-24	FALSE	Montserrado	Monrovia	Liberia	2014-11-24	2	2			2	2	2	2	2	2	1	2	2	2	2	2	1	2	1	2	1	2	2	2	2	2	2		2	2	2		2		2	2	1	2
22079	7	Dead	3	2014-11-27	1	2014-11-17	FALSE	Montserrado	Monrovia	Liberia	2014-11-03	1	1			1		1				1
22599	25	Dead	3	2014-11-26	1	2014-11-15	FALSE	Montserrado	Monrovia	Liberia	2014-11-08		2			1	2	1	2	1	2	1	2	1	2	1	2	1	2	1	2	1	2	1	2	1	2	1		3	2	2	2	2		2	1	2	2
21204	3	Dead	3	2014-11-27	1	2014-11-27	FALSE	Montserrado	Monrovia	Liberia	2014-11-22	1	2			2	2	2	2	1	2	2	2	2	2	2	2	2	2	2	2	2	2	1	2	2	2	2		2	2	2	2	2		2	2	2	2
21520	25	Alive	2	2014-11-26	2		FALSE	Montserrado	Monrovia	Liberias	2014-11-18	1	2			1	2	1	2	1	2	1	2	1	2	2	2	1	2	1	2	1	2	1	2	2	2	1		1	2	2	2	2		2	2	2	2
23089	8	Dead	3	2014-10-27	1	2014-11-26	FALSE	Montserrado	Monrovia	Liberia	2014-11-25	1	1			1	2	2	2	2	2	1	2	2	1	1		2	1	2		2	2	1	2	2	2	2		2	2	2	2	2		2	2	2	2
22906	4	Dead	3	2014-11-27	1	2014-11-11	FALSE	Montserrado	Monrovia	Liberia	2014-11-21	1	2			1	2		2	2	2	1	2	1	2	2	2	2	2	1	2	1	2	2	2	1	2	2		2	1	2	2	2		2	2	2	2
21327	50	Dead	3	2014-11-28	1	2014-11-28	FALSE	Montserrado	Monrovia	Liberia	2014-11-27	1	2			2	2	2	2	2	2	2	2	2	2	2	2	2	2	2	2	2	2	2	2	1	2	2		2	2	2	2	2		2	2	2	2
22336	5	Alive	2	2014-11-29	2		FALSE	Montserrado	Monrovia	Liberia	2014-11-26	1	2			1	2	2	2	1	2	2	2	1	2	2	2	2	2	1	2	1	2	1	2	2	2	2		2	2	2	2	2		2	2	2	2
22038	2	Dead	3	2014-11-29	1		FALSE	Montserrado	Monrovia	Liberia	2014-11-23	2	2			2	2	2	2	1	2	2	2	2	2	2	2	2	2	2	2	2	2	2	2	2	2	2		2	2	2	2	2		2	2	2	2
21457	3	Alive	3	2014-11-30	2		FALSE	Montserrado	Monrovia	Liberia	2014-11-27	1	2			1	2	2	2	1	2	1	2	1	2	2	2	2	2		2	1	2	1	2	2	2	2		2	2	2		2		2	2	2	2
21971	3	Alive	3	2014-11-20	2		FALSE	Montserrado	Monrovia	Liberia	2014-11-21	1	1			1		2		1		1		1		1	1	1		1		1		1		2		2		2	2	2		2		2	2	2	1
21569	1	Alive	3	2014-11-30	2		FALSE	Montserrado	Monrovia	Liberia	2014-11-20	1	2			1	2	1	2	1	2		2		2		2		2		2		2		2		2						2						1
22659	7	Dead	3	2014-11-29	1	2014-11-27	FALSE	Montserrado	Monrovia	Liberia	2014-11-26	1	2			2	2	2	2	2	2	1	2	2	2	2	2	1	2	2	2	1	2	2	2	1	2	2		2	2	2		2		2	2	2	2
21051	1	Alive	3	2014-11-30	2		FALSE	Montserrado	Monrovia	Liberia	2014-11-23	1	1			1		2		1		1		2		2		2		2	1	1		2		2		2		2	2	2	2	2		2	2	2	2
21948	3	Alive	2	2014-11-27	2		FALSE	Montserrado	Monrovia	Liberia		1	2			1	2	1	2	1	2	1	2	1	2	2	2	1	2	1	2	2	2	2	2	2	2	2		1	2	2		2		2	2	2	2
21013	4	Alive	2	2014-11-29	2		FALSE	Montserrado	Monrovia	Liberia	2014-11-23	1	2			1	2	1	2	1	2	1	2	1	2	1	2	1	2	2	2	2	2	2	2	2	2	2		2	2	2		1		2	2	2	2
21000	0	Alive	2	2014-11-29	2		FALSE	Montserrado	Monrovia	Liberia	2014-11-23	1	2			1	2	1	2	1	2	1	2	1	2	1	2	2	2	2	2	2	2	1	2	2	2	2		2	2	2	2	1		2	2	2	2
22039	2	Alive	2	2014-10-27	2		FALSE	Montserrado	Monrovia	Liberia	2014-10-10	1	2			1	2	2	2	1	2	1	2	1	2	1	2	1	2	1	2	1	2	2	2	2	2	2		2	2	2		2		2	2	2	2
22243	2	Alive	3	2014-10-27	2		FALSE	Montserrado	Monrovia	Liberia	2014-10-24	1	2			1	2	1	2	1	2	1	2	1	2	1	2	1	2	1	2	1	2	2	2	2	2	2		2	2	2		2		2	2	2	2
22244	2	Alive	3	2014-10-27	2		FALSE	Montserrado	Monrovia	Liberia	2014-10-25	1	2			1	2	1	2	1	2	1	2	1	2	1	2	1	2	1	2	1	2	2	2	2	2	2		2	2	2		2		2	2	2	2
22250	4	Dead	3	2014-10-27	1	2014-10-27	FALSE	Montserrado	Monrovia	Liberia	2014-10-26	1	2			1	2	1	2	1	2	1	2	1	2	2	2	2	2	1	2	1	2	2	2	1	2	1		2								1
21359	3	Dead	3	2014-10-28	1	2014-10-28	FALSE	Montserrado	Monrovia	Liberia	2014-10-23	1	2			1	2	1	2	1	2	1	2	1	2	2	2	2	2	1	2	2	2	2	2	2	2	2		2	2	2	2	2		2	2	2	2
22833	2	Alive	3	2014-10-27	2		FALSE	Montserrado	Monrovia	Liberia	2014-10-24	1	2			2	2	2	2	1	2	1	2	2	2	1	2	1	2	2	2	2	2	2	2	2	2	2		2	2	1	2	2		2	2	2	2
23158	6	Alive	3	2014-10-27	2		FALSE	Montserrado	Monrovia	Liberia	2014-10-20	1	2			1	2	1	2	1	2	1	2	1	2	2	2	2	2	2	2	1	2	1	2	2	2	1		1	1	1	2	2		2	2	2	2
23205	2	Alive	2	2014-10-27	2		FALSE	Montserrado	Monrovia	Liberia	2014-10-15	1	2			1	2	2	2	1	2	1	2	1	2	2	2	1	2	1	2	2	2	1	2	2	2	2		2	1	2	2	2		2	2	2	2
21455	2	Alive	3	2014-10-24	2		TRUE	Montserrado	Monrovia	Liberia	2014-10-18	1	2			1	2	1	2	1	2	1	2	2	2	2	2	2	2	2	2	1	2	2	2	2	2	2		2	2	1	2	2		2	1	2	2
22455	1	Alive	2	2014-10-22	2		TRUE	Montserrado	Monrovia	Liberia	2014-10-11	1	2			1	2	1	2	1	2	1	2	2	2	2	2	2	2	2	2	2	2	1	2	2	2	2		2	2	2		2		2	2	2	2
23111	67	Alive	2	2014-10-27	2		FALSE	Montserrado	Monrovia	Liberia	2014-10-23	2	2			1	2	1	2	1	2	1	2	2	2	2	2	1	2	2	2	1	2	2	2	2	2	2		2	1	2	2	2		2	2	2	2
22693	5	Dead	3	2014-10-24	1	2014-10-24	FALSE	Montserrado	Monrovia	Liberia	2014-10-14	1	1			1	2		2	1	2	1	1	1	2	1	2	2	2	1		2	2	2	2	2	2	2		2	2	2	2	2		1
23198	10		3	2014-10-27			FALSE	Montserrado	Monrovia	Liberia	2014-10-20	1	2			1	2	1	2	1	2	1	2	2	2	3	2	1	2	1	2	1	2	2	2	2	2	2		2	1	2		2		2	3	2	2
23081	14	Alive	3	2014-10-27	2		FALSE	Montserrado	Monrovia	Liberia	2014-10-22	1	2			2	2	2	2	1	2	1	2	2	2	1	2	2	2	2	2	2	2	2	2	2	2	2		1	2	2		2		1	2	2	2
226	2	Alive	2	2014-08-12	2		FALSE	Montserrado		Liberia	2014-08-11	1	2			1	2	2	2	1	2	1	2	2	2	2	2	2	2	2	2	2	2	2	2	2	2	2		2	2	2	2	2		2	2	2	2
22275	1	Dead	2	2014-08-13	1		FALSE	Montserrado		Liberia	2014-08-09	1	2			2	2	2	2	2	2	2	2	1	2	2	2	1	2	1	2	1	2	2	2	1	2	1		2	2	2	2	2		2	2	2	2
21896	0	Dead	1		2		TRUE	Montserrado	Monrovia	Liberia	2014-08-09		2			1	2		2		2		2	1	2		2		2		2		2		2		2						2
22474	9	Dead	3	2014-08-18	1	2014-08-17	FALSE	Montserrado	Monrovia	Liberia	2014-08-09
21692	0	Alive	2	2014-08-22	2		FALSE	Montserrado	Monrovia	Liberia	2014-08-18	1	2			1	2	1	2	1	2	1	2	1	2	1	2	2	2	2	2	1	2	2	2	2	2	2		2	2	2	2	2		2	2	2	2
78	0	Alive	3	2014-08-23	2		FALSE	Montserrado	Monrovia	Liberia	2014-08-20	2	2			2	2	2	2	2	2	2	2	2	2	2	2	2	2	2	2	2	2	2	2	2	2	2		2	1	2	2	2		2	1	2	2
858	5	Alive	2	2014-09-10	2		FALSE	Montserrado	Montserrado	Liberia	2014-09-10	1				1		1		1		1		1		2		2		2		2		2		2		2		2	2	2
22813	0	Dead	3		1	2014-08-22	FALSE	Montserrado	Monrovia	Liberia	2014-08-12	2				1		1		1		2		2		2		2		2
22649	0	Dead	3	2014-08-23	1	2014-08-23	FALSE	Montserrado		Liberia	2014-08-18	1				1		1		1
20339	0	Dead	1	2014-08-21	1	2014-08-22	FALSE	Montserrado	Kakata	Liberia	2014-08-17
60	2	Dead	3	2014-08-21	1	2014-08-24	FALSE	Montserrado	Monrovia	Liberia	2014-08-15	2	2			1	2	1	2	1	2	1	2	2	2	2	2	1	2	1	2	2	2	2	2	2	2	2		2	2	2	2	1		2	2	2	2
21393	0		0	2014-08-21			FALSE	Montserrado		Liberia	2014-08-18	1				2		2		2		2		2		2		2
76	0		3	2014-08-08			FALSE	Montserrado		Liberia	2014-08-02	1	2			1	2	1	2	2	2	2	2	1	2	2	2	2	2	2	2	2	2	2	2	2	2	2		2	2	1	2	2		2	2	2	2
22071	0	Dead	3	2014-08-23	1	2014-08-23	FALSE	Montserrado	Monrovia	Liberia	2014-08-15	1	2			1	2	1	2	1	2	1	2	1	2	1	2	1	2	1	2	1	2	1	2	1	2	1		2	2	2	2	2		1	2	2	2
22763	3	Alive	3	2014-08-21	2		FALSE	Montserrado	St. Paul	Liberia	2014-08-10	1	2			2	2	1	2	1	2	2	2	2	2	2	2	2	2	1	2	2	2	2	2	2	2	2		2	2	2	2	2		2	2	2
20024	0	Alive	1	2014-08-23	2		FALSE	Montserrado	Monrovia	Liberia	2014-08-17	1	2			1	2	1	2	1	2	1	2	2	2	2	2	2	2	2	2	1	2	2	2	2	2	2		2	2	2	2	2		2	2	2	2
21382	0	Alive	0	2014-08-22	2		FALSE	Montserrado	Monrovia	Liberia	2014-08-16	1	2			1	2	1	2	1	2	1	2	1	2	1	2	1	2	1	2	1	2	1	2	2	2	2		2	2	2	2	2		2	2	2	2
21537	0	Dead	1	2014-08-22	1	2014-08-26	FALSE	Montserrado	Pipeline	Liberia	2014-08-12	1				1		1						1		1		1		1		1		2		2		2		2	2	2		2		2	2	2	2
21321	0	Alive	1		2		FALSE	Montserrado	Monrovia	Liberia	2014-08-15	1				1		1		1		1		1		1		1		1		1		2		1		2		1
22771	1	Dead	1	2014-08-23	2		FALSE	Montserrado	St Paul	Liberia	2014-08-21	1	2			2	2	2	2	2	2	2	2	2	2	2	2	2	2	1	2	2	2	1	2	2	2	2		2	1	2	2	2		2	2	2	2
21622	12	Dead	2	2014-08-23	2		FALSE	Montserrado	Monrovia	Liberia	2014-08-28	1	2			2	2	1	2	1	2	1	2	2	2	2	2	2	2	2	2	2	2	1	2	2	2	2		2	2	2	2	2		2	2	2	2
21848	0	Alive	1	2014-08-23	2		FALSE	Montserrado		Liberia	2014-08-17	1	2			1	2	1	2	1	2	1	2	1	2	1	2	1	2	1	2	1	2	2	2	2	2	2		2	2	2	2	2		2	1	2	2
20279	0		3				FALSE	Montserrado		Liberia
21414	0	Dead	3	2014-08-23	1	2014-08-22	FALSE	Montserrado		Liberia	2014-08-15	2	2			2	2	2	2		2	1	2	1	2	1	2	2	2	2	2	2	2	2	2	2	2	2		2	2	2	2	2		2	2	2	2
22419	10	Dead	3		1	2014-08-18	FALSE	Montserrado	Monrovia	Liberia	2014-07-17		2			1	2	1	2	1	2	1	2	1	2	1	2	1	2	1	2	1	2	3	2	3	2	2		1	2	2	2	2		2	2	2	2
23316	1	Alive	2		2		FALSE	Montserrado	Monrovia	Liberia	2014-08-18	1	2			1	2	2	2	1	2	1	2	1	2		2		2		2	1	2	2	2	2	2	2		2	2	2	2	2		2	2	2	2
20743	0	Dead	3	2014-08-10	1	2014-08-10	FALSE	Montserrado		Liberia	2014-08-02
22748	1	Dead	1	2014-08-23	1	2014-08-26	FALSE	Montserrado	St Paul	Liberia	2014-08-24	2	2			2	2	2	2	2	2	2	2	1	2	1	2	1	2	1	2	2	2	2	2	2	2	2		2	2	2	2	2		2	2	2	2
21407	0	Alive	3	2014-08-23	2		FALSE	Montserrado	Monrovia	Liberia	2014-08-19	1				2		1		1		1		1		1		1		1		1		1		2		2		2	2	2		2		2	2	2	2
23458	0	Alive	1	2014-08-24	2		TRUE	Montserrado	Monrovia	Liberia	2014-08-18					1		1						1								1
21738	0	Dead	1		1		FALSE	Montserrado	Monrovia	Liberia		1	2			1	2	1	2	2	2	2	2	2	2	2	2	2	2	2	2	2	2	2	2	2	2	2		2	2	2	2	2		2	2	2	2
21539	0	Alive	0	2014-08-23	2		FALSE	Montserrado	Monrovia	Liberia	2014-08-17	1	2			2	2	1	2	1	2	1	2	1	2	1	2	1	2	1	2	1	2	2	2	2	2	2		2	2	2	2	2		2	2	2	2
21704	0	Dead	3	2014-08-24	2		FALSE	Montserrado		Liberia	2014-08-16	1				1		1						1								1
22316	0	Alive	1	2014-08-22	2		TRUE	Montserrado	Monrovia	Liberia	2014-08-15	1	2			1	2	1	2	1	2	1	2	1	2	1	2	1	2	1	2	1	2	1	2	2	2	2		2	2	2	2	2		2	2	2	2
20566	0	Dead	3	2014-08-24	2		FALSE	Montserrado		Liberia	2014-08-09	1	2			2	2	2	2	1	2	1	2	2	2	2	2	2	2	2	2	2	2	2	2	2	2	2		2	2	2	2	2		2	2	2	2
20614	0	Alive	1	2014-08-23	2		FALSE	Montserrado	Monrovia	Liberia	2014-08-17	1	2			1	2	1	2	1	2	1	2	1	2	2	2	2	2	2	2	2	2	2	2	2	2	2		2	2	2	2	2		2	2	2	2
21590	3	Dead	3	2014-08-24	1	2014-08-23	FALSE	Montserrado	Monrovia	Liberia	2014-08-18	2	2			2	2	1	2	1	2	1	2	1	2	2	2	2	2	2	2	2	2	2	2	1	2	1		2	2	2	2	2		2	2	2	2
22314	0	Alive	1	2014-08-23	2		FALSE	Montserrado	Monrovia	Liberia	2014-08-19	1	2			1	2	1	2	1	2	1	2	1	2	1	2	2	2	2	2	1	2	1	2	2	2	2		1		1	2	2		1		2	2
71	5	Alive	2	2014-08-20	2		FALSE	Montserrado	St. Paul	Liberia	2014-08-21	1	2			1	2	1	2	1	2	1	2	2	2	2	2	2	2	2	2	1	2	2	2	2	2	2		2	2	2	2	2		2	2	2	2
22109	0	Alive	0	2014-08-23	2		TRUE	Montserrado	Monrovia	Liberia	2014-08-17	1	2				2	2	2	2	2	2	2	1	2	2	2	1	2	1	2	2	2	1	2	2	2	2		2	2	2	2	2		2	1	2	2
20638	0	Alive	1	2014-08-21	2		FALSE	Montserrado		Liberia	2014-08-16	2	2			2	2	1	2	2	2	2	2	2	2	2	2	2	2	2	2	2	2	2	2	2	2	2		2	2	2	2	2		2	2	2	2
22853	8	Dead	3	2014-08-18	1	2014-08-17	FALSE	Montserrado	Monrovia	Liberia	2014-08-11	1	2			2	2	2	2	1	2	1	2	2	2	2	2	2	2	2	2	2	2	2	2	2	2	2		2	2	2		2		2	2	2	2
22410	9	Dead	3	2014-08-21	1	2014-08-21	FALSE	Montserrado	monrovia	Liberia	2014-08-21		2			2	2	2	2	2	2	2	2	2	2	1	2	2	2	2	2	1	2		2	1	2	2		2	2	2	2	2		2	2	1
3	4	Dead	0	2014-08-25	1	2014-08-24	FALSE	Montserrado	Kakata	Liberia	2014-08-08	1	3			1		1		1		1		1		1		2		1		1		2		2		3		3	3	3	3	2		3	3	3	3
21354	7	Alive	3		2		TRUE	Montserrado	Monrovia	Liberia	2014-08-22	1	1	1	1	1		1		1		1	1	1		2		2		2		1		2		2		2		2	2	2	2	2		2	2	2	2
15	5	Dead	2		1		TRUE	Montserrado	St. Paul	Liberia	2014-08-12	1	2			1	2	1	2	2	2	1	2	1	2	2	2	2	2	2	2	2	2	2	2	2	2	2		2	2	2	2	2		2	2	2	2
21278	0	Alive	1	2014-08-21	2		TRUE	Montserrado	Monrovia	Liberia	2014-08-20	1	2			1	2	1	2	1	2	1	2	2	2	2	2	2	2	2	2	1	2	2	2	2	2	2		2	2	2	2	2		2	2	2	2
20999	0	Alive	2	2014-11-29	2		FALSE	Montserrado	Monrovia	Liberia	2014-11-22	1	2			1	2	1	2	1	2	1	2	1	2	2	2	2	2	2	2	2	2	1	2	2	2	2		2	2	1	2	2		2	2	2	2
21008	0	Alive	2	2014-11-29	2		FALSE	Montserrado	Monrovia	Liberia	2014-11-23	1	2			1	2	1	2	1	2	1	2	1	2	2	2	2	2	2	2	1	2	2	2	2	2	2		2	2	1	2	2		2	2	2	2
21009	0	Alive	2	2014-11-29	2		FALSE	Montserrado	Monrovia	Liberia	2014-11-22	1	2			1	2	1	2	1	2	1	2	1	2	2	2	2	2	2	2	2	2	1	2	2	2	2		2	2	2	2	2		2	2	2	2
21003	0	Alive	2	2014-11-29	2		FALSE	Montserrado	Monrovia	Liberia	2014-11-23	1	2			1	2	1	2	1	2	1	2	1	2	2	2	2	2	1	2	1	2	2	2	2	2	2		2	2	1	2	2		2	2	2	2
21004	0	Alive	2	2014-11-29	2		FALSE	Montserrado	Monrovia	Liberia	2014-11-23	1	2			1	2	1	2	1	2	1	2	1	2	2	2	2	2	2	2	1	2	2	2	2	2	2		2	1	2	2	2		2	2	2	2
21517	99	Alive	2	2014-11-26	2		TRUE	Montserrado	Monrovia	Liberia	2014-11-20	1	2			1	2	1	2	1	2	1	2	1	2	2	2	2	2	1	2	1	2	1	2	2	2	1		2	2	2	2	2		2	2	2	2
22113	10	Alive	3	2014-11-17	2		FALSE	Montserrado	Monrovia	Liberia	2014-11-27	1	2			2	2	2	2	1	2	2	2	2	2	2	2	2	2	2	2	2	2	1	2	2	2	2		2	2	2	1	2	An	2	2	1	2
21566	8	Alive	2	2014-11-26	2		FALSE	Montserrado	Monrovia	Liberia	2014-11-19	1	2			1	2	1	2	1	2	2	2	1	2	2	2	1	2	1	2	1	2	1	2	1	2	2		1	2	2		2		2	2	2	2
21251	5	Alive	2	2014-12-01	2		FALSE	Montserrado	Monrovia	Liberia	2014-11-25	2	2			1	2	1	2	1	2	1	2	1	2	1	2	2	2	2	2	2	2	2	2	2	2	2		2	2	2	2	2		2	2	2	2
21567	21	Dead	3	2014-11-09	1	2014-11-13	FALSE	Montserrado	Monrovia	Liberia	2014-11-07	1	2			1	2	1	2	2	2	1	2	1	2	1	2	1	2	1	2	1	2	1	2	1	2	1		1	2	2		1		1	2	2	2
21431	4	Alive	3	2014-12-02	2		FALSE	Montserrado	Monrovia	Liberia	2014-11-25	1	2			2	2	1	2	1	2	2	2	2	2	1	2	1	2	1	2	1	2	1	2	2	2	2		2	2	2	2	2		2	2	2	2
22466	2	Alive	3	2014-12-01	2		FALSE	Montserrado	Monrovia	Liberia	2014-11-28	1	2			1	2	2	2	1	2	1	2	1	2	1	2	1	2	2	2	1	2	1	2	1	2	2		2	2	1	2	2		2	2	2	2
21652	5	Alive	3	2014-11-30	2		FALSE	Montserrado	Monrovia	Liberia	2014-11-30	1	2			1	2	2	2	1	2	1	2	1	2	2	2	2	2	2	2	2	2	2	2	2	2	2		2	2	2	1	2	Patient was seen convising	2	2	1	2
23112	9	Dead	3	2014-11-30	1	2014-11-29	FALSE	Montserrado	Monrovia	Liberia	2014-11-16	1	2			1	2	2	2	2	2	1	2	1	2	2	2	2	2	2	2	2	2	2	2	1	2	2		2	2	2		2		2	2	2	2
23249	24	Dead	3	2014-12-01	1	2014-11-30	FALSE	Montserrado	Monrovia	Liberia	2014-11-28	3	2			3	2	3	2	3	2	3	2	3	2	3	2	3	2	3	2	3	2	3	2	3	2	3		3	3	3		3		3	3	1	3
21557	7	Alive	3	2014-11-29	2		FALSE	Montserrado	Monrovia	Liberia	2014-11-27	2	1			1	2	2	2	1	1	1	2	2	1	2	2	2	2	2		1	2	2	1	2	1	2	Vomiting Bloody	2	2	1	1	2	Bleeding From Nose	1	2	2	2
22528	3	Alive	2	2014-11-30	2		FALSE	Montserrado	Monrovia	Liberia	2014-11-28	1	2			1	2	1	2	1	2	1	2	2	2	1	2	1	2		2	2	2	1	2	1	2	1		2	1	2	2	2		2	2	2	2
21162	11	Dead	3	2014-11-30	1	2014-11-28	FALSE	Montserrado	Monrovia	Liberia	2014-11-27	3	3			2		2		3		3		3		3		3		3		3		3		2		3		3	2	2	3	3		2	3	3	3
21454	4	Alive	3	2014-12-01	2		FALSE	Montserrado	Monrovia	Libereia	2014-11-27	2	2			1	2	1	2	1	2	1	2	1	2	1	2	2	2	2	2	2	2	1	2	2	2	2		1	2	2	2	2		2	2	2	2
21875	3	Alive	2	2014-11-29	2		FALSE	Montserrado	Monrovia	Liberia	2014-11-28	1	2			1	2	1	2	2	2	2	2	2	2	2	2	2	2	2	2	2	2	2	2	2	2	2		2	2	2	2	2		2	2	2	2
23248	3	Alive	2	2014-12-01	2		FALSE	Montserrado	Monrovia	Liberia	2014-11-24	1	2			1	2	2	2	1	2	1	2	1	2	1	2	1	2	1	2	1	2	1	2	2	2	2		2	2	2	2	2		2	2	2	2
22215	13	Dead	3	2014-10-28	1	2014-11-27	FALSE	Montserrado	Commonwealth	Liberia	2014-11-25	2	2			2	2	2	2	2	2	2	2	2	2	1	2	1	2	1	2	1	2	2	2	2	2	2		2	2	2	2	2		2	1	2	1
23313	3	Alive	3	2014-11-28	2		FALSE	Montserrado	Monrovia	Liberia	2014-11-23	1	2			1	2	1	2	1	2	1	2	1	2	1	2	1	2	1	2	1	2	1	2	2	2	2		2	2	2	2	2		2	2	2	2
21307	2	Alive	3	2014-11-28	2		FALSE	Montserrado	Monrovia	Liberia	2014-11-03	1	2	1.8		1	2	2	2	1	2	1	2	1	2	2	2	1	2	1	2	1	2	2	2	1	2	2		1	1	2	2	2		2	2	2	2
21877	2	Dead	3	2014-11-27	1	2014-11-26	FALSE	Montserrado	Monrovia	Liberia	2014-11-20	1	2				2		2	1	2	2	2	1	2	2	2	2	2	2	2	2	2	2	2	2	2	2		2	1	2	2	2		2	2	2	2
21294	3	Alive	3	2014-11-30	2		FALSE	Montserrado	Monrovia	Liberiaq	2014-11-28	1	2			1	2	1	2	1	2	3	2	3	2	3	2	3	2	1	2	3	2	3	2	3	2	3		3	3	3	2	3		3	3	1	3
21593	5	Dead	0	2014-11-28	1	2014-12-28	FALSE	Montserrado	Monrovia	Liberia	2014-11-27	2	2			2	2	2	2	2	2	2	2	1	2	2	2	2	2	2	2	2	2	2	2	2	2	2		2	2	2	2	2		2	2	2	2
21244	1	Dead	3	2014-11-29	1	2014-11-28	FALSE	Montserrado	Monrovia	Liberia	2014-11-17	1	2			2	2	2	2	1	2	2	2	1	2	1	2	2	2	2	2	1	2	2	2	1	2	2		2	2	2	2	2		2	2	2	1
22805	2	Dead	3	2014-11-30	1	2014-11-30	FALSE	Montserrado	St. Paul	Liberia	2014-11-16	1	2			2	2	1	2	1	2	1	2	2	2	1	2	1	2	1	2	2	2	1	2	2	2	2		2	2	2	2	2		2	2	2	2
22756	0	Alive	2	2014-11-30	2		FALSE	Montserrado	St. Paul	Liberia	2014-11-23	1	2			2	2	2	2	1	2	1	2	2	2	2	2	1	2	1	2	2	2	1	2	1	2	2		2	1	2	2	2		2	2	2	2
22848	4	Alive	2	2014-11-30	2		FALSE	Montserrado	Monrovia	Liberia	2014-11-22	1	2			1	2	1	2	1	2	1	2	1	2	1	2	1	2	1	2	1	2	1	2	1	2	1		1	2	1	2	2		2	2	2	2
22949	3	Alive	3	2014-11-28	2		FALSE	Montserrado	Monrovia	Liberia	2014-11-16	1	1			1	1	2	2	1	1	1	2	2	2	1	2	1	2	1		1	2	2	3	1		1		1	1	2		2		2	2	1	1
23113	4	Dead	3	2014-11-27	1	2014-11-26	FALSE	Montserrado	Monrovia	Liberia	2014-11-23	2	2			2	2	2	2	2	2	2	2	2	2	2	2	2	2	2	2	2	2	2	2	2	2	2		2	1	2	2	2		2	2	2	2
23234	3	Alive	2	2014-11-29	2		FALSE	Montserrado	Monrovia	Liberia	2014-11-24	1	2			1	2	1	2	1	2	1	2	1	2	1	2	1	2	1	2	1	2	1	2	1	2	1		1	1	2	2	2		2	2	2	2
22837	4	Dead	2	2014-11-30	1	2014-11-29	FALSE	Montserrado	St. Paul	Liberia	2014-11-24	2	2			1	2	2	2	1	2	1	2	2	2	1	2	1	2	2	2	1	2	2	2	2	2	2		2	2	2	2	2		2	2	2	2
21820	0	Alive	3	2014-08-18	2		FALSE	Montserrado	MONROVIA	Liberia	2014-08-06	1	2			1	2	2	2	1	2	1	2	1	2	1	2	1	2	1	2	2	2	2	2	2	2	2		2	2	2	2	2		2	2	2	2
20270	2	Alive	3	2014-08-22	2		FALSE	Montserrado	Monrovia	Liberia	2014-08-18	1	2			2	2	2	2	2	2	1	2	2	2	2	2	2	2	2	2	2	2	2	2	2	2	2		2	2	2	2	2		2	2	2	2
669	0	Alive	3	2014-08-21	2		FALSE	Montserrado		Liberia	2014-08-15
21841	0	Dead	1	2014-08-22	2		FALSE	Montserrado	Monrovia	Liberia	2014-08-18	2	2			2	2	1	2	1	2	1	2	2	2	1	2		2	1	2	2	2	2	2	2	2	2		2	2	1	2	2		2	2	2	2
70	2	Alive	3	2014-08-22	2		FALSE	Montserrado	St. Paul	Liberia	2014-08-17	2	2			2	2	1	2	1	2	1	2	2	2	2	2	1	2	1	2	2	2	2	2	1	2	2		2	2	2	2	1		2	2	2	2
21628	0	Dead	1	2014-08-21	1	2014-09-06	FALSE	Montserrado	Monrovia	Liberia	2014-08-19
21642	0		3	2014-08-21			FALSE	Montserrado	Monrovia	Liberia	2014-08-15
21723	0	Dead	0	2014-08-16	1	2014-08-16	FALSE	Montserrado	Monrovia	Liberia	2014-08-08	2	2			2	2	2	2	1	2	2	2	1	2	2	2	2	2	2	2	2	2	2	2	2	2	2		2	2	2	2	2		2	2	2	2
72	2	Alive	1	2014-08-21	2		FALSE	Montserrado	Monrovia	Liberia	2014-08-19	1	2			1	2	1	2	1	2	1	2	2	2	2	2	2	2	2	2	2	2	2	2	2	2	2		2	2	2	2	2		2	2	2	2
21755	0	Dead	0	2014-08-22	1	2014-08-21	FALSE	Montserrado	Monrovia	Liberia	2014-08-13	2	2			2	2	2	2	1	2	2	2	2	2	2	2	2	2	2	2	2	2	2	2	2	2	2		2	2	2	2	2		2	2	2	2
48	5	Dead	1		1	2014-08-19	FALSE	Montserrado	Monrovia	Liberia	2014-08-17	1	2			1	2	1	2	2	2	2	2	2	2	2	2	2	2	2	2		2		2		2						2
20022	0	Dead	3	2014-08-22	1	2014-08-27	FALSE	Montserrado	Monrovia	Liberia	2014-08-16					2		1		1		1		1		2		2		2				2		1		1		1	2	2		2		2	2	2	2
50	1	Dead	1	2014-08-21	1	2014-08-21	FALSE	Montserrado	Monrovia	Liberia	2014-08-18	1	2			1	2	2	2	1	2	1	2	1	2	2	2	2	2	2	2	2	2	2	2	2	2	2		1	2	2	2	2		2	2	2	2
21315	0	Alive	1	2014-08-21			FALSE	Montserrado	Monrovia	Liberia	2014-08-15
21646	0	Alive	1	2014-08-22	2		FALSE	Montserrado	Monrovia	Liberia	2014-08-14	1	2			1	2	1	2	1	2	1	2	1	2	1	2	1	2	1	2	1	2	1	2	2	2	2		1	2	2	2	2		2	2	2	2
52	6	Dead	2	2014-08-22	1	2014-08-22	FALSE	Montserrado	Monrovia	Liberia	2014-08-10	1	2			1	2	1	2	1	2	2	2	2	2	2	2	2	2	2	2	1	2	2	2	2	2	2		2	2	2	2	2		2	2	2	2
21142	3	Dead	2	2014-08-27	2		FALSE	Montserrado	Monrovia	Liberia	2014-08-23	1	2			1	2	2	2	1	2	1	2	1	2	1	2	2	2	2	2	1	2	1	2	2	2	2		2	1	2	2	2		2	2	2	2
20519	0	Dead	3				FALSE	Montserrado		Liberia
20389	0	Alive	0	2014-08-23	2		FALSE	Montserrado		Liberia	2014-08-23	2	2			2	2	2	2	1	2	1	2	2	2	2	2	1	2	1	2	2	2	2	2	2	2	2		2	2	2		2		2	2	1	2
22524	11	Dead	2	2014-08-23	1		FALSE	Montserrado	Monrovia	Liberia	2014-08-22	1	2			1	2	1	2	1	2	1	2	1	2	1	2	1	2	1	2	1	2	2	2	2	2	2		2	2	2	2	2		2	2	2	2
68	4	Alive	2	2014-08-22	2		FALSE	Montserrado	Monrovia	Liberia	2014-08-16	1	2			1	2	1	2	1	2	1	2	1	2	1	2	1	2	1	2	1	2		2	1	2	2		2	2	2		2		2	2	2	2
23480	10	Dead	3	2014-08-23	1	2014-08-25	FALSE	Montserrado		Liberia	2014-08-17	1	2			1	2	1	2	1	2	1	2	2	2	2	2	2	2	2	2	2	2	2	2	2	2	2		2	2	2	2	2		2	2	2	2
22440	0	Alive	3	2014-08-22	2		FALSE	Montserrado	Monrovia	Liberia	2014-08-15	1	2			1	2	1	2	1	2	1	2	2	2	1	2	2	2	1	2	1	2	2	2	1	2	1		2	2	2	2	2		2	2	2	2
55	11	Dead	3		1	2014-08-21	TRUE	Montserrado	Monrovia	Liberia	2014-07-28	1	2			1	2	2	2	1	2	2	2	2	2	1	2	1	2	2	2	2	2	2	2	2	2	2		2	2	2	2	2		2	2	2	2
23428	0	Alive	1	2014-08-22	2		FALSE	Montserrado	Monrovia	Liberia	2014-08-15	1	2			2	2	1	2	1	2	1	2	1	2	1	2	2	2	2	2	1	2	2	2	2	2	1		2	2	2		2		2	2	2	2
20336	0	Alive	1	2014-08-20	2		FALSE	Montserrado		Liberia	2014-08-14
53	5	Dead	3	2014-08-21	1	2014-08-20	FALSE	Montserrado	Monrovia	Liberia	2014-07-15	1	2			1	2	2	2	1	2	1	2	2	2	2	2	1	2	1	2	2	2	2	2	2	2	2		2	2	2	2	2		2	2	2	2
21767	0		0				FALSE	Montserrado		Liberia	2014-09-14
21036	1	Alive	0		2		FALSE	Montserrado	Monrovia	Liberia	2014-09-06	1	2			2	2	1	2	1	2	1	2	2	2	2	2	1	2	2	2	1	2	2	2	2	2	1		1	2	2	2	1		2	1	2	2
832	1	Alive	2	2014-09-10	2		FALSE	Montserrado	Monrovia	Liberia	2014-09-05	1				1		1		1		1		1		1		1		1		1		2		2		2		2	2	2		1
22228	4	Alive	2	2014-09-11	2		FALSE	Montserrado	Paynesville	Liberia	2014-08-14	1	2			2	2	1	2	1	2	1	2	2	2	1	2	1	2	1	2	2	2	2	2	2	2	2		2	2	1	2	2		2	2	2	2
21177	0	Alive	0	2014-08-26	2		FALSE	Montserrado	Banga	Liberia	2014-08-25	1	2			2	2	2	2	1	2	1	2	2	2	2	2	2	2	2	2	2	2	2	2	2	2	2		2	2	2		2		2	2	2	2
22686	3	Alive	1		2		FALSE	Montserrado	Monrovia	Liberia	2014-08-30	1	2			1	2	1	2	1	2	2	2	1	2	2	2	2	2	2	2	1	2	2	2	2	2	2		2	2	2		2		2	2	2	2
21952	0	Dead	3		1		FALSE	Montserrado		Liberia	2014-07-26
545	3	Dead	3	2014-08-29	1	2014-08-29	FALSE	Montserrado	Monrovia	Liberia	2014-08-21	1	2			1	2	1	2	1	2	2	2	2	2	2	2	2	2	2	2	2	2	2	2	2	2	2		2	2	2	2	2		1	1	2	2
931	0	Alive	1	2014-09-11			FALSE	Montserrado	Monrovia	Liberia	2014-09-08	1	2			1	2	2	2	1	2	1	2	1	2	1	2	1	2	1	2	2	2	2	2	2	2	2		2	2	2	2	2		2	2	2	2
866	12	Dead	3	2014-08-23	1	2014-08-21	FALSE	Montserrado	Monrovia	Liberia	2014-08-13	3	3			3		3		3		3		3		3		3		3		3		3		3		3		3	3	3	3	3		3	3	3	3
683	13	Alive	2	2014-09-06	2		FALSE	Montserrado	Monrovia	Liberia	2014-09-02	1	1			1	1		2	1	2	1	2	1	2	2	2	2	2		2		2		2		2	1		1	1	2	2	2		2	2	2	2
20737	0	Dead	1				FALSE	Montserrado		Liberia	2014-08-31
21257	4	Alive	2	2014-08-14	2		TRUE	Montserrado	Monrovia	Liberia	2014-09-12	1	2			2	2	2	2	1	2	1	2	2	2	3	2	3	2	3	2	3	2	3	2	3	2	3		3	3	3	2	3		3	3	3	3
22628	0	Dead	1	2014-08-20	1	2014-08-24	FALSE	Montserrado	Monrovia	Liberia	2014-08-16	1				2		2		1		1		2		2		2		2		1		2		2		2		2	2	2		2		2
31	0	Dead	3	2014-08-25	1	2014-08-13	FALSE	Montserrado	Monrovia	Liberia	2014-08-05
23319	2	Dead	4	2014-08-22	1		FALSE	Montserrado	Monrovia	Liberia	2014-08-20	1	2			2	2	2	2	2	2	2	2	2	2	2	2	2	2	2	2	1	2	2	2	2	2	2		2	2	2	2	2		1	2	2	2
23061	0	Alive	1	2014-08-20	2		FALSE	Montserrado	MONROVIA	Liberia	2014-08-18	2	1			1				1		1	1
21403	0	Alive	1	2014-08-21	2		FALSE	Montserrado		Liberia	2014-08-17	1				1		1				1		1
21885	0	Dead	3		1	2014-08-24	FALSE	Montserrado	Monrovia	Liberia	2014-08-17	1				1		1		1		1		1		1		1		1		2		2		2
22820	3		3				FALSE	Montserrado		Liberia
22671	0	Alive	3	2014-08-22	2		FALSE	Montserrado	Monrovia	Liberia	2014-08-19	1	1			2		1		2		1		2		1		2	1	2		2		2		2		2		2	2	2	1	2		2	2	2	2
21197	0	Alive	3	2014-08-21	2		FALSE	Montserrado		Liberia	2014-08-15	1	2			2	2	2	2	2	2	2	2	2	2	2	2	2	2	2	2	2	2	1	2	1	2	2		2	2	2	2	2		2	2	2	2
22347	4	Alive	3	2014-09-11	2		FALSE	Montserrado	Monrovia	Liberia	2014-09-03	1	2			1	2	1	2	1	2	1	2	2	2	2	2	2	2	2	2	2	2	2	2	2	2	2		2	1	2	2	2		2	2	2	2
22750	1	Alive	1	2014-08-21	2		FALSE	Montserrado		Liberia	2014-08-15
23154	0	Dead	3	2014-08-21	1	2014-08-21	FALSE	Montserrado	Monrovia	Liberia	2014-08-21	1	2			1	2	1	2	1	2	2	2	2	2	2	2	1	2	2	2	2	2	1	2	2	2	2		2	2	2	2	2		2	2	2	2
22863	0	Alive	2	2014-08-27	2		FALSE	Montserrado	Monrovia	Liberia	2014-08-22	1	2			1	2	1	2	1	2	1	2	1	2	2	2	2	2	2	2	1	2	1	2	2	2	2		1	2	2	2	2		2	2	2	2
21750	0	Alive	1	2014-08-16	2		FALSE	Montserrado		Liberia	2014-08-16
22036	0	Alive	3	2014-08-19	2		FALSE	Montserrado	Monrovia	Liberia	2014-08-13	2	2			2	2	1	2	2	2	2	2	1	2	2	2	2	2	2	2	2	2	2	2	2	2	2		2	2	2	2	2		2	2	2	2
21751	2	Alive	2	2014-08-25	2		FALSE	Montserrado	Monrovia	Liberia	2014-08-18	1	2			2	2	2	2	1	2	2	2	2	2	2	2	1	2	1	2	2	2	2	2	2	2	2		2	2	2	2	2		2	2	2	2
11	20	Alive	3	2014-08-25	2		FALSE	Montserrado	Monrovia	Liberia	2014-08-23	1	2			1	2	2	2	1	2	1	2	2	2	2	2	2	2	2	2	1	2	2	2	2	2	1		1	2	2	2	2		2	2	2	2
21964	3	Dead	3	2014-08-18	1	2014-08-20	FALSE	Montserrado	Monrovia	Liberia	2014-08-14	1	2			1	2	1	2	1	2	1	2	1	2	2	2	2	2	2	2	2	2	2	2	2	2	2		2	2	2	2	2		2	2	2	2
22791	0	Dead	1		1	2014-08-11	TRUE	Montserrado		Liberia	2014-08-03
469	1	Alive	2	2014-08-27	2		TRUE	Montserrado	Monrovia	Liberia	2014-08-19	2	2			2	2	1	2	1	2	1	2	2	2	2	2	1	2	2	2	1	2	1	2	2	2	2		2	2	2	2	2		2	2	2	2
1450	12	Dead	3	2014-10-25	1	2014-10-24	FALSE	Montserrado	Monrovia	Liberia	2014-10-18	1	3			1		1		1		1		1		1		1		1		1		2		1		1		2	2	2		2		2	2	2	1
23182	0	Alive	2	2014-10-26	2		FALSE	Montserrado	Monrovia	Liberia	2014-10-26	2	2			1	2	1	2	1	2	1	2	1	2	2	2	2	2	1	2	2	2	2	2	2	2	2		2	2	2		2		2	2	2	2
21672	1	Dead	3	2014-10-25	1		FALSE	Montserrado	Greater Monrovia	Liberia	2014-10-24	1	2			2	2	2	2	1	2	1	2	2	2	2	2	2	2	2	2	1	2	2	2	2	2	2		2	2	2	2	2		2	2	2	2
22496	9	Alive	3	2014-10-24	2		FALSE	Montserrado	Greater Monrovia	Liberia	2014-10-19	2	2				2		2		2	1	2	1	2	2	2	2	2	2	2	2	2	2	2	2	2	2		1	2	1	2	2		2	2	2	2
22008	12	Alive	2		2		FALSE	Montserrado	Greater Monrovia	Liberia	2014-10-25	1	2			2	2	1	2	1	2	2	2	1	2	1	2	2	2	2	2	1	2	1	2	2	2	1		2	2	1	2	2		2	2	2	2
21432	10	Alive	2	2014-10-27	2		FALSE	Montserrado	Greater Monrovia	Liberia	2014-10-25	1	2			1	2	2	2	1	2	1	2	2	2	2	2	1	2	2	2	1	2	2	2	2	2	2		2	2	1	2	2		2	2	2	2
21986	0	Alive	2	2014-10-27	2		FALSE	Montserrado	Greater Monrovia	Liberia	2014-10-27	1				1		1		1												1
21434	0	Dead	3	2014-10-26	1	2014-10-25	FALSE	Montserrado	Greater Monrovia	Liberia	2014-10-24	1				1		2		1		2		2		1		2		2		1		2		1
22197	37	Dead	3	2014-10-27	1	2014-10-27	FALSE	Montserrado	Commonwealth	Liberia	2014-10-24	1	2			1	2	1	2	2	2	1	2	1	2	2	2	1	2	1	2	1	2	1	2	1	2	2		2	2	2	2	2		2	2	2	2
21641	0	Alive	3	2014-10-24	2		FALSE	Montserrado	Monrovia	Liberia	2014-10-23	1	1			1		2		1		1		1	1	2		1		1		1		2		2		1		2	2	1	2	2		2	2	2	2
22387	2	Dead	3	2014-10-24	1	2014-10-24	FALSE	Montserrado	Monrovia	Liberia	2014-10-24		2			2	2	2	2	2	2	2	2	2	2	1	2	2	2	2	2	2	2	2	2	2	2	2		2	2	2	2	2		2	2	2	2
22382	23	Dead	3	2014-10-27	1	2014-10-27	FALSE	Montserrado	Monrovia	Liberia	2014-10-24	1	3			1		1		1		1		1		1		1		1		1		1		2		1		2	2	2		2		2	2	2	1
22849	19	Alive	3	2014-10-25	2		FALSE	Montserrado	Monrovia	Liberia	2014-10-18	1	2			1	2	1	2	1	2	1	2	1	2	2	2	1	2	2	2	1	2	2	2	2	2	2		2	2	2		2		2	2	2	2
21291	8	Dead	3	2014-10-27	1		FALSE	Montserrado	Monrovia	Liberia	2014-10-19	1	2			2	2	2	2	2	2	2	2	1	2	2	2	2	2	1	2	1	2	2	2	2	2	1		1	2	2	2	2		2	2	2	2
22578	1	Dead	3	2014-10-22	1	2014-10-22	FALSE	Montserrado	Monrovia	Liberia	2014-10-21	1	2			2	2	2	2	1	2	1	2	1	2	2	2	2	2	2	2	2	2	2	2	1	2	2		2	2	2	2	2		2	2	2	2
23308	9	Dead	3	2014-10-28	1	2014-10-26	TRUE	Montserrado	Monrovia	Liberia	2014-10-20	2	2			2	2	1	2	1	2	2	2	2	2	2	2	2	2	2	2	2	2	2	2	2	2	2		2	2	2	2	2		2	2	2	2
23072	17	Alive	3	2014-10-26	2		FALSE	Montserrado	Greater Monrovia	Liberia	2014-10-24	1	2			2	2	2	2	1	2	1	2	2	2	2	2	2	2	1	2	1	2	2	2	2	2	2		2	2	2	2	2		2	2	1	2
21290	7	Dead	3	2014-10-27	1		TRUE	Montserrado	Greater Missionq	Liberia	2014-10-16	1	2			2	2	2	2	1	2	2	2	2	2	2	2	1	2	1	2	2	2	2	2	2	2	2		2	2	2	2	2		2	2	2	2
21296	4	Alive	3	2014-10-28	2		FALSE	Montserrado	Liberia	Liberia	2014-10-14	1	2			1	2	1	2	1	2	1	2	1	2	1	2	1	2	1	2	1	2	1	2	1	2	1		1	1	2	2	2		2	2	2	2
23193	1	Alive	2	2014-10-24	2		FALSE	Montserrado	Greater Monrovia	Liberia	2014-10-12	1	2			1	2	1	2	1	2	1	2	1	2	2	2	2	2	2	2	1	2	2	2	2	2	2		2	2	2	2	2		2	2	2	2
22557	32	Alive	1	2014-10-28	2		FALSE	Montserrado	Monrovia	Liberia	2014-10-20	1	2			1	2	2	2	1	2	1	2	2	2	1	2	2	2	2	2	2	2	2	2	2	2	2		1	2	2	2	2		2	2	2	2
23083	9	Dead	3	2014-10-28	1	2014-10-27	FALSE	Montserrado	Greater Monrovia	Liberia	2014-10-22	1	2			1	2	1	2	1	2	1	2	2	2	1	2	1	2	1	2	1	2	1	2	2	2	2		2	2	2	2	2		2	2	2	2
22144	8	Alive	3	2014-10-28	2		FALSE	Montserrado	Monrovia	Liberia	2014-10-26	1	2			2	2	1	2	1	2	1	2	1	2	2	2	2	2	2	2	1	2	1	2	2	2	2		2	2	2	2	2		2	2	2	2
23509	12	Dead	3	2014-10-27	1	2014-10-25	FALSE	Montserrado	Monrovia	Liberia	2014-10-18	1	2			2	2	2	2	1	2	1	2	1	2	1	2	1	2	2	2	2	2	2	2	1	2	2		2	2	2	2	2		2	2	2	2
22155	7	Alive	3	2014-10-28	2		FALSE	Montserrado	Monrovia	Liberia	2014-10-27	1	2			2	2	2	2	1	2	1	2	1	2	1	2	1	2	1	2	2	2	2	2	2	2	2		2	2	2	2	2		2	2	2	2
23222	0	Alive	2		2		FALSE	Montserrado	Monrovia	Liberia	2014-09-09	1	2			1	2	1	2	1	2	1	2	1	2	1	2	1	2	1	2	1	2	1	2	2	2	1		2	2	1		2		2	1	2	2
20354	2	Dead	2	2014-08-23	1		FALSE	Montserrado	Monrovia	Liberia	2014-08-18	1	2			1	2	1	2	1	2	1	2	1	2	1	2	1	2	1	2	1	2	2	2	1	2	2		2	2	2	2	2		2	2	2	2
1	7		3				FALSE	Montserrado		Liberia
20229	0	Dead	3	2014-08-31			FALSE	Montserrado		Liberia	2014-08-28															1
22099	0	Dead	1				FALSE	Montserrado		Liberia	2014-10-01
21718	8	Alive	2	2014-09-16	2		FALSE	Montserrado	Monrovia	Liberia	2014-09-04	1	2			1	2	1	2	2	2	1	2	1	2	2	2	1	2	2	2	2	2	2	2	2	2	2		2	2	2		2		2	2	2	2
470	6	Alive	2	2014-08-27	2		FALSE	Montserrado	Monrovia	Liberia	2014-08-18	2	2			1	2	2	2	2	2	1	2	2	2	2	2	1	2	1	2	1	2	2	2	2	2	2		2	1	2	2	2		2	2	2	2
20815	0	Dead	3	2014-08-28	1		FALSE	Montserrado	Monrovia	Liberia	2014-08-22	2	2			2	2	2	2	2	2	2	2	2	2	2	2	2	2	2	2	2	2	2	2	2	2	2		2	2	2	2	2		2	2	2	2
23492	2	Dead	1	2014-10-02	2		FALSE	Montserrado	Greater Monrovia	Liberia	2014-10-02	1	2			2	2	1	2		2	1	2	1	2	1	2	1	2	1	2	1	2	1	2	2	2	2		2	2	2	2	2		2	2	2	2
630	0	Alive	2	2014-08-02	2		FALSE	Montserrado	Monrovia	Liberia	2014-09-02	2	2			1	2	2	2	2	2	2	2	2	2	2	2	2	2	2	2	2	2	2	2	2	2	2		2	2	2	2	2		2	2	2	2
21802	2	Alive	2	2014-08-24	2		FALSE	Montserrado	Monrovia	Liberia	2014-08-23	1	2			1	2	1	2	1	2	1	2	2	2	2	2	2	2	2	2	2	2	2	2	2	2	2		2	2	2	2	2		2	2	2	2
21410	0	Dead	3	2014-09-20	1	2014-09-20	FALSE	Montserrado	Greater Monrovia	Liberia	2014-09-19	2				2		2		2		2		2		2		2		2		2		2		2		2		2	2	2		2		2	2	2	2
21012	0	Dead	1	2014-09-06	2		FALSE	Montserrado	Greater Monrovia	Liberia	2014-09-01	2	2			1	2	1	2		2	1	2	2	2	1	2		2	1	2		2	1	2	1	2	1		1	2	2		2		2	2	2	2
20045	0	Dead	3				FALSE	Montserrado		Liberia	2014-08-10
22798	2	Alive	2	2014-09-12	2		FALSE	Montserrado	Monrovia	Liberia	2014-09-11	1	2			1	2	1	2	1	2	1	2	1	2	2	2	2	2	2	2	2	2	2	2	2	2	2		2	2	2	2	2		1	2	2	2
950	6	Alive	3	2014-09-12	2		FALSE	Montserrado	Monrovia	Liberia	2014-09-09	1	2			1	2	1	2	1	2	1	2	1	2	2	2	2	2	2	2	2	2	2	2	2	2	1		2	2	2	2	2		2	2	2	2
1133	2	Alive	2	2014-09-17	2		FALSE	Montserrado	Monrovia	Liberia	2014-09-13	1	2			1	2	1	2	1	2	1	2	1	2	1	2	1	2	1	2	2	2	2	2	1	2	2		2	1	2		2		2	2	2	2
20656	0		3				FALSE	Montserrado		Liberia
23250	0	Alive	2	2014-10-26	2		FALSE	Montserrado	Monrovia	Liberia	2014-10-26	1	2			1	2	1	2	1	2	1	2	1	2	1	2	2	2	2	2	1	2	2	2	2	2	2		2	2	1	2	2		2	2	2	2
22676	6	Alive	2	2014-10-27	2		FALSE	Montserrado	Monrovia	Liberia	2014-10-24	1	2			2	2	2	2	1	2	1	2	2	2	2	2	1	2	2	2	2	2	1	2	2	2	2		2	2	2	2	2		2	2	2	2
21935	3	Alive	2	2014-10-25	2		FALSE	Montserrado	Monrovia	Liberia	2014-10-26	1	2			1	2	1	2	1	2	1	2	1	2	1	2	1	2	1	2	2	2	2	2	2	2	2		2	2	2	2	2		2	2	2	2
22920	14	Dead	2	2014-10-28	1	2014-10-27	FALSE	Montserrado	Monrovia	Liberia	2014-10-23	1	2			1	2	1	2	1	2	1	2	2	2	2	2	2	2	2	2	2	2	1	2	1	2	2		2	2	2	2	2		2	2	2	2
23195	16	Alive	3	2014-10-26	2		FALSE	Montserrado	Monrovia	Liberia	2014-10-25	1	2			1	2	1	2	1	2	2	2	2	2	2	2	2	2	2	2	2	2	2	2	2	2	2		2	2	2	2	2		2	2	2	2
23019	16	Alive	3	2014-10-28	2		FALSE	Montserrado	Monrovia	Liberia	2014-10-21	1	2			1	2	1	2	1	2	2	2	2	2	2	2	2	2	2	2	2	2	1	2	2	2	2		2	2	2	2	2		2	2	2	2
23152	5	Alive	2	2014-10-26	2		FALSE	Montserrado	Monrovia	Liberia	2014-10-19	1	2			1	2	1	2	1	2	1	2	2	2	2	2	2	2	2	2	2	2	2	2	2	2	2		2	2	1	2	2		2	2	2	2
22335	2	Alive	1	2014-10-24	2		FALSE	Montserrado	Monrovia	Liberia	2014-10-23	1	2			2	2	1	2	2	2	2	2	2	2	2	2	1	2	2	2	2	2	2	2	2	2	2		2	2	2	2	1		2	2	2	2
22909	2	Alive	3	2014-10-24	2		TRUE	Montserrado	Monrovia	Liberia	2014-10-14	1	2			2	2	2	2	1	2	1	2	2	2	2	2	2	2	2	2	2	2	1	2	2	2	2		2	2	2	2	2		1	2	2	2
23020	23	Dead	3	2014-10-27	1	2014-10-27	FALSE	Montserrado	Monrovia	Liberia	2014-10-15	1	2			1	2	2	2	2	2	2	2	1	2	2	2	2	2	2	2	1	2	2	2	1	2	2		2	1	1	2	2		2	2	2	2
21772	3	Dead	3	2014-10-22	1	2014-10-20	FALSE	Montserrado	Monrovia	Liberia	2014-10-16	1	2			3	2	3	2	3	2	1	2	3	2	3	2	3	2	3	2	3	2	3	2	3	2	3		3	3	3		3		3	3	3	3
22211	3	Alive	2	2014-10-22	2		FALSE	Margibi	Margibi	Liberia	2014-10-17	1	1			2	1	1		2		1		1	1	1		1		1		1		2		2		2		2	2	2	2	2		2	2	2	2
22836	7	Alive	2	2014-10-26	2		FALSE	Montserrado	St. Paul	Liberia	2014-10-19	1	2			1	2	1	2	1	2	1	2	3	2	3	2	3	2	3	2	1	2	3	2	3	2	3		1	3	1	2			3	3	3	3
23264	3	Alive	2	2014-10-26	2		FALSE	Montserrado	Monrovia	Liberia	2014-10-26	1	2			1	2	2	2	2	2	2	2	2	2	2	2	2	2	2	2	2	2	2	2	2	2	2		2	2	2	2	2		2	2	2	2
21363	2	Alive	3	2014-10-25	2		FALSE	Montserrado	Monrovia	Liberia	2014-10-24	2	2			1	2	2	2	1	2	2	2	1	2	1	2	2	2	1	2	2	2	2	2	2	2	2		1	2	2	2	2		1	2	2	2
23309	2	Alive	2	2014-10-22	2		FALSE	Montserrado	Monrovia	Liberia	2014-10-18	1	2			1	2	1	2	2	2	1	2	1	2	1	2	1	2	1	2	1	2	1	2	2	2	2		2	2	2	2	2		2	2	2	2
21973	5	Dead	3	2014-10-28	1	2014-10-27	FALSE	Montserrado	Monrovia	Liberia	2014-10-27	2	2			2	2	1	2	1	2	2	2	1	2	1	2	2	2	1	2	1	2	1	2	2	2	2		2	2	2	2	2		2	2	2	2
21300	0	Alive	3	2014-10-27	2		FALSE	Montserrado	Monrovia	Liberia	2014-10-25	1	1			1	1	1		1	1	1		2	1	2	2	1	2	2		2	2	2	2	2	2	2		2	2	1	2	2		2	2	2	1
20557	0	Dead	3				FALSE	Montserrado		Liberia	2014-07-29
20179	0	Dead	1				FALSE	Montserrado		Liberia
20502	0		3				FALSE	Montserrado		Liberia
20597	0	Dead	3		1	2014-08-09	FALSE	Montserrado	Monrovia	Liberia	2014-08-01
22768	0	Dead	1		1	2014-08-11	FALSE	Montserrado		Liberia	2014-08-03
21099	0	Dead	3				FALSE	Montserrado		Liberia
23128	0	Alive	3		2		FALSE	Montserrado	monrovia	Liberia	2014-08-25	2	2			2	2	2	2	2	2	2	2	2	2	1	2	1	2	1	2	2	2	2	2	2	2	2		2	2	2	2	2		2	2	2	2
493	5	Dead	2	2014-08-27	1	2014-08-27	FALSE	Montserrado	Monrovia	Liberia	2014-08-22	1	1			1	2	1	1	1	2	1	2	1	2	2	2	2	2	2		2	2	2	2	2	2	2		2	2	2	2	2		2	2	2	2
35	10	Alive	3	2014-08-25	2		FALSE	Montserrado	Careysburg	Liberia	2014-08-19	1	2			2	2	1	2	1	2	1	2	1	2	1	2	1	2	2	2	2	2	2	2	2	2	2		2	2	2	2	2		2	2	2	2
20623	0	Alive	0				FALSE	Montserrado		Liberia			3
20457	0	Dead	1				FALSE	Montserrado		Liberia	2014-08-04
20440	0	Dead	3		1		FALSE	Montserrado		Liberia	2014-08-10
21623	0	Alive	2	2014-09-16	2		FALSE	Montserrado	Monrovia	Liberia	2014-09-16	1	2			1	2	1	2	1	2	1	2	2	2	2	2	2	2	2	2	2	2	2	2	2	2	2		2	2	2	2	2		2	2	2	2
868	1	Alive	3	2014-09-10	2		FALSE	Montserrado	Monrovia	Liberia	2014-09-09	1	2			1	2	1	2	1	2	3	2	1	2	1	2	1	2	2	2	2	2	1	2	1	2	2		2	2	1	2	2		2	2	2	2
22220	0	Dead	1		1	2014-09-09	FALSE	Montserrado		Liberia	2014-08-31
23162	0	Dead	3				FALSE	Montserrado		Liberia
20040	0	Dead	3		1	2014-08-10	FALSE	Montserrado		Liberia	2014-08-02
20157	0	Dead	1		1		FALSE	Montserrado		Liberia
20401	0	Dead	3		1		FALSE	Montserrado		Liberia
509	11	Alive	2	2014-08-27	2		FALSE	Montserrado	Monrovia	Liberia	2014-08-24	1				1		1										1				1
22200	0	Alive	1		2		FALSE	Montserrado		Liberia	2014-08-02
22257	0	Alive	1		2		FALSE	Montserrado		Liberia	2014-08-08
22022	0	Alive	1		2		FALSE	Montserrado		Liberia	2014-08-10
22181	0	Alive	1		2		FALSE	Montserrado		Liberia	2014-08-10
21353	0		1				FALSE	Montserrado		Liberia
21282	0	Dead	3		2		FALSE	Montserrado	Monrovia	Liberia		2	2			2	2	1	2	1	2	1	2	1	2	2	2	1	2	1	2	1	2	1	2	2	2	2		2	2	2	2	2		2	2	2	2
22182	0	Dead	1				FALSE	Montserrado		Liberia	2014-08-02
457	12	Dead	1		1	2014-09-25	FALSE	Montserrado	Paynesville	Liberia	2014-09-24		2			2	2	2	2	2	2	1	2	1	2	1	2	1	2	1	2	1	2	2	2	1	2	1		2	2	1	2	2		2	2	2	2
22080	3	Alive	2		2		FALSE	Montserrado	Monrovia	Liberia	2014-08-13	1				1		1		1		1						1		1		1		1		1					1
21637	0	Dead	3		1		FALSE	Montserrado		Liberia
20754	0	Dead	3				FALSE	Montserrado		Liberia
21494	0	Dead	3				FALSE	Montserrado		Liberia	2014-08-01
20417	0	Dead	3		1		FALSE	Montserrado		Liberia
880	4	Alive	1	2014-09-11	2		FALSE	Montserrado	Monrovia	Liberia	2014-08-30	1	2			1	2	1	2	1	2	1	2	1	2	2	2	1	2	1	2	2	2	2	2	2	2	1		1	2	2	2	2		2	1	2	2
21617	0	Dead	1				FALSE	Montserrado		Liberia
20242	0	Alive	1		2		FALSE	Montserrado		Liberia	2014-08-08
23134	11		1	2014-09-13			FALSE	Montserrado	Monrovia	Liberia	2014-09-07	1	2			1	2	1	2	1	2	1	2	1	2	2	2	2	2	2	2	2	2	2	2	2	2	2		2	2	2	2	2		2	2	2	2
20087	0	Dead	3				FALSE	Montserrado		Liberia	2014-07-29
22065	0	Dead	3		1	2014-08-09	FALSE	Montserrado		Liberia	2014-08-01
20731	0	Dead	3		1	2014-08-11	FALSE	Montserrado		Liberia	2014-07-30
20670	0	Dead	1		1	2014-08-09	FALSE	Montserrado		Liberia	2014-08-01
495	3	Dead	1	2014-08-27	1	2014-08-26	FALSE	Montserrado	Monrovia	Liberia	2014-08-25	2	2			2	2	2	2	2	2	2	2	2	2	2	2	2	2	2	2	1	2	1	2	2	2	2		2	1	2	2	2		2	2	2	2
490	2	Dead	2		1	2014-08-24	FALSE	Montserrado	Monrovia	Liberia	2014-07-02	1	2			1	2	2	2	1	2	1	2	1	2	2	2	1	2	2	2	1	2	2	2	2	2	2		2	2	2	2	2		2	2	2	2
21955	0	Dead	3				FALSE	Montserrado		Liberia
21924	5	Dead	2	2014-08-29	1	2014-08-16	FALSE	Montserrado	Monrovia	Liberia	2014-07-30	1				1		1		1		1				1		1		1		1		1		1		1		1	1					1	1
21657	8	Dead	3		1		FALSE	Montserrado	Monrovia	Liberia
498	3	Alive	1	2014-08-27	2		FALSE	Montserrado	Monrovia	Liberia	2014-08-22	1	2			1	2	1	2	1	2	1	2	1	2	2	2	1	2	2	2	1	2	2	2	2	2	2		1	2	2	2	2		2	2	2	2
21639	0	Dead	1				FALSE	Montserrado		Liberia	2014-08-01
23040	0	Dead	1				FALSE	Montserrado		Liberia	2014-08-01
20906	0	Alive	1		2		FALSE	Montserrado		Liberia
527	6	Dead	1	2014-08-29	1	2014-08-29	FALSE	Montserrado	Monrovia	Liberia	2014-08-18	1	2			2	2	2	2	1	2	1	2	1	2	1	2	1	2	1	2	2	2	2	2	2	2	2		2	2	2		2		2	2	2	2
23388	0	Alive	3	2014-08-27	2		FALSE	Montserrado	Monrovia	Liberia	2014-08-27	1	2			2	2	2	2	2	2	2	2	2	2	2	2	2	2	2	2	2	2	2	2	1	2	1		2	2	2	2	2		2	2	1	2
1012	13	Alive	2	2014-09-13	2		FALSE	Montserrado	Monrovia	Liberia	2014-09-08	1	2			1	2	2	2	1	2	1	2	1	2	2	2	1	2	1	2	1	2	1	2	1	2	1		2	2	2	2	2		2	2	2	2
21861	20	Alive	3	2014-08-29	2		FALSE	Montserrado	Monrovia	Liberia	2014-08-21	1	2			1	2	1	2	1	2	1	2	1	2	1	2	1	2	1	2	1	2	2	2	2	2	1		1	2	1		2		2	2	2	2
456	12	Dead	3	2014-08-20	1	2014-08-19	FALSE	Montserrado	Paynesville	Liberia	2014-08-11	1	2			2	2	2	2	2	2	2	2	1	2	1	2	1	2	2	2	1	2	2	2	2	2	2		2	2	2	2	2		2	2	2
23214	0	Dead	3		1	2014-08-10	FALSE	Montserrado		Liberia	2014-08-02
494	0	Dead	1	2014-08-27	1	2014-09-01	FALSE	Montserrado	Monrovia	Liberia	2014-08-22	1	2			1	2	2	2	1	2	1	2	2	2	1	2	2	2	2	2	2	2	2	2	2	2	2		2	2	2	2	2		2	2
20727	0	Dead	1		1		FALSE	Montserrado		Liberia	2014-08-02
21633	0	Dead	1				FALSE	Montserrado		Liberia
22052	0	Dead	1		1	2014-08-30	FALSE	Montserrado		Liberia	2014-08-22
22175	0	Dead	1		2		FALSE	Montserrado		Liberia	2014-08-23
20639	10	Dead	1	2014-08-14	2		FALSE	Montserrado		Liberia	2014-08-07	1	2			1	2	1	2	1	2	2	2	1	2	2	2	1	2	2	2	2	2	2	2	2	2	2		2	2	2	2	2		2	2	2	2
21853	3	Dead	1	2014-08-29	2		FALSE	Montserrado	MONROVIA	Liberia	2014-08-25	1	2			1	2	1	2	1	2	1	2	1	2	1	2	2	2	2	2	1	2	1	2	2	2	1		1	2	2	2	2		2	2	2	2
19	6	Dead	1	2014-08-26	1	2014-08-19	FALSE	Montserrado	Monrovia	Liberia	2014-08-16	2	1			2	2	2	2	2	2	2	2	1	2	2	2	2	1	2	2	2	2	2	2	2	2	2		2	2	2	2	2		2	2	2	2
20221	0	Alive	1	2014-08-27	2		FALSE	Montserrado		Liberia	2014-08-27		2			1	2	1	2	1	2	1	2		2		2	1	2		2		2		2		2						2
20321	0	Dead	0	2014-08-27	1		FALSE	Montserrado		Liberia	2014-08-27	1	2	1	2	1	2	1	2	2	2	2	2	1	2	2	2	1	2		2		2		2		2						2
20261	0	Dead	1	2014-08-27	2		FALSE	Montserrado		Liberia	2014-08-27	2	2			1	2	1	2	1	2	1	2	2	2	2	2	2	2	2	2	2	2	2	2	2	2	2		1			2
20189	0	Alive	1	2014-08-25	2		FALSE	Montserrado		Liberia	2014-08-19
507	11	Dead	2	2014-08-27	1	2014-08-16	FALSE	Montserrado	Monrovia	Liberia	2014-08-13	1	2			1	2		2		2	1	2		2		2		2		2	1	2	2	2	2	2	2		2	2	2		2		2	2	2	2
476	12	Dead	1	2014-08-28	2		FALSE	Montserrado		Liberia	2014-08-21	1	2			1	2	2	2	1	2	1	2	2	2	2	2	2	2	1	2	2	2	2	2	2	2	2		2	2	2	2	2		2	2	2	2
20798	0	Dead	3	2014-08-28	1	2014-08-28	FALSE	Montserrado		Liberia	2014-08-20
21379	0	Dead	1		2		FALSE	Montserrado		Liberia	2014-08-24
21615	0	Dead	1				FALSE	Montserrado		Liberia	2014-08-01
21351	7	Alive	0	2014-08-25	2		TRUE	Montserrado		Liberia	2014-08-17	1	1			1		1		1		1	1	1		2		2		2		1		2		2		2		2	2	2		2		2	2	2	2
20267	0	Dead	1		1		FALSE	Montserrado		Liberia	2014-08-01
20560	0	Alive	3	2014-08-25	2		FALSE	Montserrado		Liberia	2014-08-19
21970	0	Dead	3				FALSE	Montserrado		Liberia
20108	0	Dead	3		1		FALSE	Montserrado		Liberia	2014-08-01
21673	0	Dead	1				FALSE	Montserrado		Liberia	2014-08-01
21605	8	Dead	3	2014-08-25	1	2014-08-12	FALSE	Montserrado	Monrovia	Liberia	2014-08-04
823	0	Alive	1	2014-08-26	2		TRUE	Montserrado	Monrovia	Liberia	2014-09-04	1	2			2	2	2	2	1	2	1	2	1	2	1	2	2	2	1	2	1	2	1	2	1	2	2		2	2	2	2	2		2	2	2	2
21780	0	Dead	3	2014-08-26	2		FALSE	Montserrado		Liberia	2014-08-25	2	2			2	2	1	2	1	2	1	2	2	2	2	2	1	2	2	2	2	2	2	2	1	2	2		1	2	1	2	2		2
508	10	Alive	2	2014-08-27	2		FALSE	Montserrado	Monrovia	Liberia	2014-08-26	1																				1
20375	6	Dead	1				FALSE	Montserrado		Liberia	2014-08-27	1	2			1	2	1	2	1	2		2		2	1	2		2		2	1	2		2	1	2
506	11	Alive	2	2014-08-27	2		FALSE	Montserrado	Monrovia	Liberia	2014-08-24	1	1			1							1	1								1
21806	1	Dead	2	2014-08-27	2		FALSE	Montserrado	Monrovia	Liberia	2014-08-21	1	2			1	2	1	2	1	2	1	2	1	2	2	2	2	2	2	2	2	2	1	2	2	2	2			1	2	2	2		2	2	2	2
20365	0	Alive	0	2014-08-27	2		FALSE	Montserrado		Liberia	2014-08-22	1						1		1
20916	0	Alive	0	2014-08-27	2		FALSE	Montserrado		Liberia	2014-08-13					1		1		1				1		1
20149	0	Dead	3		1		FALSE	Montserrado		Liberia	2014-08-02
20048	0	Dead	3				FALSE	Montserrado		Liberia	2014-08-06
20830	0	Dead	3		1	2014-08-14	FALSE	Montserrado		Liberia	2014-08-02
24	10	Dead	2	2014-08-17	1		FALSE	Montserrado	Monrovia	Liberia	2014-08-02	1	2			1	2	1	2	1	2	1	2	1	2	2	2	1	2	1	2	1	2	1	2	1	2	1		2	2	2	2	2		2	2	2	2
20372	0	Dead	3		1		FALSE	Montserrado		Liberia	2014-08-02
458	1	Dead	3	2014-08-26	1	2014-08-26	FALSE	Montserrado	Monrovia	Liberia	2014-07-15	2	2			2	2	2	2	1	2	1	2	2	2	2	2	2	2	2	2	2	2	1	2	1	2	1		2	2	2	2	2		1	2	1	1
22614	0	Dead	0	2014-08-28	1	2014-09-09	FALSE	Montserrado		Liberia	2014-09-07	2	2			1	2	2	2	2	2	1	2	1	2	1	2	1	2	1	2	1	2	2	2	2	2	2		2	2	2	2	2		2	2	2	2
54	2	Dead	3		1	2014-08-21	FALSE	Montserrado	Monrovia	Liberia	2014-08-16	1				1		1		1		2		1		2
16	0	Alive	1		2		FALSE	Montserrado		Liberia	2014-08-16					1		1		1		1
20248	0	Dead	1	2014-08-28			FALSE	Montserrado		Liberia	2014-08-25	1				1		2		1		2								1		1
20462	0	Dead	1	2014-08-28	1	2014-08-28	FALSE	Montserrado	Monrovia	Liberia	2014-08-20					1		1		1																										1
22274	0	Dead	1	2014-08-30			FALSE	Montserrado		Liberia	2014-08-19	1				1				1				1								1
21390	0	Dead	1		2		FALSE	Montserrado	Monrovia	Liberia	2014-08-15	1	2			1	2	1	2	1	2	1	2	1	2	1	2	1	2	1	2	1	2	2	2	1	2						2
20687	0	Dead	1	2014-08-30	2		FALSE	Montserrado		Liberia	2014-08-28	1				1		1		1		1		1		1		1		1		1		1		1				1	1	1		1		1	1	2	1
20066	0	Dead	1				FALSE	Montserrado		Liberia	2014-08-05
21546	0	Alive	1	2014-08-25	2		FALSE	Montserrado		Liberia	2014-08-16
542	14	Alive	1	2014-08-28	2		FALSE	Montserrado	Monrovia	Liberia	2014-08-22	1	2			1	2	1	2	1	2	1	2	2	2	2	2	2	2	2	2	2	2	2	2	2	2	2		2	2	2	2	2		2	2	2	2
20761	0	Alive	1		2		FALSE	Montserrado		Liberia	2014-08-20	2	2			1	2	1	2	1	2	2	2	2	2	2	2	2	2	2	2	1	2	2	2	2	2	2		2	2	2	2	2		2	2	2	2
20745	0	Alive	3		2		FALSE	Montserrado		Liberia	2014-08-22
526	7	Dead	1		1	2014-09-07	FALSE	Montserrado	Monrovia	Liberia	2014-08-28	1	2			1	2	2	2	1	2	2	2	2	2	2	2	2	2	2	2	2	2	2	2	2	2	2		2	2	2	2	2		2	2	2	2
23413	0	Alive	0	2014-08-29	2		FALSE	Montserrado	MONROVIA	Liberia	2014-08-27	1	2			2	2	2	2	1	2	2	2	1	2	2	2	2	2	2	2	1	2	2	2	2	2	2		2	2	2	2	2		2	2	2	2
20230	0	Alive	0	2014-08-29	2		FALSE	Montserrado		Liberia	2014-08-26	1				1		1
20564	0	Alive	0	2014-08-28	2		FALSE	Montserrado		Liberia	2014-08-22
20351	1	Alive	3	2014-08-29	2		FALSE	Montserrado	Monrovia	Liberia	2014-08-24	1	2			1	2	1	2	1	2	1	2	2	2	2	2	2	2	2	2	2	2	2	2	2	2	2		2	2	2	2	2		2	2	2	2
20485	0	Dead	3	2014-08-29	1	2014-08-29	FALSE	Montserrado	Monrovia	Liberia	2014-08-25	1	2			1	2	1	2	1	2	1	2	1	2	2	2	2	2	2	2	1	2	1	2	1	2	2		2	2	2	2	2		2	2	2	2
20284	0	Dead	1	2014-08-28	2		FALSE	Montserrado	Monrovia	Liberia	2014-08-28	1				1		1		1
475	0	Alive	1	2014-08-28	2		FALSE	Montserrado	Monrovia	Liberia	2014-08-28	1	2			1	2		2		2		2		2		2		2		2	1	2		2		2						2
20536	0	Dead	1		2		FALSE	Montserrado	Monrovia	Liberia	2014-08-28
23237	0	Alive	2	2014-08-28	2		FALSE	Montserrado	Monrovia	Liberia	2014-08-23	1	2			1	2	1	2	1	2	1	2	1	2	2	2	2	2	2	2	2	2	2	2	2	2	2		2	2	2	2	2		2	2	2	2
477	0	Dead	1	2014-08-28	2		FALSE	Montserrado		Liberia	2014-08-27	1	2			1	2		2		2		2		2		2		2		2		2		2		2						2
622	11	Dead	1		2		FALSE	Montserrado		Liberia	2014-08-21	1				1		1		1
20469	0	Alive	1	2014-08-26	2		FALSE	Montserrado		Liberia	2014-08-23
20782	0	Dead	1	2014-08-20	2		FALSE	Montserrado		Liberia	2014-08-18
22732	0	Dead	3	2014-08-21	1	2014-08-23	FALSE	Montserrado	MONROVIA	Liberia	2014-08-16	1				1		1		1		1		1		2		1		1		1
21778	0	Alive	1	2014-08-30	2		FALSE	Montserrado	Monrovia	Liberia	2014-08-25		2			1	2		2	1	2	1	2		2		2		2		2		2		2		2						2
21114	0	Alive	1	2014-08-30	2		FALSE	Montserrado		Liberia	2014-08-27					1		1		1		1								1		1
474	1	Alive	1	2014-08-27	2		FALSE	Montserrado	MONROVIA	Liberia	2014-08-25	1	2			2	2	2	2	2	2	1	2	2	2	1	2	2	2	2	2	2	2	2	2	2	2	2		2	2	2	2	2		2	2	2	2
21119	0	Alive	1	2014-08-30	2		TRUE	Montserrado	Monrovia	Liberia	2014-08-26	1	2			1	2		2		2		2		2		2		2		2	1	2		2		2						2
23445	1	Alive	2	2014-08-29	2		FALSE	Montserrado	Monrovia	Liberia	2014-08-22	1	2			1	2	1	2	1	2	1	2	1	2	2	2	1	2	1	2	2	2	1	2	2	2	2		2	2	2	2	2		2	2	2	2
20343	0	Alive	1	2014-08-25	2		FALSE	Montserrado		Liberia	2014-08-25	1	2			1	2		2		2	1	2		2		2		2		2		2		2		2						2			2
522	9	Dead	3	2014-08-27	1	2014-08-25	FALSE	Montserrado	Monrovia	Liberia	2014-08-21					1		1												1		1																	1
20368	0	Alive	1	2014-08-28			FALSE	Montserrado		Liberia	2014-08-23	1	2			2	2	2	2	2	2	2	2	2	2	2	2	1	2	2	2	2	2	1	2	2	2	2		2	2	2	2	2		2	2	2	2
523	9	Alive	2		2		FALSE	Montserrado	Monrovia	Liberia	2014-08-15	1				1		1														1
499	12	Alive	2	2014-08-27	2		FALSE	Montserrado	monrovia	Liberia	2014-08-23	1	2			1	2	1	2	1	2	2	2	2	2	2	2	1	2	1	2	1	2	2	2	2	2	2		2	2	2	2	2		2	2	2	2
521	2	Dead	2	2014-08-29	1	2014-08-25	FALSE	Montserrado	Monrovia	Liberia	2014-08-22	1				1		1						1						1		1																	1
460	0	Alive	1	2014-08-20	2		FALSE	Montserrado	MOnrovia	Liberia	2014-07-28	1	2			2	2	2	2	2	2	1	2	1	2	2	2	2	2	2	2	1	2	2	2	2	2	2		2	2	2		2		2	1	2	2
22115	0	Alive	4	2014-08-25	2		FALSE	Montserrado		Liberia	2014-08-19
21193	2		3	2014-08-26			FALSE	Montserrado	Monrovia	Liberia	2014-08-26	2	2			1	2	1	2	1	2	1	2	2	2	2	2	1	2	1	2	1	2	2	2	2	2	2		2	2	2	2	2		1	1	2	2
20169	0	Alive	0	2014-08-28	2		FALSE	Montserrado		Liberia	2014-08-28	1	2			2	2	2	2	1	2	1	2	2	2	2	2	2	2	1	2	1	2	2	2	2	2	2		2	2	2	1	2		2	2	1	2
544	1	Alive	2	2014-08-29	2		FALSE	Montserrado	MONROVIA	Liberia	2014-08-24	1	2			2	2	1	2	1	2	1	2	2	2	2	2	2	2	2	2	1	2	2	2	2	2	2		2	2	1	2	1		2	2	2	2
20357	0	Dead	1	2014-08-29	2		FALSE	Montserrado		Liberia	2014-08-25	1				1		1		1
22895	15	Dead	3	2014-08-26	1		FALSE	Montserrado	Monrovia	Liberia	2014-08-20	1				1		1		1		1		1								2				1					1
20483	0	Alive	1	2014-08-28			FALSE	Montserrado		Liberia	2014-08-28	1	2			1	2	1	2	1	2	2	2	2	2	2	2	2	2	2	2	2	2	2	2	2	2	2		2	2	2	2	2		2	2	2	2
20240	0	Alive	1	2014-08-28	2		FALSE	Montserrado		Liberia	2014-08-24	2	2			1	2	1	2	2	2	2	2	2	2	2	2	2	2	2	2	2	2	2	2	2	2	2		2	2	2	2	2		2	2	2	2
20630	0	Alive	1	2014-08-28	2		FALSE	Montserrado		Liberia	2014-08-28
20458	0	Alive	1	2014-08-28			FALSE	Montserrado		Liberia	2014-08-24	1	2			1	2	2	2	2	2	1	2	2	2	2	2	2	2	2	2	2	2	2	2	2	2	2		2	2	2	2	2		2	2	2	2
20234	0	Alive	1	2014-08-27	2		FALSE	Montserrado		Liberia	2014-08-21	1				1		1		1		1		1		1		1		1		1
20222	0		1				FALSE	Montserrado		Liberia	2014-08-28	1	2			1	2	1	2	1	2	1	2	2	2	2	2	2	2	2	2	2	2	2	2	2	2	2		2	2	2	2	2		2	2	2	2
21311	1	Dead	2	2014-08-27	2		FALSE	Montserrado	Monrovia	Liberia	2014-08-23	1	2			1	2	2	2	2	2	1	2	2	2	2	2	2	2	2	2	2	2	2	2	2	2	2		2	2	2		2		2	2	2	2
20674	0	Alive	1	2014-08-28	2		FALSE	Montserrado		Liberia	2014-08-25	1	2			1	2	1	2	2	2	2	2	2	2	1	2	2	2	2	2	2	2	1	2	2	2	2		2	2	2	2	2		2	2	2	2
20835	0						FALSE	Montserrado		Liberia
585	6	Dead	3	2014-09-01	1	2014-08-31	FALSE	Montserrado		Liberia	2014-08-23
567	0	Alive	2		2		FALSE	Montserrado	St. Paul	Liberia	2014-08-29	1	2			1	2	1	2	1	2	1	2	1	2	2	2	2	2	2	2	2	2	2	2	2	2	2		2	2	1	2	2		2	2	2	2
21773	3	Alive	0	2014-08-22	2		FALSE	Montserrado	Monrovia	Liberia	2014-08-18	1	2			2	2	2	2	2	2	1	2	2	2	2	2	2	2	2	2	1	2	2	2	2	2	2		2	2	2		2		2	2	2	2
22815	0	Dead	1	2014-08-30	2		FALSE	Montserrado	Monrovia	Liberia	2014-08-22	2	2			1	2	1	2	1	2	1	2	1	2	1	2	2	2	2	2	2	2	2	2	2	2	2		2	2	2	2	2		2	2	2	2
22367	8	Dead	1	2014-08-31	2		TRUE	Montserrado	Monrovia	Liberia	2014-08-29	1	2			2	2	1	2	1	2	1	2	2	2	2	2	2	2	2	2	2	2	2	2	2	2	2		2	2	2	2	2		2	2	2	2
21761	1	Dead	3	2014-08-22	1	2014-08-21	FALSE	Montserrado	Monrovia	Liberia	2014-08-13	1	2			1	2	1	2	2	2	2	2	2	2	2	2	2	2	2	2	2	2	2	2	1	2	1		1	2	2		2		2	2	2	2
559	2	Alive	2	2014-08-31	2		FALSE	Montserrado	Monrovia	Liberia	2014-08-17	1	2			1	2	1	2	1	2	2	2	1	2	2	2	2	2	2	2	2	2	1	2	1	2	2		2	2	2	2	2		2	2	2	2
549	0	Alive	2	2014-08-31	2		FALSE	Montserrado	Monrovia	Liberia	2014-08-28	2	2			1	2	1	2	1	2	1	2	1	2	1	2	1	2	1	2	1	2	2	2	1	2	1		2	2	2	2	2		2	2	2	2
20482	0	Alive	1		2		FALSE	Montserrado		Liberia	2014-08-22
20256	0	Dead	3		1	2014-08-14	FALSE	Montserrado		Liberia	2014-08-02
21507	0	Dead	1		1	2014-08-15	FALSE	Montserrado		Liberia	2014-08-03
20658	0	Dead	3		1	2014-08-15	FALSE	Montserrado		Liberia	2014-08-07
501	11	Dead	2	2014-08-27	2		FALSE	Montserrado	Monrovia	Liberia	2014-08-23	1	1			1		1		1		1		1		2		1		1		1		2		2		1		1	2	2		2		2	2	2	2
20511	0	Dead	1				FALSE	Montserrado		Liberia	2014-08-06
20531	0		3	2014-08-28			FALSE	Montserrado		Liberia	2014-08-23	1	2			1	2	1	2	1	2	1	2	2	2	2	2	2	2	2	2	2	2	2	2	2	2	2		2	2	2	2	2		2	2	2	2
20167	0	Dead	1	2014-08-30	2		FALSE	Montserrado	Monrovia	Liberia	2014-08-26
20358	0	Alive	1	2014-08-28			FALSE	Montserrado	Monrovia	Liberia	2014-08-25	1	2			2	2		2		2		2		2		2	1	2		2	1	2		2		2						2
20765	0	Dead	1	2014-08-28	2		FALSE	Montserrado	Monrovia	Liberia	2014-08-28	2	2			1	2	2	2	1	2	2	2	2	2	1	2		2	1	2		2		2		2						2
21988	0	Alive	1	2014-08-30	2		FALSE	Montserrado		Liberia	2014-08-25	1				1				1
21037	0	Alive	0		2		FALSE	Montserrado		Liberia	2014-08-24													1		1
23443	0	Alive	2	2014-08-29	2		FALSE	Montserrado	Monrovia	Liberia	2014-08-22	1	2			1	2	1	2	1	2	1	2	2	2	2	2	1	2	2	2	2	2	2	2	2	2	2		2	2	2	2	2		2	2	2	2
20931	0	Dead	3		1	2014-08-16	FALSE	Montserrado		Liberia	2014-08-04
21656	0	Dead	3				FALSE	Montserrado		Liberia	2014-08-04
20956	0	Dead	3				FALSE	Montserrado		Liberia	2014-08-04
21239	0	Dead	1				FALSE	Montserrado		Liberia	2014-08-04
570	3	Alive	2	2014-08-31	2		FALSE	Montserrado	St.Paul	Liberia	2014-08-20	1	2			1	2	1	2	1	2	1	2	1	2		2		2		2	1	2	2	2	2	2	2		2	2	2	2	2		2	2	2	2
22332	29	Dead	1	2014-08-27	2		FALSE	Montserrado	Monrovia	Liberia	2014-08-24	1	2			1	2	1	2	1	2	1	2	1	2	1	2	2	2	2	2	1	2	1	2	2	2	1		1	1	2		2		2	2	2	2
21920	1	Dead	2	2014-08-31	2		FALSE	Montserrado	Monrovia	Liberia	2014-08-27	1	2			2	2	2	2	1	2	2	2	2	2	1	2	1	2	2	2	2	2	2	2	2	2	1		2	2	2	2	2		2	2	2	2
20637	0	Alive	1		2		FALSE	Montserrado		Liberia	2014-08-15
483	22	Alive	2	2014-08-26	2		FALSE	Montserrado	Monrovia	Liberia	2014-08-19	1	2			1	2	2	2	1	2	1	2	1	2	2	2	2	2	1	2	1	2	2	2	1	2	1		1	2	1		2		1	1	2	2
552	5	Dead	1	2014-08-30	2		TRUE	Montserrado	monrovia	Liberia	2014-08-24	2	1			2	2	2	2	1	2	1	1	2		2	2	2	2	2	2	2	2	2	1	2	1	2		2	2	1	2	2		2	2	2	2
20341	0	Dead	1		1	2014-08-30	FALSE	Montserrado		Liberia	2014-08-22
568	1	Alive	2	2014-08-31	2		FALSE	Montserrado	St. paul	Liberia	2014-08-30	2	2			1	2	2	2	1	2	1	2	2	2	1	2	2	2	2	2	1	2	2	2	2	2	2		2	2	2	2	2		2	2	2	2
819	2	Alive	2	2014-09-09	2		FALSE	Montserrado		Liberia	2014-09-04	1				1		1		1		1		1		1		1		1		1		1		1		1								1
20209	7	Dead	0	2014-08-27	1	2014-08-26	FALSE	Montserrado	Monrovia	Liberia	2014-08-24	1	1			1	2	2	2	2	2	2	2	1	2	2	2	2	2	2	1	2	2	2	2	2	2	2		2	2	2	2	2		2	2	2	2
23328	0	Dead	1				FALSE	Montserrado		Liberia	2014-08-04
20487	0		1				FALSE	Montserrado		Liberia
20846	0	Dead	1				FALSE	Montserrado		Liberia	2014-08-05
20509	0	Dead	1				FALSE	Montserrado		Liberia	2014-08-05
20390	0	Dead	3				FALSE	Montserrado		Liberia	2014-08-07
20412	0	Alive	0	2014-08-29	2		FALSE	Montserrado		Liberia	2014-08-25					1		1		1
20632	0	Alive	1	2014-08-26	2		FALSE	Montserrado		Liberia	2014-08-26	1	1			1		1																									2
505	4	Alive	2		2		FALSE	Montserrado	Monrovia	Liberia	2014-08-26	1	2			2	2	1	2	2	2	2	2	1	2	2	2	2	2	2	2	2	2	2	2	2	2	2		2	2	1	2	2		2	2	2	2
22941	9	Alive	2	2014-08-28	2		FALSE	Montserrado	Monrovia	Liberia	2014-08-24	1	2			2	2	2	2	1	2	1	2	2	2	2	2	2	2	2	2	2	2	2	2	2	2	2		2	2	2	2	2		2	2	2	2
22710	3	Alive	2	2014-08-29	2		FALSE	Montserrado	Monrovia	Liberia	2014-08-28	2	2			1	2	1	2	1	2	1	2	1	2	1	2	2	2	2	2	2	2	2	2	1	2	1		2	2	2	2	2		2	2	2	2
22787	4	Dead	2	2014-08-29	2		FALSE	Montserrado	monrovia	Liberia	2014-08-24	1	2			1	2	2	2	1	2	1	2	2	2	2	2	2	2	2	2	1	2	2	2	2	2	2		2	2	1	2	2		2	2	2	2
22886	4	Dead	3	2014-08-21	1	2014-08-22	FALSE	Montserrado	MONROVIA	Liberia	2014-08-18	1	2			2	2	1	2	1	2	2	2	2	2	1	2	1	2	1	2	2	2	2	2	2	2	2		2	2	2		2		2	2	2	1
20171	0	Dead	1	2014-08-30	2		FALSE	Montserrado		Liberia	2014-08-26	1	2			1	2		2	1	2	1	2		2		2		2	1	2		2		2		2						2			1
20	8	Dead	3	2014-08-25	1		TRUE	Montserrado	Monrovia	Liberia	2014-08-15	1	2			2	2	2	2	3	2	1	2	2	2	2	2	2	2	2	2	1	2	2	2	2	2	2		2	2	2	2	2		2	2	2	2
22772	3	Dead	2	2014-08-29	1	2014-08-29	FALSE	Montserrado	Monrovia	Liberia	2014-08-26	2	1			2	2	2	2	1	1	1	2	2	2	2	2	1	2	2	2	2	2	2	2	2	2	2		2	2	2	2	2		2	2	1	2
20484	4	Alive	2	2014-08-27	2		FALSE	Montserrado	Monrovia	Liberia	2014-08-22	1												1																									1
21834	3	Dead	2	2014-08-31	1	2014-08-30	FALSE	Montserrado	monrovia	Liberia	2014-08-26	1	2			1	2	1	2	1	2	1	2	2	2	2	2	2	2	2	2	2	2	2	2	1	2	2		2	2	2	2	2		2	2	2	2
579	0	Dead	3	2014-08-30	2		FALSE	Montserrado	Monrovia	Liberia	2014-08-28	1	2			2	2	2	2	1	2	1	2	2	2	2	2	2	2	2	2	1	2	1	2	2	2	2		2	2	2	2	2		2	2	2	2
20337	0		0	2014-08-28			TRUE	Montserrado		Liberia	2014-08-24	2	2			1	2	1	2	1	2	1	2	2	2	2	2	2	2	2	2	2	2	2	2	2	2	2		2	2	2	2	1		2	2	2	2
20262	0	Alive	1		2		FALSE	Montserrado		Liberia
933	17	Alive	1	2014-09-11	2		FALSE	Montserrado	Monrovia	Liberia	2014-09-09	1	2			2	2	1	2	1	2	1	2	1	2	1	2	1	2	2	2	2	2	2	2	2	2	2		2	2	2		2		2	2	2	2
629	7	Dead	3	2014-08-27	1	2014-08-26	FALSE	Montserrado	Monrovia	Liberia	2014-08-20	1	2			1	2	1	2	2	2	2	2	2	2	1	2	2	2	2	2	1	2	2	2	2	2	2		2	2	2		2		2	2	2	2
23070	0	Dead	1				FALSE	Montserrado		Liberia	2014-08-05
45	0	Dead	1				FALSE	Montserrado		Liberia	2014-08-05
481	1	Dead	1	2014-08-28	2		FALSE	Montserrado	Monrovia	Liberia	2014-08-22	1	2			1	2	1	2	1	2	1	2	2	2	2	2	1	2	2	2	1	2	2	2	2	2	1		1	2	1		2		2	2	2	2
22209	0	Dead	1				FALSE	Montserrado		Liberia	2014-08-05
22204	0	Dead	1				FALSE	Montserrado		Liberia	2014-08-05
20445	0	Dead	3				FALSE	Montserrado		Liberia	2014-08-06
21389	0	Dead	1				FALSE	Montserrado		Liberia	2014-09-02
21474	0	Dead	3				FALSE	Montserrado		Liberia	2014-08-06
20529	0	Alive	1	2014-08-20			FALSE	Montserrado		Liberia	2014-08-14
21648	0	Dead	1	2014-08-17	1		FALSE	Montserrado		Liberia	2014-08-03
582	1	Alive	2	2014-08-31	2		FALSE	Montserrado	Monrovia	Liberia	2014-08-28	1	2			1	2	1	2	1	2	1	2	1	2	1	2	1	2	1	2	2	2	1	2	2	2	2		2	2	2	2	2		2	2	2	2
578	8	Dead	1	2014-08-31	1	2014-08-31	FALSE	Montserrado	monrovia	Liberia	2014-08-29	1	1			1	2	1	2	1	2	1	1	2	2	2	2	2	2	2		2	2	2	2	2	2	2		2	2	2	2	2		2	2	2	2
22664	11	Alive	3	2014-08-26	2		FALSE	Montserrado	Monrovia	Liberia	2014-08-12	1	1			1	1	1	1	1	2	1	2	1	1	1	2	1	1	1		1	2	1	2	2	2	1		1	1	1	2	2		2	1	2	2
21781	9	Dead	2	2014-08-24	1	2014-08-23	FALSE	Montserrado	Monrovia	Liberia	2014-08-21	1	2			1	2	1	2	1	2	1	2	1	2	2	2	1	2	1	2	2	2	2	2	2	2	2		2	2	2		2		2	2	2	2
20034	0	Dead	3		1	2014-08-15	FALSE	Montserrado		Liberia	2014-09-03
566	1	Alive	2		2		FALSE	Montserrado	St. paul	Liberia	2014-08-26	1	2			2	2	2	2	1	2	2	2	2	2	1	2	1	2	2	2	2	2	2	2	2	2	2		2	2	1	2	2		2	2	2	1
20252	0	Dead	3		1	2014-08-15	FALSE	Montserrado		Liberia	2014-08-04
21233	0	Dead	1				FALSE	Montserrado		Liberia	2014-08-04
571	1	Alive	1	2014-08-31	2		FALSE	Montserrado	Monrovia	Liberia	2014-08-16	1	2			1	2	1	2	1	2	1	2	2	2	2	2	2	2	2	2	1	2	2	2	2	2	2		2	2	2	2	2		2	2	2	1
20492	0	Dead	1				FALSE	Montserrado		Liberia	2014-08-04
22104	3	Dead	1		1	2014-08-28	TRUE	Montserrado		Liberia	2014-08-20	1	2			1	2	1	2	1	2	1	2	1	2	1	2	1	2	1	2	1	2	1	2	2	2	1		1	2	1		2		2	2	2	1
20054	0	Dead	4	2014-08-17	1	2014-08-25	FALSE	Montserrado		Liberia	2014-08-17
22502	0	Dead	1				FALSE	Montserrado		Liberia	2014-08-05
21579	0	Dead	1				TRUE	Montserrado		Liberia	2014-08-05
22742	4	Alive	2	2014-08-31	2		FALSE	Montserrado	Montserrado	Liberia	2014-08-29	1	2			1	2	1	2	2	2	2	2	2	2	2	2	2	2	2	2	2	2	2	2	2	2	2		2	2	1	2	2		2	2	2	2
20545	0	Dead	1	2014-08-17			FALSE	Montserrado		Liberia	2014-08-08
21093	11	Dead	3	2014-08-25	1	2014-08-24	FALSE	Montserrado	Monrovia	Liberia	2014-08-20	1	1			1	2	2		1		1				1								1		1	1	2	Bleeding from the mouth at the time of death.	2	2	2	2	2		2	2	2	2
20277	0	Dead	1				FALSE	Montserrado		Liberia	2014-08-06
21754	0	Dead	1				FALSE	Montserrado		Liberia	2014-08-06
20619	0	Dead	1				FALSE	Montserrado		Liberia	2014-08-06
22899	20	Dead	1	2014-08-26	1		FALSE	Montserrado	Monrovia	Liberia	2014-08-20	1				1		1		1		1						1		1		1				1
20454	0	Dead	1				FALSE	Montserrado		Liberia	2014-08-06
21479	5	Alive	2		2		TRUE	Montserrado	Monrovia	Liberia	2014-08-15	1	2			1	2	1	2	1	2	1	2	1	2	1	2	1	2	1	2	1	2	2	2	1	2	1		1	1	1	2	2		2	2	2	2
22893	6	Alive	0	2014-08-26	2		FALSE	Montserrado	Monrovia	Liberia	2014-08-23	1	2			2		2		1		1		1		2		1		1		2		2		2		2		1	2	2		2		2	2	2	2
20527	0	Dead	1				FALSE	Montserrado		Liberia	2014-08-06
22865	6	Alive	3	2014-08-26	2		FALSE	Montserrado	Monrovia	Liberia	2014-08-23	1				1		1		1		1						1		1		1						1											1
21480	12	Alive	2	2014-08-28	2		TRUE	Montserrado	Monrovia	Liberia	2014-08-28	1	2			1	2	1	2	1	2	1	2	2	2		2		2		2	1	2	2	2	2	2	2		2	2	2	2	2		2	2	2	2
21184	0	Dead	3				FALSE	Montserrado		Liberia	2014-08-08
20864	0	Dead	1				FALSE	Montserrado		Liberia	2014-08-25
20660	0	Dead	3				FALSE	Montserrado		Liberia	2014-08-08
20204	0	Dead	3				FALSE	Montserrado		Liberia	2014-08-08
21574	0	Dead	3		1		FALSE	Montserrado		Liberia	2014-08-08
20130	0		3	2014-08-17			FALSE	Montserrado		Liberia	2014-08-11
22218	7	Alive	3	2014-08-29	2		FALSE	Montserrado	Monrovia	Liberia	2014-08-25	1	2			1	2	2	2	1	2	1	2	1	2	1	2	1	2	1	2	1	2	1	2		2	2		2	2	2		2		2	2	2	2
20329	0	Alive	1	2014-08-08	2		FALSE	Montserrado		Liberia	2014-08-02
20755	0	Dead	3		1		FALSE	Montserrado		Liberia	2014-08-08
22261	0	Alive	3	2014-09-02	2		FALSE	Montserrado	Monrovia	Liberia	2014-09-02					1		1				1		2		2		2		2		2		2		2		2		2	2	2		2		2	2	2	2
22102	0	Dead	1		1	2014-08-26	FALSE	Montserrado		Liberia	2014-08-14
21128	0	Dead	3				FALSE	Montserrado		Liberia	2014-08-06
20334	0	Dead	1				FALSE	Montserrado		Liberia	2014-08-06
20077	0	Dead	1				FALSE	Montserrado		Liberia	2014-08-07
22064	0	Dead	3				FALSE	Montserrado		Liberia	2014-08-07
616	0	Alive	3	2014-09-01	2		FALSE	Montserrado		Liberia	2014-08-26
617	26	Alive	3	2014-09-02	2		FALSE	Montserrado	Monrovia	Liberia	2014-08-25	1				1		1				1		1		1				1		1		1		1		1		1	1			1		1	1		1
21141	2	Alive	1	2014-08-26	2		FALSE	Montserrado	MONROVIA	Liberia	2014-08-25	1								1		1						1
20588	0	Dead	3				FALSE	Montserrado		Liberia	2014-08-09
20563	0	Alive	3		2		FALSE	Montserrado	Monrovia	Liberia
503	0		3	2014-08-21			FALSE	Montserrado		Liberia	2014-08-15
581	5	Alive	2	2014-08-31	2		FALSE	Montserrado	S	Liberia	2014-08-16	1	2			1	2	1	2	2	2	1	2	2	2	2	2	1	2	1	2	1	2	2	2	1	2	2		2	2	2	2	2		2	2	2	2
599	0	Alive	2	2014-09-01	2		FALSE	Montserrado	St. Paul	Liberia	2014-08-29	1	2			1	2	2	2	1	2	2	2	1	2	1	2	1	2	1	2	1	2	2	2	2	2	2		2	2	1	2	2		2	2	2	2
21843	2	Dead	1	2014-08-31	2		TRUE	Montserrado	Monrovia	Liberia	2014-08-29	1	2			1	2	1	2	1	2	2	2	2	2	2	2	2	2	2	2	2	2	2	2	2	2	2		2	2	2	2	1		1	1	1	1
21314	0	Alive	3	2014-08-24			FALSE	Montserrado		Liberia	2014-08-15	2	2			1	2	1	2	2	2	2	2	2	2	1	2	2	2	2	2	1	2	2	2	2	2	2		2	2	2	2	2		2	2	2	2
23453	1	Dead	1	2014-09-01	2		FALSE	Montserrado	Monrovia	Liberia	2014-08-25	1	2			1	2	2	2	1	2	1	2	1	2	2	2	2	2	2	2	2	2	2	2	2	2	2		2	2	1	2	2		2	2	2	2
20551	0	Dead	0	2014-08-27	2		FALSE	Montserrado		Liberia	2014-08-21
20350	0		3				FALSE	Montserrado		Liberia
22506	0	Alive	1	2014-08-23	2		FALSE	Montserrado	Monrovia	Liberia	2014-08-22	1	3			1		1		1		1		1		1		1		1		2		2		2		2		2	2	2	2	2		2	2	2	1
573	1	Alive	3	2014-08-31	2		FALSE	Montserrado	MONROVIA	Liberia	2014-08-01	1	2			1	2	2	2	1	2	1	2	2	2	1	2	1	2	1	2	1	2	1	2	2	2	2		2	2	2	2	2		2	2	2	2
602	0	Alive	2	2014-09-01	2		FALSE	Montserrado	Monrovia	Liberia	2014-08-31	1	2			2	2	1	2	1	2	2	2	2	2	2	2	2	2	2	2	2	2	2	2	2	2	2		2	2	2	2	2		2	2	2	2
23447	2	Alive	2	2014-09-01	2		FALSE	Montserrado	Monrovia	Liberia	2014-08-25	1	2			1	2	1	2	2	2	1	2	1	2	2	2	1	2	1	2	1	2	1	2	2	2	2		2	2	2	2	2		2	2	2	2
20064	0	Dead	0	2014-06-30	1		FALSE	Montserrado	Montserrado	Liberia	2014-06-24	1	3			1		2		2		2		2		2		2		2		1		2		2		2		2	2	2	3	2		2	2	2	2
361	10	Dead	1	2014-06-23	2		FALSE	Montserrado	St. Paul	Liberia	2014-06-16	1				1		1		1		1		1		2		2		2		2		1		1		1		2	3	3		3		2	3	2	2
317	5		3				FALSE	Montserrado	Monrovia	Liberia	2014-07-10
20847	7	Dead	1		1	2014-07-18	FALSE	Montserrado		Liberia	2014-07-10
287	0	Alive	0	2014-08-05	2		TRUE	Montserrado	Monrovia	Liberia	2014-08-04	1	2			2	2	2	2	1	2	1	2	2	2	2	2	2	2	2	2	2	2	2	2	2	2	2		2	2	2	2	2		2	2	2	2
308	8	Dead	1		1	2014-08-03	FALSE	Montserrado		Liberia	2014-08-01
23240	0	Dead	3		1	2014-06-26	FALSE	Montserrado		Liberia	2014-06-18
20852	0	Dead	1	2014-06-20	2		TRUE	Montserrado	Montserrado	Liberia	2014-06-20	1	2			2	2	2	2	1	2	2	2	2	2	2	2	1	2	1	2	1	2	2	2	2	2	2		2	2	2	1	2	Fever	2	2	2	2
257	8	Alive	0		2		FALSE	Montserrado	Monrovia	Liberia	2014-08-07	1	2			2	2	2	2	2	2	1	2	1	2	2	2	2	2	2	2	2	2	2	2	2	2	2		2	2	2	2	2		2	2	2	2
21810	12		2				FALSE	Montserrado		Liberia	2014-07-13
21268	22	Dead	1	2014-10-06	1	2014-08-07	FALSE	Montserrado	Monrovia	Liberia	2014-08-01	1	2			2	2	2	2	2	2	1	2	2	2	2	2	2	2	2	2	2	2	2	2	2	2	2		2	2	2	2	2		2	2	2	2
22097	0	Alive	2	2014-08-05	2		TRUE	Montserrado	Monrovia	Liberia	2014-08-01	1	2			2	2	2	2	1	2	1	2	2	2	2	2	2	2	2	2	2	2	2	2	2	2	2		2	2	2	2	2		2	2	2	2
21198	1		3				FALSE	Montserrado	Monrovia	Liberia
22287	3	Alive	3	2014-08-01	2		FALSE	Montserrado	Monrovia	Liberia	2014-07-30	1	2			1	2	1	2	1	2	1	2	1	2	2	2	2	2	2	2	1	2	1	2	2	2	2		2	2	2		2		2	2	2	2
387	7	Dead	3	2014-05-30	1	2014-06-01	FALSE	Montserrado	Monrovia	Liberia	2014-05-24	3	2			1	2	1	2	1	2	2	2	1	2	1	2	1	2	1	2	1	2	1	2	1	2	1		1	1	1	2	1		1	1	1	1
314	8	Dead	3	2014-06-30	1	2014-05-30	FALSE	Montserrado	Monrovia	Liberia	2014-05-10	1	1			1	2	1	2	1	2	2	2	1	1	1	2	1	1	1		1	2	1	2	1	2	1		1	1	1	2	1		1	1	1	1
22687	0	Dead	1		1	2014-08-05	FALSE	Montserrado		Liberia	2014-07-28
20878	7	Dead	1		2		FALSE	Montserrado	Montserrado	Liberia	2014-06-19	1	1			1	1	1	1	1	1	2	1	1	1	2	1	2	1	2		2	2	1	2	2	2	1		2	2	2	2	2		2	2	2	2
22901	5	Dead	3		1	2014-08-08	FALSE	Montserrado	Monrovia	Liberia	2014-08-06	2	2			1	2	2	2	1	2	1	2	1	2	2	2	2	2	2	2	2	2	2	2	2	2	2		2	2	2	2	2		2	2	2	2
21893	0	Alive	3	2014-07-23	2		FALSE	Montserrado		Liberia	2014-07-19
431	3	Alive	2	2014-07-26	2		FALSE	Montserrado	Montserrado	Liberia	2014-07-24		2			1	2	1	2	1	2	1	2	2	2	2	2	1	2	1	2	1	2	1	2	1	2	1		1	2	2	2	1		2	2	2	2
20027	0	Dead	1				FALSE	Montserrado		Liberia	2014-07-23
301	1	Alive	0	2014-07-29	2		FALSE	Montserrado	Monrovia	Liberia	2014-07-25	1				1				1																						1		1
299	0	Dead	3	2014-07-03		2014-07-02	FALSE	Montserrado	Monrovia	Liberia	2014-07-01	2	1			2	2	2	2	2	1	2	2	2	2	1	2	2	2	2		2	2	2	2	1	2	2		2	2	2	2	2		2	2	2	2
261	5	Alive	1	2014-08-11	2		FALSE	Montserrado	Monrovia	Liberia	2014-09-04	1	2			1	2	1	2	1	2	1	2	1	2	1	2	1	2	1	2	1	2	1	2	2	2	1		1	2	2		2		2	2	2	2
22948	8	Dead	1	2014-08-05	1	2014-08-06	FALSE	Montserrado	Monrovia	Liberia	2014-08-03	1	2			1	2	2	2	1	2	2	2	2	2	2	2	2	2	2	2	1	2	2	2	2	2	2		2	2	1		2		2	2	2	2
278	1	Dead	3	2014-08-09	1	2014-08-09	FALSE	Montserrado	Monrovia	Liberia	2014-08-06	1	2			1	2	2	2	1	2	1	2	2	2	2	2	2	2	1	2	2	2	2	2	1	2	2		2	2	2	2	2		2	2	2	1
22362	9	Dead	1	2014-06-23	1	2014-06-23	TRUE	Montserrado	Monrovia	Liberia	2014-06-12	1	3			1		1		1		1		1		1		1		1		2		1		1		1		1	2	2	3	2		2	2	2	1
347	0		1	2014-07-27			TRUE	Montserrado	Monrovia	Liberia	2014-07-22
376	11		3				FALSE	Montserrado		Liberia
365	25	Dead	1	2014-07-11	1	2014-07-11	FALSE	Montserrado	Montserrado	Liberia	2014-07-09	1	1			1	2	1	2	1	2	2	2	1	2	2	2	2	2	2	1	2	2	2	2	2		2		2	2	1		2		2	2	2	1
21125	6	Dead	2	2014-07-17	1	2014-07-17	TRUE	Montserrado		Liberia	2014-07-10	2	2			2	2	2	2	1	2	1	2	2	2	2	2	2	2	2	2	2	2	2	2	2	2	2		2	2	2	2	2		2	2	2	2
21061	2		3	2014-08-18			FALSE	Montserrado		Liberia	2014-08-04
264	2	Alive	0	2014-08-08	2		FALSE	Montserrado	Monrovia	Liberia	2014-08-09	1	2			2	2	2	2	1	2	1	2	2	2	1	2	2	2	2	2	1	2	2	2	2	2	2		2	2	1	2	2		2	2	2	2
22291	1	Dead	1	2014-07-20	1	2014-07-20	FALSE	Montserrado	Rivercess	Liberia	2014-07-18	1	1			1			1	1	2	1	2	1	2	1	2	1	2	1	1		2	2	2	1	2	1		1	2	2	2	2		2	1	2	2
316	4	Dead	3	2014-07-24	1	2014-07-24	FALSE	Montserrado	Monrovia	Liberia	2014-07-10	2	2			2	2	2	2	1	2	1	2	1	2	1	2	1	2	1	2	1	2	2	2	1	2	1		2	2	2	2	2		2	2	2	2
20942	0	Dead	1				TRUE	Montserrado		Liberia	2014-07-18
430	4		1	2014-07-22			FALSE	Montserrado	Montserrado	Liberia	2014-07-16	2	2			1	2	1	2	1	2	1	2	1	2	1	2	1	2	1	2	2	2	1	2	1	2	1		1	2	2	2	2		1	2	2	2
20944	0	Dead	3	2014-06-21	1		FALSE	Montserrado		Liberia	2014-06-15	3	3			3		3		3		3		3		3		3		3		3		3		3		3		3	3	3	3	3		3	3	3	3
22490	0	Dead	1		1	2014-08-08	FALSE	Montserrado		Liberia	2014-07-31
21153	7	Dead	3	2014-06-20	1	2014-06-20	FALSE	Montserrado	Monrovia	Liberia	2014-06-10	1	1			1	3	1	3	1	3	1	1	1	1	1	1	1	1	1		1	3	1	3	1	3	1		1	2	3	2	3		3	3	1	1
21715	13	Dead	1	2014-08-12	2		FALSE	Montserrado	Monrovia	Liberia	2014-08-09	1	2			1	2	1	2	1	2	1	2	2	2	2	2	2	2	2	2	2	2	2	2	1	2	2		2	2	2	2	2		2	2	2	2
20145	1	Alive	3	2014-08-11	2		FALSE	Montserrado	Monrovia	Liberia	2014-08-04	1	1			1	2	1	2	1	1	3	2	2	1	2	2	2	2	2	2	2	2	1	1	2	3	2		1	2	2	3	2		2	2	2	2
22169	33	Dead	1	2014-08-12	1	2014-08-12	FALSE	Montserrado	Monrovia	Liberia	2014-08-04	1	2			1	2	1	2	1	2	1	2	1	2	1	2	1	2	1	2	1	2	1	2	1	2	1		1	1	1	2	1		1	2	2	2
23361	1	Dead	2	2014-08-12	1	2014-08-11	FALSE	Montserrado	Monrovia	Liberia	2014-08-08	1	2			1	2	1	2	1	2	1	2	1	2	1	2	1	2	1	2	1	2	1	2	1	2	2		3	2	2	2	2		2	2	2	2
21286	1	Dead	2		1	2014-08-10	FALSE	Montserrado	Monrovia	Liberia	2014-08-12	1	2			1	2	1	2	1	2	1	2	1	2	1	2	1	2	1	2	1	2	3	2	2	2	1		1	3	3	2	3		1	1	3	3
22726	7	Dead	2	2014-08-08	1	2014-08-08	FALSE	Montserrado	MONROVIA	Liberia	2014-08-02	1	2			1	2		2	2	2	1	2	1	2	2	2	2	2	2	2		2		2		2						2
21681	0	Dead	2	2014-08-14	1	2014-08-14	TRUE	Montserrado	Monrovia	Liberia	2014-08-06
211	11	Alive	1	2014-08-12	2		FALSE	Montserrado	Monrovia	Liberia	2014-08-11	2	2			1	2	2	2	2	2	1	2	2	2	1	2	2	2	2	2	2	2	1	2	1	2	2		2	2	2	2	2		2	2	2	2
21942	0	Alive	3	2014-08-21	2		FALSE	Montserrado	Monrovia	Liberia	2014-08-21	1	2			2	2	2	2	2	2	2	2	2	2	2	2	2	2	2	2	2	2	2	2	2	2	2		2	2	2	2	2		2		2	2
21237	1	Alive	3	2014-08-19	2		FALSE	Montserrado	Monrovia	Liberia	2014-07-31	1	2			1	2	1	2	1	2	1	2	2	2	1	2	1	2	1	2	1	2	2	2	2	2	2		2	2	1	2	2		2	2	2	1
22217	0	Dead	3	2014-08-25	2		FALSE	Montserrado	Monrovia	Liberia	2014-08-20		1			1	1	1		1		2		2	1	2		2		2		2		2		2		2		2	2	2	2	2		2	2	2	2
21428	0	Dead	1	2014-08-21	2		FALSE	Montserrado	Monrovia	Liberia	2014-08-17	1	2			1	2	1	2	1	2	1	2	1	2	2	2	1	2	1	2	2	2	2	2	2	2	2		2	1	1	2	2		2	2	2	2
118	1	Dead	1		1	2014-08-24	FALSE	Montserrado	Monrovia	Liberia	2014-08-20	1	2			1	2	1	2	1	2	1	2	1	2	2	2	1	2	1	2	2	2	2	2	1	2	2		2	2	2	2	2		2	2	2	1
120	0	Alive	1	2014-08-22	2		FALSE	Montserrado	Monrovia	Liberia	2014-08-20	1	1			1	2	1	2	1	2	1	2	1	1	1	1	1	2	1		1	2	3	2	1	2	1		1	1	3	2	3		3	1	2	2
21103	5	Alive	2	2014-08-22	2		FALSE	Montserrado	Monrovia	Liberia	2014-08-10	1	2			1	2	1	2	1	2	1	2	2	2	2	2	2	2	2	2	1	2	1	2	2	2	2		2	2	2	2	2		2	2	2	2
22352	4	Dead	3	2014-08-16	1	2014-08-15	FALSE	Montserrado	Monrovia	Liberia	2014-08-07	2	2			2	2	2	2	1	2	2	2	2	2	2	2	1	2	2	2	2	2	2	2	1	2	2		2	2	2	2	2		1	2	2	2
20377	0	Alive	1	2014-08-20	2		FALSE	Montserrado	Monrovia	Liberia	2014-08-16	1				2		2		2		2		2		2		2		2		2
22324	0	Dead	1	2014-08-22	1	2014-08-29	TRUE	Montserrado	Monrovia	Liberia	2014-08-16	1				1		2		1		1		2		2		1		1		1		2		2		2		2	2	2		2		2	2	2	2
879	14	Dead	1	2014-09-11	2		FALSE	Montserrado	Monrovia	Liberia	2014-09-09	2	2			2	2	2	2	2	2	2	2	2	2	2	2	1	2	2	2	1	2	2	2	2	2	2		2	2	2	2	2		2	2	2	2
21603	0	Alive	0	2014-08-21	2		FALSE	Montserrado	Monrovia	Liberia	2014-08-19	1				2		2		2		2		2		2		2		2		2
20789	6	Alive	0	2014-08-13	2		FALSE	Montserrado	Monrovia	Liberia	2014-07-30	1	2			1	2	1	2	1	2	1	2	2	2	2	2	2	2	2	2	2	2	2	2	1	2	2		2	2	2	2	2		2	2	2	2
20652	0	Alive	1	2014-08-21	2		FALSE	Montserrado		Liberia	2014-08-21
21683	0		0	2014-08-22			FALSE	Montserrado	Monrovia	Liberia	2014-08-16	1	2			1	2	2	2	1	2	1	2	2	2	2	2	1	2	1	2	1	2	2	2	1	2	2		2	2	2	2	2		2	2	2	2
22315	3	Alive	3		2		FALSE	Montserrado	Monrovia	Liberia	2014-08-19	1	2			1	2	1	2	1	2	1	2	1	2	1	2	1	2	1	2	1	2	1	2	1	2	1		2	2	2	2	2		2	2	2	2
98	4	Dead	2	2014-08-21			FALSE	Montserrado	Monrovia	Liberia	2014-08-15	3	2			3	2	3	2		2		2		2		2		2		2		2		2		2						2
21690	0	Dead	1	2014-08-22	1		FALSE	Montserrado	Monrovia	Liberia	2014-08-18	1	2			2	2	1	2	1	2	1	2	1	2	1	2	2	2	1	2	2	2	2	2	2	2	2		2	2	2	2	2		2	2	2	2
20153	0	Dead	3	2014-08-22	1		FALSE	Montserrado		Liberia	2014-08-16
22002	0	Dead	3	2014-08-22			TRUE	Montserrado	Monrovia	Liberia	2014-08-21	2				2		1
23430	0	Alive	3	2014-08-23	2		FALSE	Montserrado	Monrovia	Liberia	2014-08-17	2	2			2	2	2	2	1	2	1	2	1	2	2	2	1	2	1	2	2	2	2	2	2	2	1		2	1	2	2	2		2	2	2	2
21679	0	Alive	1		2		FALSE	Montserrado	Monrovia	Liberia	2014-07-27	1	2			1	2	1	2	1	2	2	2	1	2	1	2	1	2	1	2	1	2	2	2	2	2	2		2	2	2	2	2		2	2	2	2
21113	0	Alive	1	2014-08-21	2		FALSE	Montserrado	Monrovia	Liberia	2014-08-10	2	3			1		1		2		2		2		2		2		2		2		2		1		2		2	2	2	2	2		2	2	2	2
22041	0	Dead	3	2014-08-23	1	2014-08-23	FALSE	Montserrado	Monrovia	Liberia	2014-08-18	1	2			1	2	1	2	2	2	1	2	2	2	2	2	2	2	2	2	2	2	2	2	2	2	2		2	2	2	2	2		2	2	2	2
20848	1	Alive	2		2		FALSE	Montserrado		Liberia	2014-09-06	1	2			1	2	1	2	1	2	1	2	1	2	2	2	2	2	2	2	2	2	2	2	2	2	2		2	2	1	2	2		1	2	2	2
21124	1	Alive	0	2014-08-22	2		FALSE	Montserrado	Monrovia	Liberia	2014-08-16	1	2			1	2	1	2		2	1	2	2	2	2	2	2	2	1	2	2	2	2	2	2	2	2		2	2	2	2	2		2	2	2	2
111	0	Dead	1	2014-08-21			FALSE	Montserrado		Liberia	2014-08-12	1	2			1	2	1	2	1	2		2	1	2	2	2	2	2	2	2	2	2	2	2	2	2	2		2	2	2	2	2		2	2	2	2
23087	8	Dead	3	2014-09-07	1	2014-09-05	FALSE	Montserrado	Monrovia	Liberia	2014-08-27	1	2			1	2	2	2	1	2	1	2	2	2	2	2	2	2	2	2	2	2	2	2	2	2	2		2	2	2	2	2		1	2	2	2
20026	0	Dead	1	2014-09-05	1	2014-08-01	FALSE	Montserrado		Liberia	2014-07-25
21550	0	Dead	3				FALSE	Montserrado		Liberia	2014-07-28
22021	5	Alive	3	2014-09-04	2		FALSE	Montserrado	Monrovia	Liberia	2014-08-31	1				1		2		2		2		2		2		2		1		1		2		2		2		2	2	2		2		2	2	2	2
20772	0	Alive	1	2014-08-27			FALSE	Montserrado		Liberia	2014-08-21
22944	0	Dead	1				FALSE	Montserrado		Liberia	2014-08-06
20892	0	Dead	1				FALSE	Montserrado		Liberia	2014-08-06
20733	0	Dead	1				FALSE	Montserrado		Liberia	2014-08-06
22259	6	Dead	3		1	2014-08-26	FALSE	Montserrado	Monrovia	Liberia	2014-08-23	1	2			3	2	3	2	1	2	1	2	1	2	2	2	2	2	2	2	1	2	2	2	2	2	2		2	2	2	2	2		2	2	2	2
22042	0	Dead	3				FALSE	Montserrado		Liberia	2014-08-08
20076	0	Dead	3				FALSE	Montserrado		Liberia	2014-08-10
20067	0	Dead	3				FALSE	Montserrado		Liberia	2014-08-08
22100	1	Alive	1	2014-08-31	2		FALSE	Montserrado	MONROVIA	Liberia	2014-08-25	1	1			1	1	1	2	1	2	1	2	1	2	2	2	1	2	1		1	2	1	2	1	2	1		1	2	2	2	2		2	2	2	2
23424	4	Alive	3	2014-08-19	2		FALSE	Montserrado	ST. PAUL	Liberia	2014-08-12	1	2			1	2	1	2	1	2	1	2	2	2	1	2	2	2	2	2	2	2	2	2	2	2	2		2	2	2	2	2		2	2	2	2
560	8	Dead	3	2014-08-29	1		FALSE	Montserrado	MONROVIA	Liberia	2014-08-13		2			2	2	2	2	2	2	2	2	1	2	2	2	2	2	2	2	1	2	2	2	2	2	2		2	1	2	2	2		2	2	2	2
593	1	Alive	2	2014-09-01	2		FALSE	Montserrado	Monrovia	Liberia	2014-08-21	1	2			1	2	1	2	1	2	2	2	2	2	2	2	2	2	2	2	2	2	2	2	2	2	2		2	2	2	2	2		2	2	2	2
927	1	Alive	3	2014-09-13	2		FALSE	Montserrado	Monrovia	Liberia	2014-09-12	1	2			1	2	1	2	1	2	1	2	1	2	2	2	2	2	2	2	2	2	1	2	2	2	2		2	2	2		2		2	2	2	2
596	6	Dead	3	2014-09-01	1	2014-09-01	FALSE	Montserrado	Monrovia	Liberia	2014-08-28	1	2			1	2	1	2	1	2	1	2	1	2	1	2	2	2	2	2	2	2	2	2	2	2	2		2	2	1		2		2	2	2	2
20056	0	Alive	1	2014-08-31	2		FALSE	Montserrado	MONROVIA	Liberia	2014-08-26	2	2			2	2	2	2	1	2	2	2	1	2	1	2	1	2	1	2	2	2	2	2	2	2	2		2	2	1	2	2		2	2	2	2
20102	0	Alive	3	2014-08-27	2		FALSE	Montserrado		Liberia	2014-08-21
21815	0	Dead	1				FALSE	Montserrado		Liberia	2014-08-06
20573	0	Dead	1				FALSE	Montserrado		Liberia	2014-08-06
21120	0	Dead	3				FALSE	Montserrado		Liberia	2014-08-08
569	1	Dead	1	2014-08-31	2	2014-09-01	FALSE	Montserrado	Monrovia	Liberia	2014-08-29	1	2			2	2	1	2	2	2	1	2	2	2	2	2	2	2	2	2	2	2	2	2	2	2	2		2	2	2	2	2		1	2	2	2
20162	1		1	2014-08-11			FALSE	Montserrado		Liberia	2014-08-05
23446	0	Alive	1	2014-09-01	2		FALSE	Montserrado	Monrovia	Liberia	2014-08-29	1				1		1		1				1		1		1		1		1		2		2		2		1	2	1		2		2	1	2	2
22343	2	Alive	2	2014-09-09	2		FALSE	Montserrado	Monrovia	Liberia	2014-09-04	1	2			1	2	1	2	1	2	1	2	1	2	2	2	2	2	2	2	2	2	2	2	2	2	1		1	2	2		2		2	2	2	2
20215	0	Alive	1		2		FALSE	Montserrado		Liberia
588	11	Dead	3	2014-08-31	1	2014-08-21	FALSE	Montserrado	Monrovia	Liberia	2014-08-13	1	2			1	2	1	2	1	2	1	2	1	2	1	2	1	2	1	2	1	2	1	2	1	2	1		2	2	2		1		2	2	2	2
590	0	Alive	0		2		TRUE	Montserrado		Liberia	2014-08-23	1	2			1	2	1	2	1	2	1	2	1	2	1	2	2	2	2	2	1	2	1	2	2	2	1		1	2	1	2	2		2	2	2	2
564	5	Dead	3	2014-08-30	1		FALSE	Montserrado	MONROVIA	Liberia	2014-08-15	1	2			2	2	2	2	1	2	1	2	1	2	1	2	2	2	2	2	2	2	2	2	2	2	1		2	2	2	2	2		2	2	2	2
584	7	Dead	1	2014-08-31	1		FALSE	Montserrado	TODEE	Liberia	2014-08-23	1	1			1	2	1	2	1	2	1	1	1	2	1	2	1	2	1		1	2	1	2	1	2	1		1	1	1	2	1		2	2	2	2
22210	0	Dead	2		1	2014-08-29	FALSE	Montserrado	Monrovia	Liberia	2014-08-05	1	2			2	2	2	2	1	2	1	2	2	2	2	2	2	2	2	2	2	2	2	2	2	2	2		2	2	1	2	2		2	2	2	2
22402	6	Dead	3	2014-08-29	1	2014-08-29	FALSE	Montserrado	Monrovia	Liberia	2014-08-21	2	2			2	2	2	2	2	2	2	2	2	2	1	2	1	2	1	2	1	2	1	2	2	2	1		2	2	1	2	2		2	2	2	2
20910	0	Alive	1	2014-08-20	2		FALSE	Montserrado		Liberia	2014-08-23
21671	2	Alive	1	2014-08-26	2		FALSE	Montserrado	Monrovia	Liberia	2014-07-28	1	2			2	2	1	2	1	2	1	2	2	2	2	2	2	2	2	2	2	2	1	2	2	2	2		2	2	2	2	2		2	2	2	2
21527	0	Dead	3				FALSE	Montserrado		Liberia	2014-08-07
20187	0	Dead	3				FALSE	Montserrado		Liberia	2014-08-07
20115	0	Dead	1				FALSE	Montserrado		Liberia	2014-08-07
22034	0	Dead	3				FALSE	Montserrado		Liberia	2014-08-07
20607	0	Dead	3				FALSE	Montserrado		Liberia	2014-08-09
20769	0	Alive	1	2014-08-08	2		FALSE	Montserrado		Liberia	2014-08-02
20514	0	Dead	1	2014-08-26	2		FALSE	Montserrado		Liberia	2014-08-26		3
22774	0	Dead	1	2014-08-26			FALSE	Montserrado		Liberia	2014-09-11
612	0	Alive	3	2014-09-01	2		FALSE	Montserrado	Monrovia	Liberia	2014-08-28	1	2			1	2	1	2	1	2	1	2	1	2	1	2	1	2	1	2	1	2	2	2	1	2	1		2	2	2	2	1		2	1	1	2
20752	0		1				FALSE	Montserrado		Liberia
20692	0	Alive	1	2014-08-26	2		FALSE	Montserrado		Liberia	2014-08-16
623	1	Dead	3	2014-09-02	1	2014-09-01	FALSE	Montserrado	Monrovia	Liberia	2014-08-31	2	2			2	2	2	2	2	2	2	2	2	2	2	2	2	2	2	2	2	2	2	2	2	2	2		2	2	2	2	2		2	2	2	2
20616	0	Dead	1				FALSE	Montserrado		Liberia	2014-08-07
22884	5	Dead	3	2014-08-26	1	2014-08-24	FALSE	Montserrado	Monrovia	Liberia	2014-08-22	1				1		1																										1		1	1		1
576	7	Alive	1	2014-08-31	2		FALSE	Montserrado	monrovia	Liberia	2014-08-29	1	2			1	2	2	2	2	2	1	2	1	2	2	2	2	2	2	2	1	2	2	2	2	2	2		2	2	2	2	2		2	2	2	2
20479	0	Dead	3				FALSE	Montserrado		Liberia	2014-08-05
20747	0	Dead	3		1		FALSE	Montserrado		Liberia	2014-08-08
20669	0	Dead	3		1		FALSE	Montserrado		Liberia	2014-08-08
22644	3	Dead	1		1	2014-09-01	FALSE	Montserrado	monrovia	Liberia	2014-08-28	1	2			1	2	1	2	1	2	1	2	1	2	1	2	2	2	2	2	1	2	1	2	1	2	1		1	1	2	2	2		2	2	2	1
21318	0	Alive	1		2		FALSE	Montserrado		Liberia
650	9	Dead	2	2014-08-08	1	2014-08-29	FALSE	Montserrado	monrovia	Liberia	2014-08-21		1			1	2	1	2	1	2	2	2	1	2	1	2	2	2	1	2	2	2	1	2	2	2	1		2	2	2	2	2		1	1	2	2
20894	0	Dead	1	2014-08-26	1	2014-08-24	FALSE	Montserrado		Liberia	2014-08-24
614	12	Dead	3	2014-08-29	1		FALSE	Montserrado	Monrovia	Liberia	2014-08-25	1	2			1	2	1	2	1	2	1	2	1	2	1	2	1	2	1	2	1	2	1	2	1	2	1		2	1	1	2	1		1	1	1	1
21763	20	Dead	1	2014-09-03	1	2014-09-03	FALSE	Montserrado	Monrovia	Liberia	2014-08-28	1	2			2	2	1	2	1	2	1	2	2	2	2	2	2	2	2	2	2	2	2	2	2	2	2		2	2	2		2		2	2	2	2
23294	5	Dead	3	2014-08-29	1	2014-08-27	FALSE	Montserrado	Monrovia	Liberia	2014-08-19	1	1			1		1		1		1		1		1		1		1		1		1		1		1		1	1	1	2	1		1	1	1	1
645	4	Dead	1	2014-09-01	2		FALSE	Montserrado	Monrovia	Liberia	2014-08-30	1				1		1		1		1		1										1		1
615	33	Alive	1	2014-08-30	2		FALSE	Montserrado	Monrovia	Liberia	2014-08-29	1	2			1	2	1	2	1	2	1	2	1	2	2	2	2	2	1	2	1	2	1	2	1	2	1		2	1	1	2	1		2	1	1	1
20495	0	Alive	0	2014-08-08	2		FALSE	Montserrado		Liberia	2014-08-02
20030	0	Dead	3				FALSE	Montserrado		Liberia	2014-08-08
20183	0	Dead	1	2014-08-20	1	2014-08-24	FALSE	Montserrado		Liberia	2014-08-14
20940	17	Dead	2		1	2014-08-28	FALSE	Montserrado	Monrovia	Liberia	2014-08-15	2	2			1	2	1	2	1	2	2	2	2	2	2	2	2	2	2	2	1	2	2	2	2	2	2		2	2	2	2	2		2	2	2	2
591	5	Dead	1	2014-08-01	1	2014-09-01	FALSE	Montserrado	Monrovia	Liberia	2014-08-28	1	2			1	2	1	2	1	2	1	2	2	2	1	2	1	2	2	2	1	2	2	2	2	2	2		2	2	2	2	2		1	2	2	2
21898	0	Dead	3	2014-07-24	1		FALSE	Montserrado		Liberia	2014-07-22
20504	6	Alive	4	2014-08-31	2		FALSE	Montserrado	Monrovia	Liberia	2014-08-25	1	2			1	2	2	2	1	2	2	2	2	2	2	2	2	2	2	2	1	2	2	2	2	2	2		2	2	1	2	2		1	2	2	2
20666	0	Dead	1	2014-08-21	2		FALSE	Montserrado		Liberia	2014-08-21
22299	0	Dead	1	2014-08-30	1	2014-08-26	FALSE	Montserrado		Liberia	2014-08-26
22473	0	Dead	3		1		FALSE	Montserrado		Liberia	2014-08-09
20025	0	Dead	3		1		FALSE	Montserrado		Liberia	2014-08-09
21797	0		0	2014-09-03			FALSE	Montserrado	Monrovia	Liberia	2014-08-01	1	2			2	2	1	2	1	2	1	2	2	2	1	2	1	2	2	2	2	2	2	2	2	2	2		2	2	2	2	2		2	2	2	2
22445	0	Dead	3				FALSE	Montserrado		Liberia	2014-08-10
20866	0	Dead	3				FALSE	Montserrado		Liberia	2014-08-08
20044	0	Dead	1				FALSE	Montserrado		Liberia	2014-08-08
20210	0	Dead	3		1		FALSE	Montserrado		Liberia
621	0	Alive	3		2		FALSE	Montserrado		Liberia	2014-08-28	1						1				1				2		2		2		2		2		2		2		2	2	2		2		2	2	2	2
22280	0	Dead	2	2014-08-29	1	2014-08-28	FALSE	Montserrado	MONROVIA	Liberia	2014-08-24		1					1					1	1
601	0	Alive	1	2014-09-01	2		FALSE	Montserrado	Monrovia	Liberia	2014-09-01	1	2			1	2	1	2	1	2	1	2	2	2	1	2	2	2	2	2	2	2	2	2	1	2	2		2	2	2		2		2	2	2	2
594	0	Alive	2	2014-09-01	2		FALSE	Montserrado	Monrovia	Liberia	2014-08-26	1	2			1	2	1	2	1	2	1	2	2	2	1	2	2	2	2	2	2	2	2	2	2	2	2		2	2	2	2	2		2	2	2	2
21923	0		1				FALSE	Montserrado		Liberia
20911	0		1				FALSE	Montserrado		Liberia
22678	3	Alive	2	2014-08-31	2		FALSE	Montserrado	St. Paul	Liberia	2014-08-29	1	2			1	2	1	2	1	2	1	2	1	2	2	2	2	2	1	2	1	2	2	2	2	2	2		2	2	2	2	2		2	2	2	2
20459	0	Dead	3		1		FALSE	Montserrado	Monrovia	Liberia	2014-08-10
22180	0	Dead	3		1		FALSE	Montserrado		Liberia	2014-08-10
644	11	Alive	1	2014-09-03	2		TRUE	Montserrado	Paynesville	Liberia	2014-08-28	1	1			1	2	1		1		1	1	1		1		1		1		1		1		1		1		1	1	1		1		1	1	1	1
21811	0	Dead	3		1	2014-08-22	FALSE	Montserrado		Liberia	2014-08-11
20716	2	Alive	2	2014-09-05	2		FALSE	Montserrado		Liberia	2014-09-01	1	2			1	2	2	2	2	2	1	2	1	2	2	2	1	2	2	2	1	2	2	2	2	2	2		1	2	2		2		2	2	2	2
22495	0	Dead	3		1		FALSE	Montserrado		Liberia	2014-08-11
22647	0	Dead	3		1		FALSE	Montserrado		Liberia	2014-08-11
632	16	Dead	3		1	2014-08-26	TRUE	Montserrado	Monrovia	Liberia	2014-08-18
22645	0	Dead	3		1		FALSE	Montserrado		Liberia	2014-08-11
20352	0	Dead	1	2014-08-26	2		FALSE	Montserrado		Liberia	2014-08-26		3
592	53	Dead	1	2014-09-01	2		FALSE	Montserrado	Monrovia	Liberia	2014-08-28	1	2			1	2	1	2	1	2	1	2	2	2	2	2	2	2	2	2	2	2	2	2	2	2	2		2	2	2	2	2		2	2	2	2
627	1	Alive	1	2014-09-02	2		FALSE	Montserrado	Monrovia	Liberia	2014-08-31	2	2			2	2	2	2	2	2	2	2	2	2	2	2	2	2	2	2	2	2	2	2	2	2	2		2	2	2	2	2		2	2	2	2
22652	0	Dead	3				FALSE	Montserrado		Liberia	2014-08-09
21388	0	Dead	3		1	2014-08-15	FALSE	Montserrado		Liberia	2014-08-09
20185	0	Dead	3		1		FALSE	Montserrado		Liberia	2014-08-09
21611	0	Dead	3		1	2014-08-21	FALSE	Montserrado		Liberia	2014-08-10
20732	0	Dead	3		1		FALSE	Montserrado		Liberia	2014-08-10
21100	0		1				FALSE	Montserrado	Monrovia	Liberia	2014-08-28	1				2		2		2		2		2		2		2		2		2		2		2		2		2	2	2		2		2	2	2	2
631	8	Dead	3	2014-08-30	1	2014-08-30	FALSE	Montserrado	Monrovia	Liberia	2014-08-29	1				1		1												1		1								1
20807	0	Dead	1	2014-08-25	2		FALSE	Montserrado		Liberia	2014-08-25		3
543	0	Dead	1	2014-08-20	1	2014-08-18	FALSE	Montserrado		Liberia	2014-08-15
20703	0		1				FALSE	Montserrado		Liberia
20308	0		1				FALSE	Montserrado		Liberia
20831	0	Dead	3	2014-08-26	1	2014-08-25	FALSE	Montserrado	Montserrado	Liberia	2014-08-08	2	2			2	2	2	2	2	2	2	2	2	2	2	2	1	2	2	2	2	2	2	2	2	2	2		2	2	2		2		2	2	2	2
20959	0	Alive	3	2014-08-26	2		FALSE	Montserrado	Montserrado	Liberia	2014-08-11	1	2			2	2	1	2	2	2	2	2	2	2	1	2	2	2	1	2	2	2	2	2	2	2	2		1	2	2		2		2	2	2	2
281	12	Dead	1	2014-08-09	1		TRUE	Montserrado	Montserrado	Liberia	2014-08-04	1	2			1	2	1	2	2	2	2	2	2	2	2	2	2	2	2	2	1	2	2	2	2	2	1		2	2	2	2	2		2	2	2	2
574	0	Alive	1		2		FALSE	Montserrado	Monrovia	Liberia	2014-08-25	1	2			2	2	2	2	1	2	1	2	1	2	2	2	1	2	1	2	1	2	2	2	2	2	1		2	1	2	2	2		2	2	2	2
20681	8	Dead	2	2014-09-01	1	2014-08-11	FALSE	Montserrado	Monrovia	Liberia	2014-08-05	3	2			1	2	1	2	2	2	2	2	2	2	2	2	2	2	2	2	2	2	2	2	2	2	2		2	2	2	2	2		2	2	2	2
21667	0	Dead	3		1		FALSE	Montserrado		Liberia	2014-08-10
635	1	Alive	2	2014-09-03	2		FALSE	Montserrado	Monrovia	Liberia	2014-08-31	1	2			1	2	1	2	1	2	1	2	2	2	1	2	1	2	1	2	1	2	1	2	2	2	1		1	2	2	2	2		2	2	2	2
20140	0	Alive	1	2014-08-23	2		FALSE	Montserrado		Liberia	2014-08-17
22328	8	Dead	1	2014-09-01	1	2014-09-03	FALSE	Montserrado	Monrovia	Liberia	2014-08-25	1	2			1	2	1	2	1	2	2	2	2	2	2	2	1	2	2	2	1	2	2	2	2	2	1		1	2	1	2	2		2	2	2	2
575	12	Dead	3	2014-08-29	1	2014-07-23	FALSE	Montserrado	Monrovia	Liberia	2014-08-16	1	2			1	2	1	2	1	2	1	2	2	2	2	2	1	2		2	1	2	2	2	2	2	2		2	2	2	2	2		2	2	2	2
20107	0	Dead	1				FALSE	Montserrado		Liberia	2014-09-03
21705	0	Alive	1	2014-09-09	2		FALSE	Montserrado		Liberia	2014-09-01	1				1		1		1		1		1		1		1		1		1
20899	0	Alive	1	2014-08-28	2		FALSE	Montserrado		Liberia	2014-08-14		3			1		1		1										1
20828	6	Dead	3	2014-10-03	1	2014-10-03	FALSE	Montserrado	Greater Monrovia	Liberia	2014-09-17	2	2			2	2	1	2	1	2	1	2	2	2	2	2	2	2	2	2	2	2	2	2	2	2	2		2	2	2	2	2		2	2	2	2
20137	0	Dead	3		1		FALSE	Montserrado		Liberia	2014-08-09
20194	0	Alive	0	2014-08-31			FALSE	Montserrado		Liberia	2014-08-31		3
20033	0	Dead	2	2014-09-05	1	2014-07-22	FALSE	Montserrado		Liberia	2014-07-14
20735	0	Alive	0	2014-07-10	2		FALSE	Montserrado		Liberia	2014-07-04
23199	0	Dead	3	2014-09-05	1	2014-07-17	FALSE	Montserrado		Liberia	2014-07-09
22253	7	Alive	2	2014-08-28	2		FALSE	Montserrado	Monrovia	Liberia	2014-08-26	1				1								1				1				1
20249	3	Dead	2	2014-08-30	1	2014-08-30	FALSE	Montserrado	Monrovia	Liberia	2014-08-22	1	2			1	2	1	2	1	2	1	2	1	2	3	2	3	2	3	2	1	2	1	2	3	2	3		1	1		2			1	2	2	2
20855	0	Dead	1	2014-08-26			FALSE	Montserrado	Greater Monrovia	Liberia	2014-08-17
22531	5	Alive	1	2014-08-30	2		FALSE	Montserrado	Monrovia	Liberia	2014-08-20	1	2			1	2	1	2	1	2	1	2	1	2	2	2	2	2	2	2	2	2	2	2	2	2	1		2	2	2	2	2		2	2	2	2
20985	2	Dead	1	2014-09-04	1	2014-09-02	TRUE	Montserrado	Monrovia	Liberia	2014-08-31	1	2			2	2	2	2	2	2	2	2	2	2	1	2	2	2	2	2	2	2	2	2	2	2	2		2	2	2		2		2	2	2	2
22551	0	Dead	3		1		FALSE	Montserrado		Liberia	2014-08-10
22222	0	Dead	3		1		FALSE	Montserrado		Liberia	2014-08-10
21794	0	Dead	3		1		FALSE	Montserrado		Liberia	2014-08-11
22646	0	Dead	3				FALSE	Montserrado		Liberia	2014-08-11
22643	0	Dead	3		1		FALSE	Montserrado		Liberia	2014-08-11
20624	2	Alive	1	2014-09-03	2		FALSE	Montserrado	monrovia	Liberia	2014-08-14	1	2			1	2	1	2	1	2	1	2	2	2	2	2	2	2	2	2	2	2	2	2	2	2	1		2	1	2	2	2		2	2	2	2
606	12		3				FALSE	Montserrado	Monrovia	Liberia		2	2			1	2	2	2	2	2	1	2	1	2	1	2	1	2	1	2	2	2	2	2	2	2	2		2	2	2	2	2		2	2	2	2
22898	1	Alive	1	2014-08-31	2		FALSE	Montserrado		Liberia	2014-08-29	1	2			2	2	1	2	1	2	1	2	1	2	2	2	2	2	2	2	2	2	1	2	2	2	2		1	2	2	2	2		2	2	2	2
23118	28	Alive	2	2014-09-02	2		FALSE	Montserrado	Monrovia	Liberia	2014-08-25	1	2			1	2	1	2	1	2	1	2	2	2	2	2	2	2	2	2	2	2	2	2	2	2	2		2	2	2	2	2		2	2	2	2
21776	0	Dead	3		1	2014-08-23	FALSE	Montserrado		Liberia	2014-08-11
643	0	Dead	1	2014-09-02	1		TRUE	Montserrado	Monrovia	Liberia	2014-09-01	2	2			1	2	1	2	1	2	1	2	1	2	1	2	1	2	1	2	2	2	2	2	2	2	2		2	1	2	2			2	2	2	2
708	7	Dead	2	2014-09-07	2		FALSE	Montserrado	Monrovia	Liberia	2014-08-31	2	1			2	1	1		1		1		1		2		2		2		1		1		1		1		2	1	2	2	2		1	2	2	2
21666	10	Dead	3	2014-03-08	1	2014-03-08	FALSE	Montserrado	Monrovia	Liberia	2014-02-28	3				1		1		1		1		1						1		1		1				3		3			3			1	3	1	1
21688	4	Dead	3	2014-08-29	1	2014-08-29	FALSE	Montserrado	Monrovia	Liberia	2014-08-26	1								1		1		1		1		1		1		1						1
972	1	Dead	3	2014-09-14			FALSE	Montserrado	Monrovia	Liberia	2014-09-13	1	2			2	2	2	2	1	2	1	2	1	2	1	2	2	2	1	2	2	2	2	2	2	2	2		2	2	2	2	2		2	2	2	2
23086	6	Alive	2	2014-09-13	2		FALSE	Montserrado	Monrovia	Liberia	2014-09-13	1	2			1	2	2	2	1	2	1	2	1	2	2	2	2	2	2	2	2	2	2	2	2	2	2		2	2	2	2	2		2	2	2	2
1016	0	Alive	3	2014-09-14	2		FALSE	Montserrado	Monrovia	Liberia	2014-09-11	1	2			2	2	2	2	1	2	1	2	2	2	2	2	2	2	2	2	2	2	2	2	1	2	2		2	1	2	2	2		2	2	1	1
1052	23	Dead	3	2014-09-15	2		FALSE	Montserrado	Monrovia	Liberia	2014-09-14	1	2			1	2	1	2	1	2	1	2	1	2	1	2	1	2	1	2	2	2	2	2	2	2	1		1		1	2	2		1	2	2	2
1064	1	Alive	1	2014-09-16	2		FALSE	Montserrado	St.Paul	Liberia	2014-09-14	1	2				2	1	2	1	2	1	2	1	2	1	2	2	2	1	2	1	2	2	2	2	2	2		2	2	2	2	2		2	2	2	2
20891	0	Alive	3	2014-07-11			FALSE	Montserrado		Liberia	2014-07-05
22225	0	Dead	1	2014-09-01			FALSE	Montserrado		Liberia	2014-10-15
22321	0	Dead	1				FALSE	Montserrado		Liberia	2014-08-31
22346	0	Alive	1	2014-09-12	2		FALSE	Montserrado		Liberia	2014-08-30
20572	0	Dead	1	2014-09-04	1		FALSE	Montserrado		Liberia	2014-08-29	1										1										1
20708	0	Alive	1				FALSE	Montserrado		Liberia	2014-09-09
22890	0		1				FALSE	Montserrado		Liberia	2014-09-13
21438	0	Alive	1				FALSE	Montserrado		Liberia	2014-09-12
652	6	Dead	3	2014-09-03	2		FALSE	Montserrado	monrovia	Liberia	2014-08-28	2	2			2	2	2	2	2	2	2	2	2	2	2	2	2	2	2	2	2	2	2	2	2	2	2		2	2	2	2	2		2	2	2	2
1127	3	Alive	2	2014-09-15	2		FALSE	Montserrado	Monrovia	Liberia	2014-09-10	1	2			1	2	1	2	1	2	1	2	1	2	1	2	2	2	1	2	1	2	2	2	2	2	2		2	2	2		2		2	2	2	2
1122	16	Alive	2	2014-09-16	2		FALSE	Montserrado	Monrovia	Liberia	2014-09-14	1				1		1		1		1		1		1		1		1		1		1		1		1		1	2	2		2		2	2	2	2
1106	10	Alive	3	2014-09-16	2		FALSE	Montserrado	Monrovia	Liberia	2014-09-07	1	2			2	2	2	2	1	2	1	2	1	2	1	2	1	2	1	2	2	2	2	2	1	2	1		1	2	2	2	2		2	2	2	2
657	5	Dead	1	2014-09-04	1	2014-09-03	FALSE	Montserrado	Monrovia	Liberia	2014-08-28	1	2			1	2	1	2	1	2	1	2	1	2	1	2	1	2	1	2	2	2	2	2	2	2	2		2	2	2		2		2	2	2	2
21045	6	Dead	3	2014-09-03	1	2014-09-03	FALSE	Montserrado	Monrovia	Liberia	2014-08-26
659	6	Alive	1	2014-09-03	2		FALSE	Montserrado	Monrovia	Liberia	2014-08-29	1	2			1	2	1	2	1	2	1	2	2	2	2	2	2	2	2	2	1	2	1	2	2	2	2		2	2	2		2		1	2	2	2
22867	1	Alive	2	2014-09-12	2		FALSE	Montserrado	Monrovia	Liberia	2014-09-07	2	2			1	2	2	2	1	2	1	2	1	2	1	2	2	2	2	2	1	2	1	2	2	2	1		1	2	2	2	2		2	2	2	2
1019	0	Dead	3	2014-09-14	2		FALSE	Montserrado	Monrovia	Liberia	2014-09-12	1	2			1	2	1	2	1	2	1	2	1	2	2	2	2	2	1	2	1	2	2	2	2	2	2		2	2	2	2	2		2	2	2	2
22194	0		3	2014-09-08			FALSE	Montserrado	Monrovia	Liberia	2014-08-30	1	2			1	2	1	2	1	2	1	2	2	2	2	2	2	2	1	2	1	2	2	2	1	2	1		1	2	2	2	2		1	2	2	2
22873	4		3	2014-08-07			FALSE	Montserrado		Liberia	2014-08-01
21693	7	Dead	3	2014-09-13	1	2014-09-13	FALSE	Montserrado	Monrovia	Liberia	2014-09-08	1	2			1	2	1	2	1	2	1	2	1	2	1	2	1	2	1	2	1	2	1	2	1	2	1		1			2			1	1
22288	9	Dead	3	2014-09-03	2		FALSE	Montserrado	Monrovia	Liberia	2014-09-02	1	2			1	2	1	2	1	2	2	2	2	2	2	2	2	2	1	2	1	2	1	2	1	2	1		1	2	2		2		1	2	2	2
22696	1	Alive	2	2014-09-10	2		FALSE	Montserrado		Liberia	2014-09-09	1				1		1		1		1		1		2		1		2		2		2		1		1		1	2	2		1
23502	0	Alive	2	2014-09-14	2		FALSE	Montserrado	Monrovia	Liberia	2014-09-10	1	2			1	2	1	2	1	2	1	2	1	2	1	2	1	2	1	2	1	2	1	2	1	2	1		1	2	1	2	2		2	1	2	2
684	5	Alive	1	2014-09-05	2		TRUE	Montserrado	Monrovia	Liberia	2014-08-31	1	2			1	2	2	2	1	2	1	2	2	2	2	2	2	2	1	2	2	2	2	2	2	2	2		2	2	2	2	2		2	2	2	2
20856	0	Alive	1	2014-09-05	2		FALSE	Montserrado	Monrovia	Liberia	2014-08-25	1	1			1	1	1		1		1		2		1		1		1				1		1		1		1
685	11	Dead	1	2014-09-05	1	2014-09-04	FALSE	Montserrado	Monrovia	Liberia	2014-08-29	1	2				2		2	1	2	1	2	1	2	2	2	2	2	2	2	2	2	2	2	2	2	2		2	2	2		2		2	2	2	2
1111	1	Alive	3		2		FALSE	Montserrado	Monrovia	Liberia	2014-09-15	1	1			1	1	1	2	1	2	1	2	2	2	2	2	1	2	1	2	2	2	2	2	2	3	2		2	2	1	1	1		1	1	1	1
605	14	Dead	3	2014-09-01	1		FALSE	Montserrado	Monrovia	Liberia	2014-08-26	2	2			1	2	1	2	1	2	1	2	1	2	1	2	1	2	1	2	1	2	2	2	3	2	3		3	2	2	2	2		2	2	2	2
20974	5	Alive	3	2014-09-18	2		FALSE	Montserrado	Careysburg	Liberia	2014-09-17	1	3			1		1		1		1		1		1		1		1		1		1				2		2	2	2		2		2	2	2	2
20795	0	Alive	1	2014-09-04	2		FALSE	Montserrado		Liberia	2014-08-31	1				1				1		1										1								1
20776	0	Dead	1		1		FALSE	Montserrado		Liberia	2014-08-14
607	7	Dead	2	2014-08-31	1		FALSE	Montserrado	Monrovia	Liberia	2014-08-15	2	2			1	2	1	2	2	2	2	2	1	2	2	2	1	2	2	2	1	2	2	2	2	2	2		2	2	2	2	2		2	2	2	2
20598	0	Dead	1		1	2014-08-25	FALSE	Montserrado		Liberia	2014-08-25
23051	0	Dead	1	2014-09-04	1		FALSE	Montserrado		Liberia	2014-09-01	1
20895	0	Dead	1		1	2014-08-24	FALSE	Montserrado		Liberia	2014-08-14
20542	0	Dead	1		1		FALSE	Montserrado	Greater Monrovia	Liberia	2014-08-17
20432	0		1				FALSE	Montserrado		Liberia
20613	0	Dead	1		1		FALSE	Montserrado		Liberia	2014-08-17
23064	0	Alive	1		2		FALSE	Montserrado		Liberia	2014-08-31	1				1		1		1		1						1										1				1							1
21179	0	Dead	1	2014-09-04	2		FALSE	Montserrado		Liberia	2014-08-08	1				1		1		1		1		1		1				1		1		1		2		2		2	2	2		2		2	2	2	2
20884	0	Dead	1	2014-09-04	1		TRUE	Montserrado		Liberia	2014-09-02	2				2		2		1		2		2		1		2		2		2		2		1				1
20297	0	Dead	1		1		FALSE	Montserrado		Liberia	2014-08-13
20826	0	Dead	1		1	2014-08-25	FALSE	Montserrado		Liberia	2014-08-14
687	6	Alive	1	2014-09-05	2		TRUE	Montserrado	Monrovia	Liberia	2014-09-01	1	2			1	2	2	2	1	2	1	2	2	2	2	2	1	2	1	2	2	2	2	2	2	2	2		2	2	2		2		2	2	2	2
20420	0	Dead	1		1		FALSE	Montserrado	Greater Monrovia	Liberia	2014-08-17
675	0		2	2014-09-05			FALSE	Montserrado	Monrovia	Liberia	2014-09-05	1	2			2	2	2	2	2	2	2	2	2	2	1	2	1	2	2	2	2	2	2	2	1	2	2		2	2	2		2		2	2	2	2
23189	0	Alive	0	2014-09-03			FALSE	Montserrado		Liberia	2014-09-04
20665	0	Dead	1		1		FALSE	Montserrado		Liberia	2014-08-17
20305	0	Dead	1		1		FALSE	Montserrado	Greater Monrovia	Liberia	2014-08-17
20072	0	Dead	1				FALSE	Montserrado		Liberia	2014-08-21
20693	0	Dead	1		1		FALSE	Montserrado		Liberia	2014-08-17
20562	0	Dead	1				FALSE	Montserrado		Liberia	2014-08-20
20691	0	Dead	1				FALSE	Montserrado		Liberia	2014-08-20
690	10	Dead	1	2014-09-06	1	2014-09-05	FALSE	Montserrado	Monrovia	Liberia	2014-09-01	1	2			1	2	1	2	2	2	1	2	1	2	2	2	2	2	2	2	2	2	2	2	1	2	1		2	1	2	2	2		2	2	2	2
20738	0	Dead	1	2014-09-02	1		FALSE	Montserrado		Liberia	2014-08-27
21116	0	Dead	3	2014-09-05	1		FALSE	Montserrado		Liberia	2014-08-30
680	9	Alive	1	2014-09-06	2		FALSE	Montserrado	Monrovia	Liberia	2014-08-05	1	2			1	2	2	2	1	2	1	2	2	2	2	2	1	2	2	2	2	2	2	2	2	2	2		2	2	2	2	2		2	2	2	2
20097	0	Alive	1	2014-08-30	2		FALSE	Montserrado		Liberia	2014-08-22	1								1		1
20726	0	Dead	1	2014-08-31	2		FALSE	Montserrado		Liberia	2014-08-28																																						1
23254	6		3				FALSE	Montserrado	Monrovia	Liberia
20750	0	Alive	1	2014-09-04	2		FALSE	Montserrado		Liberia	2014-09-01	1										1																		1									1
23423	0	Alive	1	2014-09-05	2		FALSE	Montserrado	St. Paul	Liberia	2014-08-31	2	2			1		1		1		1		1		1		1		1		2		2		2		2		2	2	2		2		2	2	2	2
641	3	Alive	2	2014-09-04	2		FALSE	Montserrado	Monrovia	Liberia	2014-08-24	1	2			1	2	1	2	1	2	1	2	1	2	1	2	1	2	1	2	1	2	2	2	2	2	1		1	2	2	2	1		1	2	2	2
20302	0	Dead	0	2014-08-31	2		FALSE	Montserrado		Liberia	2014-08-25		3
20590	0	Alive	1	2014-09-05	2		FALSE	Montserrado		Liberia	2014-08-30	1				1		1		1		2		2		2
21199	0	Dead	1	2014-08-30	2		FALSE	Montserrado		Liberia	2014-08-22	1						1										1												1		1
167	0	Alive	0	2014-09-01	2		FALSE	Montserrado		Liberia	2014-08-23	1								1
22683	0	Alive	1	2014-09-05	2		FALSE	Montserrado		Liberia	2014-09-01	1				2		1		1		2		1		1		1		1		1		1		2		2		2	2	2
20414	0	Alive	1	2014-09-01	2		FALSE	Montserrado		Liberia	2014-08-20	1	2			2	2	2	2	2	2	2	2	2	2	1	2	2	2	2	2	2	2	1	2	2	2	2		2	2	2	2	2		1	2	2	2
21386	0	Dead	1	2014-09-06	2		FALSE	Montserrado	Monrovia	Liberia	2014-09-01	1	2			1	2	1	2	1	2	1	2	1	2	1	2	2	2	2	2	2	2	2	2	2	2	2		2	2	2	2	2		2	2	2	2
22273	0	Alive	1	2014-09-01	2		FALSE	Montserrado		Liberia	2014-08-26	1	2			1	2	1	2	1	2	1	2	1	2	1	2	1	2	1	2	1	2	2	2	2	2	1		2	2	2		2		2	1	2	2
21109	0	Alive	1	2014-09-06	2		TRUE	Montserrado	Paynesville	Liberia	2014-09-01	1	2			1	2	1	2	1	2	1	2	1	2	2	2	2	2	2	2	2	2	2	2	2	2	2		2	2	2	2	2		2	2	2	2
20746	0	Dead	1				FALSE	Montserrado		Liberia	2014-08-20
22267	0	Alive	1	2014-09-04	2		FALSE	Montserrado		Liberia	2014-08-29	1	2			2	2	1	2	1	2	1	2	2	2	1	2	1	2	1	2	1	2	1	2	2	2	2		2	2	2		2		2	2	2	2
22350	0	Alive	2	2014-09-04	2		FALSE	Montserrado	Monrovia	Liberia	2014-08-25	1	2			1	2	1	2	1	2	1	2	1	2	1	2	1	2	1	2	1	2	2	2	2	2	1		1	2	2	2	2		2	1	2	2
20582	0	Alive	1		2		FALSE	Montserrado		Liberia	2014-08-29	1				1				1														1
22319	0	Alive	1	2014-09-06	2		FALSE	Montserrado	Monrovia	Liberia	2014-08-22	1	1			1	2	1	2	1	2	1	1	1	2	1	2	1	2	1	2	1	2	1	2	1	2	1		1	2	2	2	2		2	2	2	2
682	0	Alive	2	2014-09-04	2		FALSE	Montserrado	Monrovia	Liberia	2014-08-25	1	2			1	2	2	2	1	2	1	2	1	2	2	2	2	2	1	2	2	2	2	2	2	2	2		2	2	2	2	2		2	2	2	2
21396	0	Dead	1	2014-09-02			FALSE	Montserrado		Liberia	2014-08-30					1		1		1								1		1
20567	0	Alive	1	2014-08-20	2		FALSE	Montserrado	Monrovia	Liberia	2014-08-27	1										1
22757	0	Alive	1	2014-08-30	2		FALSE	Montserrado	St. Paul	Liberia	2014-08-26	1				1		1		1		1								1
23505	0	Alive	1	2014-08-30	2		FALSE	Montserrado		Liberia	2014-08-27	1				2		2		1		1		1		2		2		2		1		1		2		2		2	2	2		2		2	2	2	2
22834	0	Alive	1	2014-09-06	2		FALSE	Montserrado	St. Paul	Liberia	2014-08-31	1	2			1	2	1	2	1	2	1	2	1	2	2	2	2	2	2	2	2	2	1	2	2	2	2		2	2	2	2	2		1	2	2	2
691	7	Dead	2	2014-08-29	1	2014-08-29	FALSE	Montserrado		Liberia	2014-08-24	1				1				1		1		1		1		1		1
20453	0	Dead	4	2014-09-03	1		FALSE	Montserrado		Liberia	2014-08-28
595	1		1				FALSE	Montserrado		Liberia	2014-08-21
20805	0	Alive	1	2014-08-28			FALSE	Montserrado		Liberia	2014-08-22
21122	0	Dead	1	2014-09-05	1		FALSE	Montserrado	Monrovia	Liberia	2014-08-29	1				1		1		1		1		1		1		1		1		1		1		1		1		2	2	2		2		2	2	2	2
20428	0	Dead	1	2014-09-04	1		FALSE	Montserrado		Liberia	2014-08-28	1				1
20591	0	Dead	1	2014-09-03			FALSE	Montserrado		Liberia	2014-09-02
20689	0	Alive	1	2014-09-04	2		FALSE	Montserrado		Liberia	2014-09-02	1				2		1				1				1
20165	0	Dead	1	2014-09-04	1		FALSE	Montserrado		Liberia	2014-08-28													1
21358	5		2	2014-09-05			FALSE	Montserrado		Liberia	2014-08-30
20392	0	Dead	1	2014-09-03			FALSE	Montserrado		Liberia	2014-08-24
20233	0	Dead	0	2014-09-03			FALSE	Montserrado		Liberia	2014-08-28
20525	0	Dead	1	2014-09-04	1	2014-09-04	FALSE	Montserrado		Liberia	2014-08-27
20555	2		2				FALSE	Montserrado		Liberia
23066	0	Dead	1	2014-09-05	1		FALSE	Montserrado		Liberia	2014-08-30	1				1		1		1		1		1		1		1		1		2		2		1		1		2	1	2		1		2	2	2
709	0	Dead	3	2014-07-09	2		FALSE	Montserrado	Monrovia	Liberia	2014-09-02	1	2			1	2	1	2	1	2	2	2	2	2	2	2	2	2	2	2	1	2	2	2	2	2	2		2	2	2	2	2		2	2	2	2
23034	0	Alive	1	2014-09-05	2		FALSE	Montserrado	Monrovia	Liberia	2014-08-30	1				1		1		1		1		1		1		2		2		2		2		2		1		1	2	2		2		2	2	2	2
23060	0	Dead	1	2014-09-04	1	2014-09-04	FALSE	Montserrado		Liberia	2014-08-21	2	1			1	1	1		1		1		1
20702	0	Alive	0	2014-09-04	2		FALSE	Montserrado		Liberia	2014-08-27	1				1																1												1
20797	0	Alive	0	2014-09-04	2		FALSE	Montserrado		Liberia	2014-08-21	1				1		1				1		1								1
20819	4	Dead	1	2014-09-05	2	2014-09-03	FALSE	Montserrado	Virginia	Liberia	2014-08-31	1	2			2	2	1	2	1	2	1	2	2	2	2	2	2	2	2	2	1	2	1	2	2	2	2		2	2	2	2	2		2	2	2	2
23497	0	Alive	1	2014-08-30	2		FALSE	Montserrado	Monrovia	Liberia	2014-08-28	1	2			1	2	1	2	1	2	1	2	1	2	1	2	1	2	1	2	2	2	2	2	1	2	1		2	2	2		2		2	2	2	2
20394	0	Dead	1	2014-08-30			FALSE	Montserrado	Monrovia	Liberia	2014-08-23	1				1		1										1
23486	0		3	2014-09-01			FALSE	Montserrado	Monrovia	Liberia	2014-09-01					1																																	1
21817	0	Alive	1	2014-09-05	2		FALSE	Montserrado		Liberia	2014-08-30
22477	0	Dead	3	2014-09-14	1	2014-09-12	FALSE	Montserrado		Liberia	2014-09-05	3	2			3	2	3	2	3	2	3	2	3	2	3	2	3	2	3	2	3	2	3	2	3	2	3		3	3	3	2	3		3	3	3	3
20326	0	Dead	1	2014-09-05			FALSE	Montserrado		Liberia	2014-08-30									1																												1
21702	0	Dead	3	2014-09-05	1		FALSE	Montserrado		Liberia	2014-09-01	1				2		2		1		2		1		2		1		1		1		2		2		2		2	2	2		2		2	2	2	2
20803	7	Dead	1	2014-09-05	1		FALSE	Montserrado		Liberia	2014-08-25	1				2		2		1		1		1		1		1		1		1		1		1		2		2	2	2		2		1
695	8		3	2014-09-05			FALSE	Montserrado	Monrovia	Liberia	2014-08-30		2			1	2	2	2	1	2	1	2	2	2	2	2	2	2	2	2	1	2	1	2	1	2	1		2	1	1		2		1	1	2	2
21419	18	Dead	2	2014-09-06	2		FALSE	Montserrado	Monrovia	Liberia	2014-08-20	1	2			1	2	1	2	1	2	1	2	2	2	2	2	2	2	2	2	2	2	2	2	2	2	2		2	2	2	2	2		2	2	2	2
705	2	Alive	1	2014-09-01	2		FALSE	Montserrado	Monrovia	Liberia	2014-09-03	1	2			1	2	1	2	1	2	1	2	2	2	1	2	1	2	1	2	1	2	1	2	2	2	2		2	2	1	2	2		2	2	2	2
707	16	Alive	2	2014-09-06	2		FALSE	Montserrado		Liberia	2014-09-05	1	2			1	2	1	2	1	2	1	2	2	2	2	2	2	2	2	2	1	2	2	2	2	2	2		2	1	2	2	2		2	2	2	2
734	3	Alive	2	2014-09-07	2		FALSE	Montserrado	monrovia	Liberia	2014-09-07	2				1		1		1										1
696	8	Dead	3	2014-09-02	1	2014-09-02	FALSE	Montserrado	Monrovia	Liberia	2014-08-26	1				1		1		1		1								1		1								1
21800	13	Dead	3	2014-09-01	1	2014-08-31	FALSE	Montserrado	Monrovia	Liberia	2014-08-24	1	2			2	2	1	2	1	2	1	2	2	2	2	2	2	2	2	2	1	2	2	2	2	2	2		1	2	2	2	2		2	2	2	2
21947	41	Alive	3	2014-09-07	2		FALSE	Montserrado	Monrovia	Liberia	2014-09-01	1	2			1	2	1	2	1	2	1	2	2	2	2	2	1	2	1	2	1	2	2	2	2	2	2		2	2	1	2	2
21748	9	Dead	3	2014-09-01	1		FALSE	Montserrado		Liberia	2014-08-24	1				1		1		1		2		2		2		1		2		1		2		2		2		1	2	2		2
740	10	Dead	1	2014-09-07	1	2014-09-03	FALSE	Montserrado	Monrovia	Liberia	2014-08-28	1				2		2		1		1		1		1		1		1		1		2		1		1		2	2	2		2		2	1	2	2
21788	10	Dead	3	2014-09-03	1		FALSE	Montserrado	Monrovia	Liberia	2014-08-26	1				1		1		1		2		2		1		1		2		1		2		2		2		2	2	2		2
22615	1	Dead	3	2014-09-21	1	2014-09-20	FALSE	Montserrado	Monrovia	Liberia	2014-09-20	1	2			1	2	1	2	1	2	1	2	1	2	1	2	1	2	1	2	2	2	2	2	2	2	2		2	2	2	2	2		2	2	2	2
348	2	Dead	1		1		FALSE	Montserrado	Monrovia	Liberia		1	2			1	2	1	2	1	2	2	2	2	2	2	2	2	2	2	2	2	2	2	2	2	2	2		2	2	2	2	2		2	2	2	2
20014	2	Alive	0	2014-07-24	2		FALSE	Montserrado	Monrovia	Liberia	2014-07-16	1	1			1	1	2	2	1	1	1	2	2	2	2		1	2	1	2	1	1	1	2	1	2	1		1	1	1	1	2		2	2	1	1
23095	0		1				FALSE	Montserrado		Liberia
403	15	Dead	1	2014-06-10	1	2014-06-10	FALSE	Montserrado	Montserrado	Liberia	2014-05-16	1	3			1		1		2		1		1		1		1		1		1		1		1		1		1	3	1	3	2		3	3	1	1
21022	2		3				FALSE	Montserrado	Monrovia	Liberia
21526	7	Dead	2		1	2014-08-06	FALSE	Montserrado	Monrovia	Liberia	2014-07-28	1	2			1	2	1	2	1	2	1	2	1	2	1	2	2	2	2	2	1	2	1	2	2	2	1		2	2	2		2		2	2	2	2
383	3	Dead	1	2014-07-14	1	2014-07-15	FALSE	Montserrado	Monrovia	Liberia	2014-07-07	1	1			2		1		1		2		2		2		2		2		1		2		2		2		2	2	2		2		2	2	2	2
21373	0	Dead	1	2014-06-23	1	2014-06-23	FALSE	Montserrado	Montserrado	Liberia	2014-06-20	1	2			2	2	1	2	1	2	2	2	2	2	2	2	1	2	2	2	1	2	2	2	2	2	2		2	2	2		2		2	2	1	2
22936	5	Alive	2	2014-07-20	2		FALSE	Montserrado		Liberia	2014-07-16	1	1			1	1	1	1	1	2	1	2	1	1	1	2	1	2	1		1	2	1		1	1	1		2	1	1	2	2		1	1	2	2
20089	0	Dead	1		2		FALSE	Montserrado		Liberia	2014-06-21	1	2			1	2	1	2	2	2	2	2	2	2	2	2	2	2	2	2	2	2	2	2	2	2	2		2	2	2		2		2	2	2	2
342	3	Dead	1	2014-07-29	1	2014-07-29	FALSE	Montserrado	Monrovia	Liberia	2014-07-22	1	2			1	2	2	2	1	2	1	2	2	2	1	2	1	2	1	2	2	2	1	2	1	2	2		2	2	2	2	2		2	2	2	2
21974	0	Dead	1		1	2014-08-08	FALSE	Montserrado		Liberia	2014-07-31
20008	4	Dead	1	2014-08-07	1	2014-08-07	FALSE	Montserrado	Monrovia	Liberia	2014-08-05	2	2			1	2	1	2	2	2	2	2	1	2	1	2	2	2	2	2	2	2	2	2	2	2	2		2	2	2	2	2		2	2	2	2
20099	13	Dead	1		1	2014-07-30	FALSE	Montserrado		Liberia	2014-07-24
20103	11	Alive	1	2014-09-26	2		FALSE	Montserrado	Greater Monrovia	Liberia	2014-07-18	2	2			1	2	1	2	1	2	1	2	1	2	2	2	1	2	1	2	1	2	2	2	2	2	2		2	2	2	2	2		2		2	2
20104	0	Alive	4		2		FALSE	Montserrado		Liberia	2014-03-26																																1		HIV-related symptoms. Did not meet case definition on retrospective review.
22400	0	Dead	1	2014-08-03	1	2014-08-03	FALSE	Montserrado		Liberia	2014-07-26
21581	0	Dead	1		1	2014-08-06	FALSE	Montserrado		Liberia	2014-07-29
368	4	Dead	0	2014-07-01	2		FALSE	Montserrado	Montserrado	Liberia	2014-06-26	1	2			1	2	1	2	1	2	1	2	2	2	1	2	2	2	2	2	1	2	2	2	2	2	2		2	2	2	2	2		2	2	2	2
20068	0	Dead	1		1	2014-08-08	FALSE	Montserrado		Liberia	2014-07-31
385	0	Dead	1		1	2014-07-28	FALSE	Montserrado		Liberia	2014-07-20
22368	12	Dead	1	2014-07-21	1	2014-07-20	FALSE	Montserrado	Montserrado	Liberia	2014-07-19	1	2			3	2	3	2	1	2	1	2	1	2	3	2	3	2	3	2	1	2	1	2	3	2	3		3	3	3	2	3		3	3	3	3
21528	17	Alive	1		2		TRUE	Montserrado	Monrovia	Liberia	2014-06-25	1	2			1	2	1	2	1	2	1	2	2	2	2	2	1	2	1	2	2	2	2	2	2	2	2		2	2	2	2	2		2	2	2	2
21826	4	Alive	1	2014-06-30	2		FALSE	Montserrado	Montserrado	Liberia	2014-06-20	1	2			2	2	2	2	2	2	2	2	1	2	1	2	1	2	1	2	1	2	2	2	2	2	2		1	2	1	2	1		2	2	2	2
22369	1	Dead	1	2014-08-04	1	2014-08-03	FALSE	Montserrado	Commonwealth	Liberia	2014-07-01	1	2			2	2	2	2	1	2	2	2	1	2	1	2	2	2	2	2	2	2	2	2	2	2	2		2	2	2	2	2		2	2	2	2
377	5	Alive	1	2014-07-16	2		FALSE	Montserrado	Montserrado	Liberia	2014-07-10	1	2			1	2	1	2	1	2	2	2	2	2	2	2	1	2	1	2	1	2	2	2	2	2	1		1	2	2	2	2		2	2	2	2
21977	0	Alive	0	2014-03-31	2		FALSE	Montserrado	Monrovia	Liberia	2014-03-10	2	2			2	2	2	2	2	2	2	2	2	2	2	2	2	2	2	2	2	2	2	2	2	2	2		2	2	2	2	2
21921	0	Alive	1		2		TRUE	Montserrado		Liberia	2014-07-27
20135	2	Dead	3		1	2014-07-22	FALSE	Montserrado		Liberia	2014-07-10
23110	0	Dead	1		1	2014-08-08	FALSE	Montserrado		Liberia	2014-07-31
247	7	Alive	2	2014-08-10	2		FALSE	Montserrado	Monrovia	Liberia	2014-08-04	1	2			1	2	1	2	1	2	1	2	1	2	2	2	2	2	2	2	2	2	2	2	2	2	2		2	1	2	2	2		2	2	2	2
321	1	Dead	1	2014-07-21	1	2014-07-19	FALSE	Montserrado		Liberia	2014-07-19
22667	0	Alive	1	2014-07-11	2		FALSE	Montserrado	Montserrado	Liberia	2014-07-09	1	2			1	2	1	2	1	2	1	2	1	2	1	2	2	2	2	2	1	2	2	2	1	2	2		2	2	2	2	2		2	2	2	2
22107	10	Dead	2	2014-08-03	1	2014-08-08	TRUE	Montserrado	Monrovia	Liberia	2014-07-02	1	2			2	2	2	2	2	2	2	2	2	2	2	2	2	2	2	2	2	2	2	2	2	2	2		2	2	2	2	2		2	2	2	2
22406	0	Dead	1	2014-07-13	1	2014-07-12	TRUE	Montserrado	Montserrado	Liberia	2014-07-07	1	2			2	2	2	2	1	2	1	2	1	2	2	2	2	2	2	2	2	2	1	2	2	2	2		2	1	2	2	2		2	2	2	2
21771	5	Dead	3	2014-08-15	1	2014-08-14	FALSE	Montserrado	Monrovia	Liberia	2014-08-11	1	2			1	2	1	2	1	2	1	2	2	2	2	2	2	2	1	2	1	2		2	1	2	2		2	2	2		2		2	2	2	2
21759	3	Dead	3	2014-06-30	1		FALSE	Montserrado	Monrovia	Liberia	2014-06-24	3	2			2	2	2	2	2	2	2	2	2	2	2	2	2	2	2	2	2	2	2	2	2	2	2		2	2	2	2	2		2	2	2	2
22408	0	Dead	3	2014-08-08	1	2014-08-07	FALSE	Montserrado		Liberia	2014-08-04	1	2			1	2	1	2		2	1	2	2	2	2	2	1	2	1	2	2	2	2	2	1	2	2		2	2	2	2	2		2	2	2	2
429	0		1				FALSE	Montserrado		Liberia
21887	20	Dead	1		1		TRUE	Montserrado		Liberia	2014-07-03
21957	0	Alive	1				FALSE	Montserrado		Liberia	2014-07-15
295	8	Dead	1	2014-08-06	1	2014-08-06	TRUE	Montserrado	Montserrado	Liberia	2014-07-27	1	1			2	1		2	1	2	1	2	2	2	2	2	2	3	2		1	2	2	2	2	3	2		2	2	2		2		2	2	2	1
21511	0	Alive	0	2014-06-23	2		FALSE	Montserrado	Montserrado	Liberia	2014-06-22	1	2	99.5	1	1	2	2	2	1	2	1	2	2	2	2	2	2	2	2	2	1	2	2	2	2	2	2		2	2	1	2	2		2	2	2	2
280	30	Alive	2	2014-08-07	2		FALSE	Montserrado	Monrovia	Liberia	2014-08-01	1	2			1	2	1	2	1	2	1	2	2	2	2	2	2	2	2	2	2	2	2	2	2	2	2		2	2	2	2	2		2	2	2	1
22719	2	Dead	3	2014-08-06	1		FALSE	Montserrado	St. Paul	Liberia	2014-08-02	2	2			2	2	2	2	2	2	1	2	2	2	2	2	2	2	2	2	2	2	2	2	2	2	2		2	2	2	2	2		2	2	2
372	11	Dead	3		1	2014-07-29	FALSE	Montserrado	Monrovia	Liberia	2014-07-07	1	2	10.3		1	2		2		2		2		2	1	2		2		2	1	2	2	2		2	2		2
449	6	Dead	1	2014-07-27	1	2014-07-26	TRUE	Montserrado	Monrovia	Liberia	2014-07-17	3	3			3		3		3		3		3		3		3		3		3		3		3		3		3	3	3	3	3		3	3	3	3
23117	0	Dead	1	2014-06-12	2		FALSE	Montserrado		Liberia	2014-06-06
21096	2	Dead	2	2014-08-07	1	2014-08-07	FALSE	Montserrado	Monrovia	Liberia	2014-07-27	1	2			1	2	1	2	1	2	1	2	1	2	2	2	1	2	1	2	1	2	2	2	1	2	2		2	2	1	2	1		2	2	2	2
21383	0	Dead	3	2014-06-19	1	2014-06-19	FALSE	Montserrado	Monrovia	Liberia	2014-06-10	1	2			1	2	1	2	2	2	2	2	2	2	2	2	2	2	2	2	2	2	2	2	1	2	2		2	2	1	1	2	Sunken Eyes	1	2	1	1
21020	0	Alive	0	2014-07-11	2		FALSE	Montserrado	Montserrado	Liberia	2014-07-08	2	1			2	2	2	3	1	2	1	2	1	1	2	2	2		2	1	2	2	2	3	2	2	2		2	2	2	1	2	Lethargy	2	2	2	2
398	8	Alive	1		2		TRUE	Montserrado		Liberia
250	3	Dead	2	2014-08-10	1	2014-08-09	FALSE	Montserrado	Monrovia	Liberia	2014-07-27	1	2			1	2	1	2	1	2	1	2	2	2	2	2	2	2	2	2	2	2	2	2	1	2	2		2	2	2	2	2		1	2	2	2
22864	1	Alive	1	2014-08-06	2		TRUE	Montserrado		Liberia	2014-07-26	2	2			2	2	2	2	1	2	1	2	2	2	2	2	2	2	2	2	2	2	2	2	2	2	2		2	2	2	2	2		2	2	2	2
20208	0	Dead	3	2014-09-26	1	2014-07-28	FALSE	Montserrado		Liberia	2014-07-19
290	5	Dead	3	2014-08-06	1	2014-08-05	FALSE	Montserrado	Monrovia	Liberia	2014-08-04	1	2			2	2	2	2	1	2	1	2	2	2	2	2	2	2	2	2	2	2	2	2	2	2	2		2	2	2	2	2		2	2	2	2
23121	0	Dead	1		1	2014-08-08	FALSE	Montserrado		Liberia	2014-07-31
21228	8	Dead	3	2014-07-24	1	2014-07-23	FALSE	Montserrado	Kakata	Liberia	2014-07-10	1	2			2	2	2	2	1	2	2	2	1	2	2	2	2	2	2	2	2	2	2	2	2	2	1		2	2	2	3	2		2	2	1	2
418	1	Dead	3	2014-08-02	1	2014-08-01	FALSE	Montserrado	Monrovia	Liberia	2014-07-27	1	2			1	2	1	2	1	2	1	2	1	2	2	2	1	2	1	2	1	2	2	2	2	2	2		2	2	2	2	2		2	2	2	2
22812	0	Dead	1		1	2014-08-08	FALSE	Montserrado		Liberia	2014-07-31
442	9		1				FALSE	Montserrado	Monrovia	Liberia	2014-07-01
389	7	Dead	3	2014-06-12	1	2014-06-12	FALSE	Montserrado	Monrovia	Liberia	2014-05-22	1	3			1		1		1		1		1		1		1		1		1		2		1		1		3	3	1	3	2		1	3	3	1
21238	4	Dead	3	2014-08-04	1	2014-08-02	FALSE	Montserrado	Monrovia	Liberia	2014-07-25	2	2			2	2	2	2	1	2	1	2	2	2	2	2	2	2	2	2	2	2	2	2	2	2	2		2	1	2	2	2		1	2	1	2
22939	0	Dead	1	2014-06-26	1	2014-06-26	FALSE	Montserrado	Montserrado	Liberia	2014-06-24	2	2			2	2	2	2	1	2	1	2	2	2	2	2	2	2	2	2	2	2	2	2	1	2	1		2	2	2	2	2		2	2	2	2
408	4	Dead	1	2014-07-17	1	2014-07-17	FALSE	Montserrado	Montserrado	Liberia	2014-07-09	1	2			1	2	1	2	1	2	1	2	2	2	2	2	2	2	2	2	2	2	2	2	1	2	1		1	1	1	2	2		2	2	1	2
277	0	Dead	1		1	2014-07-08	FALSE	Montserrado		Liberia	2014-06-30
21423	0	Dead	1	2014-08-18	1		FALSE	Montserrado		Liberia	2014-08-11																																1		Cannot urinate for 2 days
22417	5	Alive	1	2014-08-06	2		FALSE	Montserrado	Monrovia	Liberia	2014-08-01	1	2			1	2	2	2	1	2	1	2	1	2		2	1	2	1	2	1	2	2	2	2	2	2		2	2	1	2	2		2	2	2	2
21384	0	Dead	0	2014-08-04	1	2014-08-04	FALSE	Montserrado	Monrovia	Liberia	2014-05-04	2	2			2	2	2	2	2	2	2	2	1	2	2	2	2	2	2	2	2	2	2	2	2	2	2		2	2	2		2		2	2	2	2
20255	0	Dead	0		1	2014-07-29	FALSE	Montserrado		Liberia	2014-07-17
23131	4	Dead	3	2014-06-08	1	2014-06-08	FALSE	Montserrado	Monrovia	Liberia	2014-05-16	1	3			1		1		1		3		1		1		1		1		1		1		1		1		1	1	1	3	3		3	3	1	1
312	0	Alive	1	2014-07-10	2		FALSE	Montserrado	Montserrado	Liberia	2014-07-07	1	1			1	2	1	2	1	2	1	2	2	1	2		3	2	3	2	3	2	3	1	2	1	1		3	3	2	2	3		2	3	2	1
20264	0	Alive	0	2014-06-19	2		FALSE	Montserrado	Montserrado	Liberia	2014-06-19	2	2			1	2	1	2	2	2	2	2	1	2	2	2	2	2	2	2	2	2	2	2	2	2	2		2	2	2	2	2		2	2	2	2
397	14	Dead	1		1	2014-07-24	FALSE	Montserrado	Monrovia	Liberia	2014-07-16	2	1			1	2	1	2	1	2	1	2	1	1	2	1	1	2	1	2	2	2	2	2	2	2	2		2	2	2	2	2		2	2	2	2
436	6	Dead	1	2014-07-18	1	2014-07-18	FALSE	Montserrado	Montserrado	Liberia	2014-07-11	3	2			2	2	2	2	2	2	1	2	2	2	1	2	2	2	2	2	1	2	2	2	2	2	1		2	2	2	2	2		2	2	2	2
305	1	Alive	0	2014-08-01	2		TRUE	Montserrado	St Paul	Liberia	2014-07-26	1	2			2	2	2	2	2	2	2	2	2	2	2	2	2	2	2	2	2	2	2	2	2	2	2		2	2	2	2	2		2	2	2	2
22092	0		1	2014-08-03			FALSE	Montserrado	Monrovia	Liberia	2014-07-02	1	3			2		2		2		1		2		2		2		2		2		2		2		2		2	2	2	2	2		2	2	2	2
21030	0	Dead	1		1	2014-08-04	FALSE	Montserrado		Liberia	2014-07-27
382	3	Dead	1		1	2014-07-21	FALSE	Montserrado		Liberia	2014-07-15
334	0	Dead	3	2014-08-02	1		FALSE	Montserrado	Monrovia	Liberia	2014-07-16	1	2			1	2	1	2	2	2	1	2	1	2	2	2	1	2	1	2	1	2	1	2	1	2	1		2	2	1	2	1		2	2	2	2
220	5	Dead	2	2014-08-13	1	2014-08-11	TRUE	Montserrado	Monrovia	Liberia	2014-08-04	1	1			1	2	1	2	1	2	1	1	1	1	1	1	1	1	1	1	1	2	1	2	1	2	1		1	2	2	2	2		2	2	2	1
21333	7	Dead	2	2014-08-14	1	2014-08-14	FALSE	Montserrado	Monrovia	Liberia	2014-08-08	1	2			1	2	1	2	1	2	1	2	1	2	2	2	1	2	1	2	1	2	1	2	1	2	1		2	2	2	2	2		2	2	2	2
179	5	Dead	3	2014-08-17	1	2014-08-15	FALSE	Montserrado		Liberia	2014-08-04
176	10	Alive	3	2014-08-18	2		FALSE	Montserrado	Monrovia	Liberia	2014-08-15	1	2			1	2	1	2	1	2		2	1	2	2	2	2	2	2	2	2	2	1	2	2	2	2		2	2	2		2		2	2	2	2
162	1	Dead	3	2014-08-19	1	2014-08-17	FALSE	Montserrado	Monrovia	Liberia	2014-08-09	2	2			2	2	2	2	1	2	1	2	2	2	1	2	1	2	2	2	2	2	1	2	1	2	2		2	2	2		2		2	2	2	2
205	11	Alive	1	2014-08-18	2		FALSE	Montserrado	Monrovia	Liberia	2014-08-10	1	2			1	2	1	2	1	2	1	2	2	2	2	2	2	2	2	2	1	2	1	2	2	2	2		2	2	1	2	2		2	2	2	2
22441	26	Dead	1	2014-08-18	1	2014-08-14	FALSE	Montserrado	Monrovia	Liberia	2014-08-05	2	2			2	2	1	2	1	2	1	2	1	2	1	2	1	2	1	2	1	2	2	2	1	2	1		1	1	1	2	1		1	1	1	1
136	5	Dead	3	2014-08-20	1	2014-08-20	FALSE	Montserrado	Monrovia	Liberia	2014-08-18					2		2		2		2		1		2		2		2		2		2		2		2		2	2	2	2	2		2	2	2	2
140	7	Alive	3	2014-08-20	2		FALSE	Montserrado	Monrovia	Liberia	2014-08-18	1	2			1	2	1	2	1	2	1	2	2	2	2	2	1	2	2	2	2	2	2	2	1	2	2		1	2	2		2		1	2	2	2
173	0	Alive	3	2014-08-10	2		FALSE	Montserrado	Monrovia	Liberia	2014-08-04
171	10	Dead	2	2014-08-15	1	2014-08-13	FALSE	Montserrado	Todee	Liberia	2014-08-05
20405	0		1	2014-08-20			FALSE	Montserrado	Monrovia	Liberia	2014-08-14	1	2			2	2	2	2	2	2	2	2	2	2	2	2	1	2	1	2	1	2	2	2	2	2	2		2	2	2	2	2		2	2	2	2
20342	0	Dead	1	2014-08-21	1	2014-08-21	FALSE	Montserrado		Liberia	2014-08-18	1	2			2	2	2	2	1	2	1	2	2	2	1	2	1	2	1	2	1	2	2	2	2	2	1		1	2	2		2		2	2	1	1
20436	0	Dead	1	2014-08-21	1	2014-08-21	FALSE	Montserrado		Liberia	2014-08-18	1				1		1		1																1
20036	0	Alive	0		2		TRUE	Montserrado		Liberia	2014-08-18	2	2			2	2	2	2	2	2	2	2	2	2	2	2	2	2	2	2	2	2	2	2	2	2	2		2	2	2	2	2		2	2	2	2
21862	2	Alive	2	2014-08-21	2		FALSE	Montserrado	Monrovia	Liberia	2014-08-18	1	2			1	2	2	2	1	2	1	2	2	2	2	2	2	2	2	2	2	2	2	2	1	2	2		2	1	2		2		2	2	2	2
105	5	Alive	0	2014-08-16	2		FALSE	Montserrado	Monrovia	Liberia	2014-08-06	1	2			1	2	1	2	1	2	1	2	1	2	1	2	2	2	2	2	2	2	2	2	2	2	2		2	2	2		2		2	2	2	2
93	1	Dead	3	2014-08-21	1	2014-08-12	FALSE	Montserrado	Monrovia	Liberia	2014-08-04	1	2			2	2	2	2	1	2	1	2	1	2	2	2	1	2	2	2	1	2	2	2	2	2	2		2	2	2	2	2		2	2	2	2
21332	11	Dead	3		1	2014-08-20	TRUE	Montserrado	Monrovia	Liberia	2014-08-16	3	2			2	2	2	2	2	2	2	2	2	2	2	2	2	2	2	2	2	2	2	2	2	2	2		2	2	2	2	2		2	2	2	2
20017	0	Alive	3	2014-08-22	2		FALSE	Montserrado		Liberia	2014-08-16	1	1			1	2	1	2	1	2	1	2	1	1	1	1	1	2	1		1	2	2	2	1	2	1		1	1	3	2	3		3	1	2	2
21576	0	Dead	3	2014-08-23	1	2014-09-24	FALSE	Montserrado	Monrovia	Liberia	2014-07-26	1	2			2	2	1	2	1	2	1	2	1	2	1	2	1	2	1	2	1	2	1	2	2	2	2		2	2	2	2	2		2	2	2	2
63	2	Alive	1	2014-08-19	2		FALSE	Montserrado	Monrovia	Liberia	2014-08-11	1	2			1	2	1	2	1	2	2	2	2	2	2	2	2	2	2	2	2	2	2	2	2	2	2		2	2	1		2		2	2	2	2
20259	0	Alive	1	2014-08-20	2		FALSE	Montserrado		Liberia	2014-08-16	2				1		2		1		1		2
20580	0	Alive	0	2014-08-23	2		FALSE	Montserrado		Liberia	2014-08-17	2	2			2	2	2	2	1	2	2	2	1	2	1	2	1	2	1	2	2	2	1	2	2	2	2		2	2	2	2	2		2	2	2	2
20767	0	Dead	3	2014-08-25	1	2014-08-27	FALSE	Montserrado	Monrovia	Liberia	2014-08-24	1	2			1	2	1	2	1	2	2	2	3	2	3	2	3	2	3	2	3	2	3	2	3	2	3		3	3	3		3		3	3	3	3
21482	4	Alive	2	2014-09-19	2		FALSE	Montserrado	Monrovia	Liberia	2014-09-17	1	2			2	2	2	2	1	2	1	2	1	2	2	2	2	2	2	2	1	2	2	2	2	2	1		2	1	2	2	1		1	2	2	2
1583	0	Dead	3				FALSE	Montserrado		Liberia	2014-08-29
1208	12	Dead	1	2014-09-19	1	2014-09-20	FALSE	Montserrado	Monrovia	Liberia	2014-09-17	1	2			1	2	1	2	1	2	1	2	1	2	1	2	1	2	1	2	1	2	2	2	1	2	1		1	2	2	2	2		2	1	2	2
20723	0	Dead	3		1	2014-08-10	FALSE	Montserrado		Liberia	2014-07-29
624	7	Alive	0	2014-09-03	2		FALSE	Montserrado	Monrovia	Liberia	2014-09-02	2	2			1	2	2	2	1	2	1	2	1	2	1	2	2	2	2	2	2	2	1	2	2	2	2		2	2	2		2		2	2	2	2
20191	0	Dead	3				FALSE	Montserrado		Liberia
21085	0	Dead	1		1	2014-08-09	FALSE	Montserrado		Liberia	2014-08-01
21339	0	Dead	3		1		FALSE	Montserrado		Liberia	2014-08-01
496	1	Dead	3	2014-08-27	1	2014-08-25	TRUE	Montserrado	Monrovia	Liberia	2014-08-17	1	2			2	2	2	2	2	2	2	2	2	2	2	2	2	2	2	2	1	2	2	2	2	2	2		2	2	2	2	2		2	2	2	2
32	10	Dead	3	2014-08-25	1	2014-09-08	FALSE	Montserrado	Monrovia	Liberia	2014-08-31
20400	0	Dead	1	2014-08-27	2		FALSE	Montserrado		Liberia	2014-08-20	1	2			1	2	2	2	1	2	1	2		2		2		2		2		2		2		2						2
513	5	Dead	1	2014-08-22	1	2014-08-29	FALSE	Montserrado	Monrovia	Liberia	2014-08-22
23334	0	Dead	3				FALSE	Montserrado		Liberia	2014-08-01
20074	0	Dead	3				FALSE	Montserrado		Liberia	2014-08-01
21953	0	Dead	3				FALSE	Montserrado		Liberia	2014-08-01
20082	0	Dead	3		1	2014-08-13	FALSE	Montserrado		Liberia	2014-08-02
20526	0	Dead	3		1		FALSE	Montserrado		Liberia	2014-08-02
20168	0	Dead	3		1	2014-08-14	FALSE	Montserrado		Liberia	2014-08-06
20055	17	Dead	3		1		FALSE	Montserrado		Liberia	2014-08-02
20031	0	Dead	1		1		FALSE	Montserrado		Liberia	2014-08-02
20058	0	Dead	3		1	2014-08-11	FALSE	Montserrado		Liberia	2014-08-02
20052	0	Dead	3		1	2014-08-14	FALSE	Montserrado		Liberia	2014-08-02
20039	0	Dead	3		1	2014-08-13	FALSE	Montserrado		Liberia	2014-08-02
22648	0	Dead	1				FALSE	Montserrado		Liberia	2014-08-02
20196	0	Dead	1		1	2014-08-13	FALSE	Montserrado		Liberia	2014-08-02
21618	0	Dead	1				FALSE	Montserrado		Liberia	2014-08-02
21647	0	Dead	1		1	2014-08-14	FALSE	Montserrado		Liberia	2014-08-02
22861	0	Dead	1		1	2014-08-13	FALSE	Montserrado		Liberia	2014-08-02
23408	0	Dead	1		1	2014-08-11	FALSE	Montserrado		Liberia	2014-08-02
23415	0	Dead	1		1		FALSE	Montserrado		Liberia	2014-08-02
22872	0	Dead	3		1		FALSE	Montserrado		Liberia	2014-08-02
20934	0	Dead	3		1		FALSE	Montserrado		Liberia	2014-08-02
23391	0	Dead	3		1		FALSE	Montserrado		Liberia	2014-08-02
21	8		2	2014-08-25			FALSE	Montserrado	Monrovia	Liberia	2014-08-12	2	2			1	2	1	2	1	2	2	2	2	2	2	2	2	2	2	2	2	2	2	2	2	2	2		2	2	2	2	2		2	2	2	2
20075	0		1				FALSE	Montserrado		Liberia	2014-08-27	1	2			1	2	2	2	1	2	2	2	2	2	2	2	2	2	1	2	2	2	2	2	2	2	2		2	2	2	2	2		2	2	2	2
20422	0	Dead	1	2014-08-27			TRUE	Montserrado		Liberia	2014-08-22	2	2			1	2	1	2	1	2	1	2	1	2	1	2	1	2	1	2	1	2	2	2	1	2	1		1	2	2	2	2		2	2	2	1
20188	0	Alive	1	2014-08-27	2		FALSE	Montserrado		Liberia	2014-08-23	1				1		1		1		2
22525	0	Dead	3				FALSE	Montserrado		Liberia
20825	0	Dead	1				FALSE	Montserrado		Liberia	2014-08-08
487	3	Dead	3	2014-08-28	2		FALSE	Montserrado	Monrovia	Liberia	2014-08-24	1	2			1	2	1	2	1	2	1	2	1	2	1	2	1	2	1	2	1	2	1	2	1	2	1		2	2	2	2	2		2	2	2	2
20713	0	Alive	1	2014-08-27	2		TRUE	Montserrado		Liberia	2014-08-20	1	2			1	2		2	1	2	1	2		2		2		2		2	1	2		2		2						2	1
21725	0	Alive	1	2014-08-25	2		FALSE	Montserrado		Liberia	2014-08-19
23435	0	Dead	1		1		FALSE	Montserrado		Liberia	2014-08-02
21164	0	Alive	1	2014-08-26	2		FALSE	Montserrado		Liberia	2014-08-25	1	2			2	2	2	2	1	2	1	2	2	2	2	2	2	2	2	2	1	2	2	2	2	2	2		2	2	2	2	2		2	2	2	2
20347	0	Alive	1	2014-08-28	2		FALSE	Montserrado	Monrovia	Liberia	2014-08-14	1				1		1		1		1		1		1
21097	0	Dead	1	2014-08-30	2		FALSE	Montserrado	monrovia	Liberia	2014-08-20		2			2	2	1	2	1	2	1	2		2		2		2		2		2		2		2						2	1
20875	0	Alive	0	2014-08-30	2		FALSE	Montserrado	Monrovia	Liberia	2014-08-27
23	8	Dead	3	2014-08-20	1		FALSE	Montserrado	Monrovia	Liberia	2014-08-14	1	2			2	2	2	2	1	2	1	2	2	2	2	2	2	2	2	2	1	2	2	2	1	2	2		2	2	2	2	2		2	2	2	1
919	3	Alive	3	2014-09-11	2		FALSE	Montserrado	Monrovia	Liberia	2014-09-05	1	2			2	2	1	2	1	2	1	2	1	2	1	2	1	2	1	2	1	2	1	2	1	2	1		1	2	2		2		2	1	2	2
1053	0	Alive	2	2014-09-15	2		FALSE	Montserrado	Monrovia	Liberia	2014-09-13	1	2			1	2	1	2	1	2	1	2	1	2	2	2	1	2	1	2	1	2	2	2	1	2	2		2	1	2	2	1		2	2	2	2
22407	3	Alive	2		2		FALSE	Montserrado	Monrovia	Liberia	2014-09-10	1	2			1	2	1	2	1	2	1	2	1	2	1	2	1	2	1	2	1	2	1	2	2	2	2		2	2	1	2	2		1	1	2	2
900	2	Alive	1	2014-09-09	2		FALSE	Montserrado	Monrovia	Liberia	2014-09-09	1	2			1	2	1	2	1	2	1	2	1	2	1	2	1	2	1	2	1	2	2	2	2	2	2		2	2	2	2	2		2	2	2	2
22195	0	Alive	3	2014-09-08	2		FALSE	Montserrado	Monrovia	Liberia	2014-08-30	1	2			1	2	1	2	1	2	1	2	1	2	1	2	1	2	1	2	1	2	1	2	1	2	1		1	1	1		1		1	1	1	1
21180	2	Alive	3	2014-09-11	2		FALSE	Montserrado	Monrovia	Liberia	2014-09-08	1	2			1	2	2	2	1	2	1	2	2	2	2	2	1	2	1	2	1	2	2	2	2	2	2		2	2	2	2	2		2	2	2	2
22192	0	Dead	1	2014-09-08	1		FALSE	Montserrado	Monrovia	Liberia	2014-08-31	1	2			1	2	1	2	1	2	1	2	1	2	2	2	2	2	2	2	1	2	2	2	1	2	2		1	1	2		2		2	2
22503	14	Dead	3	2014-09-13	1	2014-09-12	FALSE	Montserrado	Monrovia	Liberia	2014-09-06	1	2			2	2	2	2	1	2	1	2	1	2	1	2	1	2	1	2	1	2	2	2	1	2	2		2	2	2	2	2		2	1	2	2
20806	0		0				FALSE	Montserrado		Liberia
20885	0	Dead	1	2014-08-25	1		FALSE	Montserrado	Monrovia	Liberia	2014-09-02	1				1		1		1		1		1		1		1		2		1		1		2		2		2	2	2		2		2	2	2	2
22661	0		2	2014-09-08			FALSE	Montserrado		Liberia	2014-09-02	1																1
21267	5	Alive	3	2014-09-06	2		FALSE	Montserrado		Liberia	2014-08-05	2				1		2		1		1		1		2		2		2		2		2		2		2		2	2	2
742	0	Alive	3	2014-09-07	2		FALSE	Montserrado	Monrovia	Liberia	2014-09-03	1	1			1	2	1	2	1	2	1	1	1	2	1	2	1	2	2	2	1	2	1	2	2	2	2		2	2	2	1	2	Bloody Stool	2	2	2	2
20589	0	Dead	1				FALSE	Montserrado		Liberia	2014-09-11
20460	0		1				FALSE	Montserrado		Liberia
21094	4	Dead	1	2014-09-06	1	2014-09-08	FALSE	Montserrado	Monrovia	Liberia	2014-09-03	2	1			1	2	1	2	1	2	1	2	2	1	2	2	2	2	2	2	1	2	1	2	1	2	2		2	2	2	2	2		2	2	2	2
1226	4	Alive	3	2014-09-20	2		FALSE	Montserrado	Monrovia	Liberia	2014-09-18	2	2			2	2	2	2	1	2	1	2	2	2	2	2	1	2	3	2	2	2	1	2	2	2	2		2	2	1	2	2		2	1	2	2
20609	0		1	2014-09-03			FALSE	Montserrado		Liberia	2014-08-28
21111	0	Alive	1	2014-09-05	2		FALSE	Montserrado		Liberia	2014-08-29	1				1		1		1		1		1		1		1		1		1		1		1		1			2	2		2		2	2	2	2
20812	0	Dead	1	2014-09-04	1	2014-09-04	FALSE	Montserrado		Liberia	2014-09-01	1	2				2	1	2		2		2	1	2	1	2		2	1	2	1	2		2		2
702	0	Dead	3	2014-09-06	1	2014-09-08	FALSE	Montserrado		Liberia	2014-09-05	2	2			2	2	2	2	2	2	2	2	2	2	2	2	2	2	2	2	2	2	2	2	2	2	2		2	2	2	2	2
20311	0	Alive	1	2014-09-05	2		FALSE	Montserrado	St. Paul	Liberia	2014-08-23	2				1		2		1		1		1		1		1		1		1		1		2		1		1	2
710	6	Alive	1	2014-09-06	2		FALSE	Montserrado	Monrovia	Liberia	2014-09-01	1	2			1	2	1	2	1	2	1	2	3	2	1	2	2	2	2	2	1	2	1	2	1	2	2		2	2	2	2	2		2	1	2	2
23192	0	Dead	1	2014-09-05	1	2014-09-05	FALSE	Montserrado	monrovia	Liberia	2014-08-22	1				1		1		1		1		1		1		1		1		1		1		1		1		1	1	1
21796	0	Dead	3	2014-09-05			FALSE	Montserrado		Liberia	2014-08-22	1				1		1		1		1		1		1		1		1		1				2		2		2	2	2		2		2	2	2	2
21194	0	Dead	1	2014-09-04	1		FALSE	Montserrado		Liberia	2014-09-02	1				1		1		1		1		1		2		2		1		2		2		2		1		2	2	2		2		2	2	2	2
704	1	Alive	2	2014-07-09	2		FALSE	Montserrado	Monrovia	Liberia	2014-09-01	1	1			1	1	1		1		1		1		1		1		1		1		2		2	2	1		1	2	1	2	2		2	1	2	2
22422	10		3	2014-09-01			TRUE	Montserrado		Liberia	2014-08-26
22900	3	Alive	3	2014-07-09	2		FALSE	Montserrado	Monrovia	Liberia	2014-08-03	1	2			1	2	1	2	1	2	1	2	1	2	1	2	1	2	1	2	1	2	1	2	1	2	1		1	2	1	2	2		2	2	2	2
22670	21	Alive	3	2014-09-03	2		FALSE	Montserrado	Monrovia	Liberia	2014-09-01	1				1		2		2		1		1		1		1		2		1		1		2		2		2	2	2		2		2	2	2	2
700	20	Dead	1	2014-09-06	1	2014-09-05	FALSE	Montserrado	Monrovia	Liberia	2014-08-28	1	2			2	2	1	2	2	2	1	2	2	2	2	2	2	2	2	2	2	2	2	2	2	2	2		1	2	1	2	2		1	1	2	2
21523	1	Dead	3	2014-08-27	2		TRUE	Montserrado		Liberia	2014-08-18	1				1		1		1		1		1		1		1				1		1		2					1
21341	3	Dead	1	2014-09-06	1		FALSE	Montserrado	Monrovia	Liberia	2014-08-28	1	2			2	2	1	2	1	2	1	2	2	2	2	2	2	2	2	2	2	2	1	2	2	2	1		1	2	2	2	2		2	2	2	2
20967	2	Alive	3	2014-09-06	2		FALSE	Montserrado		Liberia	2014-09-02	1	1			2		1		1		2		1		1		1		1		2		2		1		1		2	2	2		1
745	11	Dead	2	2014-09-08	1	2014-09-07	FALSE	Montserrado	Monrovia	Liberia	2014-09-01	2	1			1		1		2		1	1	1		1		1		2		1		2		1	2	2		2	2	2	2	2		2	2	2	2
737	3	Dead	3	2014-09-08	1	2014-09-08	FALSE	Montserrado	Monrovia	Liberia	2014-09-07	2	2			2	2	2	2	1	2	2	2	2	2	2	2	2	2	2	2	2	2	1	2	1	2	2		2	2	2		2		2	2	2	2
717	32	Alive	2	2014-09-07	2		FALSE	Montserrado	Monrovia	Liberia	2014-09-02	1				1		1		1		1		1		1		1		1		1		1		1		1		1
21812	0	Alive	2	2014-09-06	2		FALSE	Montserrado	Monrovia	Liberia	2014-09-01	1	1			1	1	1	2	1	2	1	3	2	1	2	2	1	2	2		2	2	2	2	2	2	2		2	2	2	2	2		2	2	2	2
757	6		3	2014-09-07			FALSE	Montserrado	Monrovia	Liberia	2014-09-04	2	2			2	2	1	2	1	2	2	2	2	2	1	2	1	2	1	2	1	2	1	2	2	2	2		2	1	1	2	2		2	2	2	2
741	3	Alive	3	2014-09-07	2		FALSE	Montserrado	Monrovia	Liberia	2014-09-06	1	2			1	2	1	2	1	2	1	2	1	2	1	2	2	2	2	2	1	2	2	2	2	2	2		2	2	2		2		2	2	2	2
23411	4	Alive	3	2014-08-12	2		FALSE	Montserrado	Monrovia	Liberia	2014-07-31	1	2			1	2	1	2	1	2	1	2	2	2	2	2	2	2	2	2	2	2	1	2	2	2	2		2	2	2	2	2		2	2	2	2
22432	4	Alive	2	2014-08-10	2		FALSE	Montserrado	Monrovia	Liberia	2014-08-03	2	2			2	2	2	2	1	2	1	2	2	2	1	2	2	2	2	2	1	2	2	2	2	2	2		2	2	1	2	2		1	2	2	2
221	5	Alive	1	2014-08-12	2		FALSE	Montserrado	Monrovia	Liberia	2014-08-07	3	2			1	2	2	2	2	2	2	2	2	2	2	2	1	2	2	2	2	2	1	2	2	2	2		1	2	2	2	2		2	2	2	2
20023	11	Dead	3	2014-08-23	1	2014-08-23	FALSE	Montserrado	Monrovia	Liberia	2014-08-15	1	2			1	2	1	2	1	2	1	2	1	2	1	2	1	2	1	2	1	2	1	2	2	2	2		1		1	2	2		2	1	1	2
20879	0	Alive	1	2014-08-27	2		FALSE	Montserrado		Liberia	2014-08-20	3	2			1	2	1	2	1	2	1	2	2	2	2	2	2	2	2	2	1	2	2	2	2	2	2		2	2	2	2	2		2	2	2	2
20247	2	Dead	1	2014-08-21	1	2014-08-21	FALSE	Montserrado	Monrovia	Liberia	2014-08-13	1	2			1	2	1	2	1	2	1	2	1	2	2	2	1	2	2	2	1	2	2	2	2	2	2		2	2	2		2		2	2	2	2
20764	0	Alive	1	2014-08-27	2		TRUE	Montserrado		Liberia	2014-08-27	1				2		1
21933	1	Dead	1	2014-08-27	1	2014-08-27	FALSE	Montserrado	monrovia	Liberia	2014-08-23	1	1			1	2	1	2	1	2	1	1	1	1	2	2	2	1	2		1	2	1	2	2	2	2		2	1	1	2	2		2	2	2	2
20468	0	Dead	3				FALSE	Montserrado		Liberia
20088	0	Dead	1				FALSE	Montserrado		Liberia
20449	0	Alive	0	2014-08-27	2		FALSE	Montserrado		Liberia	2014-08-20	1				1				1								1		1		1
21023	0	Alive	3	2014-08-27	2		FALSE	Montserrado		Liberia	2014-08-23	1	2			1	2	1	2	1	2	1	2		2		2	1	2	1	2	1	2		2	1	2						2
20094	0	Dead	3	2014-08-26			TRUE	Montserrado		Liberia	2014-08-26	1	2			1	2	1	2	1	2	1	2	2	2	2	2	2	2	2	2	2	2	2	2	1	2	1		2	2	1	2	2		2	2	2	2
20435	10	Dead	3	2014-08-16	1	2014-08-15	FALSE	Montserrado	Monrovia	Liberia	2014-08-15	1	2			1	2	1	2	1	2	1	2	2	2	2	2	1	2	2	2	1	2	1	2	1	2	2		2	2	2	2	2		2	2	2	1
22662	0	Dead	1				FALSE	Montserrado		Liberia	2014-08-01
23169	9	Alive	1	2014-08-21	2		TRUE	Montserrado	MONROVIA	Liberia	2014-08-12	1	2			2	2	1	2	2	2	2	2	2	2	2	2	2	2	2	2	2	2	1	2	1	2	1		1	2	2	2	2		2	2	2	2
21131	1	Alive	2	2014-08-27	2		FALSE	Montserrado	MONROVIA	Liberia	2014-08-23	1	2			2	2	2	2		2	1	2	2	2	2	2	2	2	2	2	2	2	2	2	2	2	2		2	2	2	2	2		2	2	2	2
21430	4	Dead	0	2014-08-31	1	2014-09-01	FALSE	Montserrado	Monrovia	Liberia	2014-08-23	1	2			1	2	1	2	1	2	1	2	1	2	2	2	2	2	1	2	2	2	2	2	2	2	2		2	2	2	2	2		2	2	2	2
565	1	Alive	3	2014-08-31	2		FALSE	Montserrado	Monrovia	Liberia	2014-08-24	1	3			1		2		1		1		1		1		1		1		1		1		2		2		2	2	2	2	2		2	2	2	2
22262	0	Dead	1		2		FALSE	Montserrado		Liberia	2014-08-02
20870	0	Dead	1				FALSE	Montserrado		Liberia	2014-08-04
722	0	Alive	1	2014-08-31	2		FALSE	Montserrado	Monrovia	Liberia	2014-08-25	1	2			2	2	2	2	1	2	1	2	1	2	2	2	1	2	1	2	2	2	2	2	2	2	2		2	2	2	2	1		2	2	2	2
23373	0	Dead	1				FALSE	Montserrado		Liberia	2014-08-04
20211	0	Dead	1				FALSE	Montserrado		Liberia	2014-08-04
546	3	Dead	3	2014-08-28	1	2014-08-28	FALSE	Montserrado	MONROVIA	Liberia	2014-08-06	1												1								1
22053	0	Dead	1				FALSE	Montserrado		Liberia	2014-08-04
21621	0	Dead	1				FALSE	Montserrado		Liberia	2014-08-05
20876	0		1	2014-08-19			FALSE	Montserrado		Liberia	2014-08-13
482	1	Alive	2		2		FALSE	Montserrado	Monrovia	Liberia	2014-08-17	1	2			1	2	1	2	1	2	1	2	1	2	1	2	1	2	1	2	1	2	2	2	2	2	2		2	2	2		2		2	1	2	2
515	2	Alive	1	2014-08-28	2		TRUE	Montserrado	Monrovia	Liberia	2014-08-26	1	2			1	2	1	2	1	2	1	2	1	2		2		2		2	1	2	2	2	2	2	2		2	2	2	2	2		2	2	2	2
23318	0	Dead	3	2014-08-20			FALSE	Montserrado		Liberia	2014-08-17	1				1		1		1										1
587	0	Dead	3	2014-09-01	1	2014-08-28	FALSE	Montserrado	monrovia	Liberia	2014-08-24	1	2			1	2	1	2	2	2	1	2	1	2	1	2	2	2	2	2	2	2	2	2	2	2	2		2	2	2	2	2		2	2	2	2
22263	0	Alive	3		2		FALSE	Montserrado	Monrovia	Liberia	2014-08-28		2			1	2	1	2	1	2	1	2	2	2	1	2	2	2	1	2	1	2		2		2	2		2	2	2	2	2		2	2	2	2
600	0	Alive	2	2014-09-01	2		FALSE	Montserrado	Monrovia	Liberia	2014-08-25	1	2			1	2	1	2	1	2	1	2	1	2	1	2	1	2	1	2	2	2	2	2	2	2	2		2	2	1	2	2		2	1	2	2
23456	5	Alive	1	2014-09-01	2		FALSE	Montserrado	Monrovia	Liberia	2014-08-26	2	2			2	2	2	2	1	2	1	2	2	2	1	2	1	2	1	2	2	2	2	2	2	2	1		2	2	2	2	2		2	2	2	2
21978	0	Dead	4	2014-08-26			FALSE	Montserrado		Liberia	2014-08-29
20408	0	Dead	1		1	2014-09-03	FALSE	Montserrado		Liberia	2014-08-16
20142	0	Alive	0		2		FALSE	Montserrado		Liberia	2014-08-28
21304	2	Dead	3	2014-09-15	1	2014-09-15	FALSE	Montserrado	Monrovia	Liberia	2014-09-12	1	2			1	2	1	2	1	2	1	2	1	2	2	2	2	2	2	2	2	2	2	2	2	2	2		2	2	2	2	2		2	2	2	2
20783	0		1	2014-09-01			FALSE	Montserrado		Liberia	2014-09-01	1	2			2	2	2	2	1	2	2	2	2	2	2	2	2	2	2	2	1	2	2	2	2	2	2		2	2	2	2	2		2	2	2	2
739	4	Dead	1	2014-09-01	1	2014-09-04	TRUE	Montserrado	Montserrado	Liberia	2014-08-26	1	2			1		1		1		1		2		2		2		2		2		2		2		2		2	2	2	2	2		2	2	2	2
22110	0	Dead	3		1		FALSE	Montserrado		Liberia	2014-08-10
20832	0	Dead	1	2014-08-28			FALSE	Montserrado		Liberia	2014-08-28		3
21303	0		3	2014-09-12			TRUE	Montserrado	Paynesville	Liberia	2014-09-09	2	2			1	2	2	2	2	2	1	2	1	2	1	2	2	2	2	2	2	2	2	2	2	2	2		2	2	2	2	2		2	2	2	2
23232	0	Dead	1	2014-10-07	1	2014-10-06	FALSE	Montserrado		Liberia	2014-10-01
22024	3	Alive	2	2014-09-15	2		FALSE	Montserrado	Monrovia	Liberia	2014-09-09	1	2			1	2	2	2	1	2	1	2	2	2	2	2	2	2	2	2	1	2	2	2	2	2	2		1	2	2	2	2		2	2	2	2
20768	0		1				FALSE	Montserrado		Liberia	2014-08-31
20426	0	Dead	2	2014-08-30	1	2014-08-27	FALSE	Montserrado	Todee	Liberia	2014-08-25	1	2			1	2	1	2	2	2	2	2	2	2	2	2	1	2	1	2	2	2	2	2	2	2	2		2	2	2	2	2		2	2	2	2
20740	0	Dead	3	2014-08-31	1	2014-08-29	FALSE	Montserrado	Commonwealth B	Liberia	2014-04-02	1	3			2		1		2		2		2		2		2		2		2		2		2		2		2	2	2		2		2	2	2	2
20663	5	Alive	3		2		FALSE	Montserrado	Monrovia	Liberia
22729	1	Alive	3	2014-09-08	2		FALSE	Montserrado	Monrovia	Liberia	2014-09-02	1	2			1	2	1	2	1	2	1	2	2	2	2	2	1	2	1	2	1	2	1	2	1	2	1		1	1	2	2	2		2	2	2	2
22011	6	Alive	1	2014-09-04	2		FALSE	Montserrado	monrovia	Liberia	2014-09-03	1	2			1	2	2	2	2	2	1	2	1	2	1	2		2	2	2	2	2	2	2	2	2	2		2	2	2	2	2		2	2	2	2
656	6	Alive	2		2		FALSE	Montserrado	Monrovia	Liberia	2014-08-17	1	2			1	2	1	2	1	2	1	2	1	2	1	2	1	2	1	2	1	2	1	2	2	2	1		2	1	2		1		2	1	2	2
20622	0	Dead	1		1		FALSE	Montserrado		Liberia	2014-08-17
20600	0	Dead	1		1		FALSE	Montserrado		Liberia	2014-08-17
20497	0		4	2014-09-02			FALSE	Montserrado		Liberia	2014-08-27
20581	0	Dead	1				FALSE	Montserrado		Liberia	2014-08-17
22856	5	Alive	3	2014-09-05	2		FALSE	Montserrado	Monrovia	Liberia	2014-09-01	1	2			1	2	2	2	2	2	1	2	1	2	1	2	2	2	2	2	2	2	2	2	1	2	2		2	2	2		1		2	2	2	2
20709	0	Dead	1		1		FALSE	Montserrado		Liberia	2014-08-17
20520	0	Dead	1				FALSE	Montserrado		Liberia	2014-08-17
20235	0	Dead	1		1		FALSE	Montserrado		Liberia	2014-08-17
20228	0	Dead	1		1	2014-08-29	FALSE	Montserrado	Monrovia	Liberia	2014-08-20	1	3			1		1		1		1		1		1		1		1		1		1		3		3		1	1	2	3	3		1	3	3	3
21192	0	Dead	1		1	2014-08-29	FALSE	Montserrado		Liberia	2014-08-20
692	10		3	2014-09-06			FALSE	Montserrado	Monrovia	Liberia	2014-09-01	1	2			2	2	2	2	1	2	1	2	2	2	2	2	2	2	2	2	1	2	1	2	2	2	1		2	2	2		2		2	2	2	2
20625	0	Dead	1		1		FALSE	Montserrado		Liberia	2014-08-20
21375	0	Alive	0	2014-09-02	2		FALSE	Montserrado	Monrovia	Liberia	2014-08-30	1	2			1	2	1	2	1	2	1	2	1	2	1	2	1	2	1	2	1	2	1	2	1	2	1		1	1	1		2		2	2	2	2
22589	0		1	2014-09-02			FALSE	Montserrado		Liberia	2014-08-27
20640	0	Alive	1	2014-09-02			FALSE	Montserrado		Liberia	2014-08-30	1	1			1		1							1
689	3	Alive	2	2014-09-05	2		FALSE	Montserrado	Monrovia	Liberia	2014-09-02	1	2			1	2	1	2	1	2	1	2	1	2	2	2	2	2	2	2	2	2	1	2	1	2	1		1	2	1	2	2		2	1	1	1
22879	3	Alive	1	2014-09-04	2		FALSE	Montserrado	Montserrado	Liberia	2014-08-26	1	2			1	2	1	2	1	2	1	2	2	2	1	2	1	2	1	2	1	2	2	2	2	2	2		2	2	2	2	2		2	2	2	2
23203	0	Dead	1	2014-08-30	2		FALSE	Montserrado		Liberia	2014-08-22	1	1			1																										1						1	1
22709	0	Alive	2	2014-09-05	2		FALSE	Montserrado	Monrovia	Liberia	2014-09-03	2	2			1	2	2	2	2	2	1	2	2	2	1	2	1	2	1	2	1	2	2	2	2	2	2		1	2	2	2	2		2	2	2	2
21385	2	Alive	3	2014-10-03	2		FALSE	Montserrado	Greater Monrovia	Liberia	2014-09-29	1	2			1	2	1	2	1	2	1	2	1	2	1	2	1	2	2	2	1	2	1	2	2	2	2		2	2	2	2	2		2	2	2	2
701	0	Dead	0	2014-09-06	1	2014-09-05	FALSE	Montserrado		Liberia	2014-08-28	3	2			3	2	3	2	3	2		2	3	2	3	2	3	2	3	2	3	2	3	2	3	2	3		3	3	3		3
[truncated: 2,374 more rows]
[truncated: 2 more columns]
