# Supplementary material for: Quantifying Poverty as a Driver of Ebola Transmission
Source: PLoS Negl Trop Dis. 2015 Dec 31;9(12):e0004260. doi: 10.1371/journal.pntd.0004260 (PMC4697799; doi:10.1371/journal.pntd.0004260)
Supplement: S2 Data — The dataset consists of information on 1,585 suspected, probable, or confirmed cases whose contacts were traced between July 7, 2014 and October 28, 2014. (XLSX) [file pntd.0004260.s002.xlsx]

## Sheet: sources
person_id	Date_Reported	date_of_symptom_onset	HCW	Status_at_Time_of_Report	Classification	N_contacts
1	26-Aug-14	\N	\N	\N	Suspected	7
2	26-Aug-14	\N	No	Dead	Suspected	2
3	26-Aug-14	\N	No	Dead	Suspected	8
4	26-Aug-14	\N	Yes	Alive	Suspected	7
5	26-Aug-14	\N	No	Alive	Suspected	3
6	26-Aug-14	\N	No	Dead	Suspected	2
7	26-Aug-14	\N	No	Alive	Probable	8
8	26-Aug-14	\N	No	Alive	Probable	2
9	26-Aug-14	\N	No	Alive	Probable	4
10	26-Aug-14	\N	No	Dead	Suspected	5
11	26-Aug-14	\N	No	Alive	Suspected	19
12	26-Aug-14	\N	No	Alive	Probable	2
13	26-Aug-14	\N	No	Alive	Probable	2
14	26-Aug-14	\N	No	Alive	Not a Case	1
15	26-Aug-14	\N	Yes	Dead	Probable	5
16	26-Aug-14	\N	No	Alive	Suspected	0
17	26-Aug-14	\N	No	Alive	\N	0
18	26-Aug-14	\N	No	Dead	Suspected	1
19	26-Aug-14	\N	No	Dead	Suspected	7
20	26-Aug-14	\N	Yes	Dead	Suspected	8
21	26-Aug-14	\N	No	Dead	Probable	8
22	26-Aug-14	\N	No	Dead	Suspected	3
23	26-Aug-14	\N	No	Dead	Suspected	8
24	26-Aug-14	\N	No	Dead	Probable	22
25	26-Aug-14	\N	No	Dead	Suspected	11
26	26-Aug-14	\N	\N	Dead	Probable	\N
27	25-Aug-14	\N	No	Dead	Suspected	3
28	25-Aug-14	\N	No	Alive	Probable	10
29	25-Aug-14	\N	No	\N	Suspected	16
30	25-Aug-14	\N	No	Dead	Suspected	9
31	25-Aug-14	\N	No	Dead	Suspected	9
32	25-Aug-14	\N	No	Dead	Suspected	10
33	25-Aug-14	\N	No	Dead	Suspected	7
34	25-Aug-14	\N	No	Alive	Suspected	4
35	25-Aug-14	\N	No	Alive	Suspected	10
36	24-Aug-14	\N	\N	\N	Confirmed	0
37	24-Aug-14	\N	No	Alive	Probable	10
38	24-Aug-14	\N	No	Dead	Suspected	2
39	24-Aug-14	\N	No	Dead	Suspected	1
40	24-Aug-14	\N	No	Alive	Probable	5
41	24-Aug-14	\N	No	Dead	Probable	6
42	24-Aug-14	\N	No	Alive	Probable	1
43	24-Aug-14	\N	No	Alive	Probable	3
44	24-Aug-14	\N	Yes	Alive	Probable	14
45	24-Aug-14	\N	No	Alive	Suspected	8
46	24-Aug-14	\N	No	Dead	Suspected	3
47	24-Aug-14	\N	No	Dead	Probable	7
48	24-Aug-14	\N	No	Dead	Suspected	5
49	24-Aug-14	\N	No	Dead	Suspected	4
50	24-Aug-14	\N	No	Dead	Suspected	1
51	24-Aug-14	\N	No	Dead	Suspected	5
52	24-Aug-14	\N	No	Dead	Suspected	6
53	24-Aug-14	\N	No	Dead	Suspected	5
54	24-Aug-14	\N	No	Dead	Suspected	1
55	24-Aug-14	\N	Yes	Dead	Suspected	11
56	24-Aug-14	\N	No	Alive	Probable	8
57	24-Aug-14	\N	No	Alive	Suspected	1
58	24-Aug-14	\N	No	Alive	Suspected	1
59	24-Aug-14	\N	Yes	Alive	Suspected	8
60	24-Aug-14	\N	No	Alive	Probable	2
61	24-Aug-14	\N	No	Alive	Probable	1
62	24-Aug-14	\N	No	Alive	Probable	3
63	24-Aug-14	\N	No	Alive	Probable	2
64	24-Aug-14	\N	No	Alive	Suspected	1
65	24-Aug-14	\N	No	Alive	Probable	1
66	24-Aug-14	\N	No	Dead	Suspected	4
67	24-Aug-14	\N	No	Alive	Suspected	1
68	24-Aug-14	\N	No	Alive	Probable	4
69	24-Aug-14	\N	No	Dead	Suspected	7
70	24-Aug-14	\N	No	Alive	Suspected	2
71	24-Aug-14	\N	No	Alive	Probable	5
72	24-Aug-14	\N	No	Alive	Probable	1
73	24-Aug-14	\N	No	Alive	Suspected	2
74	24-Aug-14	\N	No	Alive	Suspected	3
75	24-Aug-14	\N	No	Alive	Probable	2
76	24-Aug-14	\N	No	Alive	Suspected	0
77	24-Aug-14	\N	No	Alive	Suspected	4
78	24-Aug-14	\N	No	Alive	Suspected	0
79	24-Aug-14	\N	No	Alive	Suspected	0
80	24-Aug-14	\N	No	Alive	Probable	9
81	24-Aug-14	\N	No	Alive	Probable	0
82	24-Aug-14	\N	No	Alive	Probable	3
83	24-Aug-14	\N	No	Alive	Probable	0
84	24-Aug-14	\N	No	Alive	Suspected	5
85	24-Aug-14	\N	No	Alive	Probable	1
86	24-Aug-14	\N	No	Alive	Probable	11
87	24-Aug-14	\N	No	Alive	Probable	1
88	24-Aug-14	\N	No	Alive	Probable	\N
89	24-Aug-14	\N	No	Alive	Probable	\N
90	24-Aug-14	\N	No	Alive	Probable	0
91	24-Aug-14	\N	No	Alive	Probable	0
92	23-Aug-14	\N	No	Dead	Suspected	10
93	23-Aug-14	\N	No	Dead	Suspected	1
94	22-Aug-14	\N	No	Dead	Probable	3
95	22-Aug-14	\N	No	Alive	Suspected	2
96	22-Aug-14	\N	No	Dead	Suspected	2
97	22-Aug-14	\N	No	Alive	Suspected	1
98	22-Aug-14	\N	No	Dead	Probable	5
99	22-Aug-14	\N	No	Alive	Suspected	2
100	22-Aug-14	\N	No	Alive	Probable	2
101	22-Aug-14	\N	No	Alive	Probable	1
102	22-Aug-14	\N	No	Dead	Suspected	2
103	22-Aug-14	\N	Yes	Alive	Probable	4
104	22-Aug-14	\N	No	Dead	Probable	3
105	22-Aug-14	\N	No	Alive	Suspected	5
106	22-Aug-14	\N	No	Alive	Probable	3
107	22-Aug-14	\N	No	Alive	Probable	1
108	22-Aug-14	\N	No	Dead	Suspected	2
109	22-Aug-14	\N	Yes	Dead	Suspected	11
110	22-Aug-14	\N	No	Alive	Suspected	2
111	22-Aug-14	\N	No	Alive	Suspected	3
112	22-Aug-14	\N	No	Alive	Probable	6
113	22-Aug-14	\N	No	Dead	Suspected	8
114	22-Aug-14	\N	No	Alive	Probable	7
115	22-Aug-14	\N	No	Alive	Probable	0
116	22-Aug-14	\N	No	Dead	Probable	4
117	22-Aug-14	\N	No	Dead	Probable	3
118	22-Aug-14	\N	No	Alive	Probable	0
119	22-Aug-14	\N	No	Alive	Probable	2
120	22-Aug-14	\N	No	Alive	Probable	0
121	22-Aug-14	\N	No	Alive	Probable	0
122	22-Aug-14	\N	No	Alive	Probable	2
123	22-Aug-14	\N	No	Dead	Suspected	7
124	22-Aug-14	\N	No	Dead	Suspected	11
125	22-Aug-14	\N	No	Dead	Suspected	11
126	22-Aug-14	\N	No	Dead	Suspected	14
127	22-Aug-14	\N	No	Alive	Probable	\N
128	22-Aug-14	\N	No	Alive	Probable	\N
129	22-Aug-14	\N	No	Alive	Probable	0
130	22-Aug-14	\N	No	Alive	Probable	\N
131	22-Aug-14	\N	No	Alive	Probable	\N
132	22-Aug-14	\N	No	Alive	Probable	\N
133	22-Aug-14	\N	No	Alive	Probable	\N
134	22-Aug-14	\N	No	Alive	Probable	\N
135	21-Aug-14	\N	No	Dead	Suspected	6
136	21-Aug-14	\N	No	Dead	Suspected	4
137	21-Aug-14	\N	No	Dead	Suspected	2
138	21-Aug-14	\N	No	Dead	Not a Case	0
139	21-Aug-14	\N	No	Alive	Probable	0
140	21-Aug-14	\N	No	Alive	Suspected	8
141	21-Aug-14	\N	No	Alive	Probable	0
142	21-Aug-14	\N	No	Alive	Probable	2
143	21-Aug-14	\N	No	Alive	Suspected	3
144	21-Aug-14	\N	No	Alive	Suspected	1
145	21-Aug-14	\N	No	Dead	Suspected	8
146	21-Aug-14	\N	Yes	Dead	Probable	29
147	21-Aug-14	\N	\N	\N	Confirmed	7
148	21-Aug-14	\N	\N	Dead	Suspected	11
149	21-Aug-14	\N	No	Alive	Probable	11
150	21-Aug-14	\N	No	Alive	Probable	5
151	21-Aug-14	\N	No	Alive	Probable	11
152	21-Aug-14	\N	No	Alive	Probable	11
153	20-Aug-14	\N	No	Alive	Suspected	0
154	20-Aug-14	\N	No	Dead	Suspected	6
155	20-Aug-14	\N	No	Alive	Suspected	1
156	20-Aug-14	\N	No	Alive	Suspected	3
157	20-Aug-14	\N	No	Dead	Suspected	1
158	20-Aug-14	\N	No	Dead	Probable	5
159	20-Aug-14	\N	No	Alive	Probable	3
160	20-Aug-14	\N	No	Alive	Suspected	4
161	20-Aug-14	\N	No	Dead	Probable	20
162	20-Aug-14	\N	No	Dead	Suspected	1
163	20-Aug-14	\N	No	Alive	Suspected	1
164	20-Aug-14	\N	No	Dead	Probable	0
165	20-Aug-14	\N	No	Alive	Probable	4
166	20-Aug-14	\N	No	Alive	Probable	4
167	20-Aug-14	\N	No	Alive	Probable	3
168	19-Aug-14	\N	No	Alive	Probable	11
169	19-Aug-14	\N	No	Alive	Probable	10
170	19-Aug-14	\N	No	Alive	Suspected	6
171	19-Aug-14	\N	No	Dead	Probable	11
172	19-Aug-14	\N	No	Alive	Suspected	5
173	19-Aug-14	\N	No	Alive	Suspected	5
174	19-Aug-14	\N	Yes	Alive	Suspected	5
175	19-Aug-14	\N	No	Alive	Suspected	4
176	19-Aug-14	\N	No	Alive	Suspected	9
177	19-Aug-14	\N	No	Alive	Suspected	0
178	19-Aug-14	\N	No	Alive	Suspected	6
179	19-Aug-14	\N	No	Dead	Probable	6
180	19-Aug-14	\N	Yes	Alive	Probable	1
181	19-Aug-14	\N	No	Dead	Suspected	2
182	19-Aug-14	\N	No	Dead	Probable	0
183	18-Aug-14	\N	No	Alive	Probable	2
184	18-Aug-14	\N	No	Dead	probable	78
185	18-Aug-14	\N	No	Dead	Suspected	13
186	18-Aug-14	\N	No	Dead	Probable	18
187	18-Aug-14	\N	No	Alive	Probable	3
188	18-Aug-14	\N	No	Alive	Probable	6
189	18-Aug-14	\N	No	Dead	Probable	14
190	18-Aug-14	\N	No	Dead	Suspected	10
191	18-Aug-14	\N	No	Dead	Probable	1
192	18-Aug-14	\N	No	Alive	Suspected	29
193	18-Aug-14	\N	No	Dead	Probable	5
194	18-Aug-14	\N	No	Dead	Probable	2
195	18-Aug-14	\N	No	Dead	Probable	12
196	18-Aug-14	\N	No	Dead	Suspected	7
197	18-Aug-14	\N	No	Dead	Suspected	3
198	18-Aug-14	\N	Yes	Dead	Probable	12
199	18-Aug-14	\N	No	Dead	Suspected	2
200	18-Aug-14	\N	No	Alive	Suspected	2
201	18-Aug-14	\N	No	Alive	Suspected	3
202	18-Aug-14	\N	No	Dead	Probable	28
203	18-Aug-14	\N	No	Alive	Suspected	4
204	18-Aug-14	\N	No	Alive	Suspected	9
205	18-Aug-14	\N	No	Alive	Probable	12
206	17-Aug-14	\N	No	Dead	Suspected	11
207	17-Aug-14	\N	No	Dead	Suspected	10
208	17-Aug-14	\N	No	Alive	Suspected	18
209	16-Aug-14	\N	No	Alive	Suspected	5
210	16-Aug-14	\N	No	Alive	Probable	11
211	16-Aug-14	\N	No	Alive	Probable	11
212	16-Aug-14	\N	No	Alive	Suspected	19
213	16-Aug-14	\N	\N	Dead	Suspected	11
214	15-Aug-14	\N	No	Dead	Probable	5
215	15-Aug-14	\N	No	Alive	Suspected	1
216	15-Aug-14	\N	Yes	Dead	Suspected	12
217	15-Aug-14	\N	No	Dead	Probable	7
218	15-Aug-14	\N	Yes	Dead	Suspected	3
219	15-Aug-14	\N	No	Alive	Suspected	1
220	14-Aug-14	\N	No	Dead	Probable	5
221	14-Aug-14	\N	No	Alive	Suspected	7
222	14-Aug-14	\N	No	Alive	Probable	2
223	14-Aug-14	\N	No	Alive	Probable	2
224	14-Aug-14	\N	No	Alive	Suspected	2
225	14-Aug-14	\N	No	Alive	Suspected	4
226	14-Aug-14	\N	No	Alive	Probable	2
227	14-Aug-14	\N	No	\N	Probable	2
228	14-Aug-14	\N	No	Alive	Suspected	4
229	13-Aug-14	\N	No	Dead	Probable	7
230	13-Aug-14	\N	No	Alive	Suspected	3
231	13-Aug-14	\N	No	Alive	Suspected	3
232	13-Aug-14	\N	No	Dead	Probable	1
233	13-Aug-14	\N	No	Dead	Probable	1
234	13-Aug-14	\N	No	Alive	Probable	5
235	13-Aug-14	\N	No	Dead	Not a Case	0
236	13-Aug-14	\N	Yes	Alive	Suspected	1
237	13-Aug-14	\N	No	Dead	Suspected	8
238	13-Aug-14	\N	No	Alive	Suspected	5
239	13-Aug-14	\N	No	Dead	Probable	1
240	13-Aug-14	\N	No	Alive	Probable	4
241	13-Aug-14	\N	No	Dead	Probable	9
242	13-Aug-14	\N	No	Dead	Probable	7
243	13-Aug-14	\N	No	Alive	Probable	1
244	13-Aug-14	\N	No	Dead	Probable	30
245	13-Aug-14	\N	No	Dead	Probable	5
246	13-Aug-14	\N	No	Dead	Suspected	4
247	13-Aug-14	\N	No	Alive	Probable	5
248	13-Aug-14	\N	No	Alive	Suspected	8
249	13-Aug-14	\N	No	Dead	Suspected	4
250	13-Aug-14	\N	No	Dead	Probable	3
251	13-Aug-14	\N	No	Dead	Suspected	5
252	13-Aug-14	\N	No	Alive	Probable	1
253	13-Aug-14	\N	Yes	Alive	Suspected	5
254	13-Aug-14	\N	No	Dead	Suspected	4
255	12-Aug-14	\N	No	Alive	Probable	15
256	12-Aug-14	\N	No	Alive	Probable	16
257	12-Aug-14	\N	No	Alive	Probable	8
258	12-Aug-14	\N	No	Alive	Suspected	46
259	12-Aug-14	\N	No	Alive	Suspected	12
260	12-Aug-14	\N	No	Alive	Suspected	9
261	12-Aug-14	\N	No	Alive	Probable	3
262	12-Aug-14	\N	No	Alive	Probable	2
263	12-Aug-14	\N	No	Alive	Probable	2
264	12-Aug-14	\N	No	Alive	Probable	2
265	12-Aug-14	\N	No	Alive	Suspected	3
266	11-Aug-14	\N	No	Dead	Probable	10
267	11-Aug-14	\N	\N	Dead	\N	5
268	11-Aug-14	\N	\N	Dead	Suspected	8
269	11-Aug-14	\N	\N	Dead	\N	17
270	11-Aug-14	\N	\N	Dead	\N	10
271	11-Aug-14	\N	Yes	Dead	Probable	23
272	11-Aug-14	\N	\N	Dead	\N	5
273	11-Aug-14	\N	\N	Dead	\N	6
274	11-Aug-14	\N	\N	Dead	\N	2
275	11-Aug-14	\N	No	Dead	Probable	2
276	11-Aug-14	\N	No	Alive	Probable	1
277	11-Aug-14	\N	\N	Dead	\N	13
278	9-Aug-14	\N	No	Dead	Suspected	1
279	9-Aug-14	\N	Yes	Alive	Probable	1
280	9-Aug-14	\N	No	Dead	Probable	33
281	8-Aug-14	\N	Yes	Alive	Suspected	21
282	7-Aug-14	\N	\N	Alive	Probable	27
283	7-Aug-14	\N	Yes	Alive	Probable	0
284	7-Aug-14	\N	Yes	Alive	Probable	4
285	7-Aug-14	\N	Yes	Alive	Probable	\N
286	7-Aug-14	\N	Yes	Alive	Probable	0
287	7-Aug-14	\N	Yes	Alive	Probable	0
288	7-Aug-14	\N	Yes	Alive	Confirmed	0
289	7-Aug-14	\N	\N	Dead	Suspected	1
290	7-Aug-14	\N	\N	Dead	Suspected	5
291	7-Aug-14	\N	\N	Alive	Suspected	3
292	7-Aug-14	\N	\N	Dead	Not a Case	1
293	7-Aug-14	\N	\N	Alive	Suspected	10
294	7-Aug-14	\N	\N	Dead	Not a Case	0
295	7-Aug-14	\N	Yes	Dead	Suspected	13
296	7-Aug-14	\N	\N	Alive	Probable	7
297	7-Aug-14	\N	\N	Dead	Suspected	4
298	7-Aug-14	\N	\N	Dead	Probable	3
299	\N	\N	\N	Dead	Suspected	0
300	\N	\N	\N	Alive	Suspected	0
301	\N	\N	\N	Alive	Suspected	0
302	\N	\N	\N	Dead	Probable	5
303	\N	\N	\N	\N	\N	5
304	\N	\N	\N	Dead	Confirmed	0
305	\N	\N	\N	Alive	Probable	1
306	\N	\N	\N	\N	\N	3
307	\N	\N	\N	Alive	Probable	0
308	\N	\N	\N	Dead	Suspected	8
309	\N	\N	\N	Alive	Probable	0
310	\N	\N	\N	Dead	Probable	0
311	\N	\N	\N	Dead	Confirmed	0
312	\N	\N	\N	Dead	Confirmed	0
313	\N	\N	\N	Dead	Confirmed	0
314	\N	\N	\N	Dead	Confirmed	0
315	\N	\N	\N	Dead	Confirmed	16
316	\N	\N	\N	Dead	Suspected	0
317	\N	\N	\N	Dead	Probable	4
318	\N	\N	\N	Dead	Probable	0
319	\N	\N	\N	Dead	Probable	17
320	\N	\N	\N	Dead	Probable	27
321	\N	\N	\N	Dead	Probable	1
322	\N	\N	\N	Dead	Confirmed	0
323	\N	\N	\N	Dead	Probable	0
324	\N	\N	\N	Alive	\N	0
325	\N	\N	\N	Dead	Confirmed	13
326	\N	\N	\N	Dead	Confirmed	3
327	\N	\N	\N	Alive	Probable	0
328	\N	\N	\N	Alive	Probable	0
329	\N	\N	\N	Alive	Probable	0
330	\N	\N	\N	\N	\N	3
331	\N	\N	Yes	\N	\N	12
332	\N	\N	\N	\N	\N	\N
333	\N	\N	\N	\N	\N	17
334	\N	\N	\N	Alive	Probable	0
335	\N	\N	\N	\N	\N	5
336	\N	\N	\N	Dead	Confirmed	0
337	\N	\N	No	Alive	Confirmed	11
338	\N	\N	\N	Dead	Probable	3
339	\N	\N	\N	Dead	Confirmed	0
340	\N	\N	\N	Dead	Probable	3
341	\N	\N	\N	Dead	Probable	6
342	\N	\N	\N	Dead	Suspected	0
343	\N	\N	\N	Alive	Confirmed	0
344	\N	\N	\N	Dead	Confirmed	0
345	\N	\N	\N	Alive	Suspected	1
346	\N	\N	No	Alive	Confirmed	0
347	\N	\N	Yes	Alive	Confirmed	0
348	\N	\N	\N	Dead	Confirmed	2
349	\N	\N	\N	Alive	Confirmed	0
350	\N	\N	\N	Dead	Confirmed	1
351	\N	\N	\N	Dead	Confirmed	0
352	\N	\N	\N	Dead	Confirmed	2
353	\N	\N	\N	Dead	Confirmed	18
354	\N	\N	\N	Dead	Confirmed	46
355	\N	\N	\N	Alive	Confirmed	7
356	\N	\N	Yes	Dead	Probable	28
357	\N	\N	\N	Dead	Suspected	3
358	\N	\N	\N	Dead	Confirmed	0
359	\N	\N	\N	Dead	Confirmed	0
360	\N	\N	\N	Dead	Confirmed	0
361	\N	\N	\N	Dead	Confirmed	0
362	\N	\N	\N	Alive	Confirmed	4
363	\N	\N	\N	Alive	Confirmed	0
364	\N	\N	\N	Alive	Confirmed	0
365	\N	\N	\N	Dead	Confirmed	50
366	\N	\N	\N	Dead	Confirmed	0
367	\N	\N	\N	Alive	Probable	0
368	\N	\N	\N	Alive	Confirmed	4
369	\N	\N	\N	Alive	Suspected	2
370	\N	\N	\N	Dead	Probable	5
371	\N	\N	\N	Alive	Probable	0
372	\N	\N	\N	Dead	Confirmed	11
373	\N	\N	\N	Dead	Probable	0
374	\N	\N	\N	Dead	Probable	20
375	\N	\N	\N	Dead	Probable	6
376	\N	\N	\N	Dead	Probable	10
377	\N	\N	\N	Alive	Suspected	2
378	\N	\N	\N	Dead	Confirmed	92
379	\N	\N	\N	\N	Suspected	2
380	\N	\N	\N	Dead	Probable	6
381	\N	\N	\N	Dead	Probable	0
382	\N	\N	\N	Dead	Confirmed	3
383	\N	\N	\N	Dead	Confirmed	3
384	\N	\N	\N	\N	\N	17
385	\N	\N	\N	Dead	Confirmed	0
386	\N	\N	\N	\N	\N	27
387	\N	\N	\N	Dead	Probable	0
388	\N	\N	\N	Dead	Confirmed	18
389	\N	\N	\N	Dead	Confirmed	0
390	\N	\N	\N	Dead	Confirmed	0
391	\N	\N	\N	Dead	Confirmed	0
392	\N	\N	\N	Dead	Confirmed	0
393	\N	\N	\N	Dead	Probable	0
394	\N	\N	\N	Dead	Confirmed	4
395	\N	\N	\N	\N	\N	6
396	\N	\N	\N	Dead	Probable	0
397	\N	\N	\N	Dead	Probable	14
398	\N	\N	Yes	\N	\N	1
399	\N	\N	\N	\N	\N	2
400	\N	\N	\N	Alive	Confirmed	1
401	\N	\N	\N	Dead	Probable	13
402	\N	\N	\N	Alive	Suspected	0
403	\N	\N	\N	Dead	Confirmed	0
404	\N	\N	No	Dead	Confirmed	6
405	\N	\N	\N	Dead	Confirmed	0
406	\N	\N	\N	Dead	Suspected	12
407	\N	\N	\N	Dead	Confirmed	0
408	\N	\N	\N	Dead	Probable	3
409	\N	\N	\N	Alive	Suspected	7
410	\N	\N	\N	Alive	Probable	0
411	\N	\N	\N	Dead	Suspected	0
412	\N	\N	\N	Alive	Probable	0
413	\N	\N	\N	Alive	Probable	6
414	\N	\N	\N	Alive	Probable	0
415	\N	\N	\N	Dead	Probable	11
416	\N	\N	\N	Dead	Confirmed	0
417	\N	\N	\N	Dead	Probable	12
418	\N	\N	\N	Alive	Suspected	0
419	\N	\N	\N	Alive	Suspected	14
420	\N	\N	\N	\N	Probable	1
421	\N	\N	\N	\N	\N	1
422	\N	\N	\N	Dead	Suspected	0
423	\N	\N	\N	Alive	Suspected	0
424	\N	\N	\N	Alive	Suspected	8
425	\N	\N	\N	Dead	Probable	0
426	\N	\N	\N	Alive	Suspected	1
427	\N	\N	\N	Dead	Suspected	7
428	\N	\N	\N	Dead	Confirmed	7
429	\N	\N	\N	Dead	Confirmed	0
430	\N	\N	\N	Dead	Probable	4
431	\N	\N	\N	Alive	Suspected	0
432	\N	\N	\N	\N	Confirmed	13
433	\N	\N	\N	Dead	Confirmed	4
434	\N	\N	\N	Dead	Suspected	0
435	\N	\N	\N	Alive	Suspected	3
436	\N	\N	\N	Dead	Probable	6
437	\N	\N	\N	Alive	Probable	\N
438	\N	\N	\N	Dead	Suspected	0
439	\N	\N	\N	\N	\N	12
440	\N	\N	\N	Dead	Probable	11
441	\N	\N	\N	Dead	Confirmed	0
442	\N	\N	\N	Dead	Probable	0
443	\N	\N	\N	\N	\N	4
444	\N	\N	\N	\N	\N	6
445	\N	\N	\N	\N	\N	11
446	\N	\N	\N	\N	\N	2
447	\N	\N	\N	Dead	Suspected	0
448	\N	\N	\N	Dead	\N	5
449	\N	\N	\N	\N	\N	1
450	\N	\N	\N	\N	Suspected	0
451	\N	\N	\N	\N	Suspected	1
452	26-Aug-14	\N	\N	Alive	Probable	\N
453	27-Aug-14	\N	No	Alive	Probable	1
454	27-Aug-14	\N	No	Dead	Suspected	1
455	27-Aug-14	\N	No	Alive	Probable	16
456	27-Aug-14	\N	No	Dead	Suspected	11
457	27-Aug-14	\N	No	Dead	Suspected	15
458	27-Aug-14	\N	No	Dead	Suspected	1
459	27-Aug-14	\N	No	Alive	Suspected	2
460	27-Aug-14	\N	No	Alive	Probable	\N
461	27-Aug-14	\N	No	Alive	Probable	\N
462	27-Aug-14	\N	No	Alive	Probable	\N
463	27-Aug-14	\N	No	Alive	Probable	\N
464	27-Aug-14	\N	No	Dead	Probable	8
465	27-Aug-14	\N	No	Alive	Suspected	6
466	27-Aug-14	\N	No	Dead	Probable	20
467	27-Aug-14	\N	No	Dead	Probable	16
468	27-Aug-14	\N	No	Dead	Suspected	5
469	28-Aug-14	\N	Yes	Alive	Probable	1
470	28-Aug-14	\N	No	Alive	Probable	1
471	28-Aug-14	\N	No	Alive	Probable	6
472	28-Aug-14	\N	No	Alive	Probable	4
473	28-Aug-14	\N	No	Alive	Probable	1
474	28-Aug-14	\N	No	Alive	Probable	2
475	28-Aug-14	\N	No	Alive	Probable	1
476	28-Aug-14	\N	No	Alive	Probable	13
477	28-Aug-14	\N	No	Alive	Probable	\N
478	28-Aug-14	\N	No	Dead	Suspected	1
479	28-Aug-14	\N	No	Alive	Probable	0
480	28-Aug-14	\N	No	Dead	Suspected	0
481	28-Aug-14	\N	No	Alive	Suspected	1
482	28-Aug-14	\N	No	Alive	Probable	1
483	28-Aug-14	\N	No	Alive	Probable	20
484	28-Aug-14	\N	No	Dead	Suspected	7
485	28-Aug-14	\N	No	Dead	Suspected	6
486	28-Aug-14	\N	No	Dead	Probable	1
487	28-Aug-14	\N	No	Alive	Probable	4
488	28-Aug-14	\N	No	Alive	Suspected	27
489	28-Aug-14	\N	No	Dead	Probable	2
490	28-Aug-14	\N	No	Dead	Probable	2
491	28-Aug-14	\N	No	Dead	Probable	9
492	28-Aug-14	\N	No	Alive	Probable	1
493	28-Aug-14	\N	No	Dead	Probable	5
494	28-Aug-14	\N	No	Alive	Probable	5
495	28-Aug-14	\N	No	Dead	Suspected	3
496	28-Aug-14	\N	Yes	Dead	Suspected	1
497	28-Aug-14	\N	No	Alive	Suspected	0
498	28-Aug-14	\N	No	Alive	Suspected	3
499	28-Aug-14	\N	No	Alive	Probable	12
500	28-Aug-14	\N	No	Alive	Probable	12
501	28-Aug-14	\N	No	Alive	Probable	12
502	28-Aug-14	\N	No	Alive	Suspected	1
503	28-Aug-14	\N	\N	\N	\N	1
504	28-Aug-14	\N	No	Alive	Probable	7
505	28-Aug-14	\N	No	Alive	Probable	1
506	28-Aug-14	\N	No	Alive	Probable	3
507	28-Aug-14	\N	No	Dead	Probable	4
508	28-Aug-14	\N	No	Alive	Probable	\N
509	28-Aug-14	\N	No	Alive	Probable	\N
510	28-Aug-14	\N	Yes	Dead	Suspected	31
511	\N	\N	\N	Dead	Suspected	3
512	\N	\N	\N	Alive	Confirmed	6
513	28-Aug-14	\N	No	Alive	Suspected	5
514	29-Aug-14	\N	No	Dead	Suspected	4
515	29-Aug-14	\N	Yes	Alive	Probable	10
516	29-Aug-14	\N	Yes	Alive	Probable	5
517	29-Aug-14	\N	Yes	Alive	Probable	16
518	29-Aug-14	\N	No	Alive	Probable	1
519	29-Aug-14	\N	No	Dead	Probable	2
520	29-Aug-14	\N	No	Alive	Probable	7
521	29-Aug-14	\N	No	Dead	Suspected	2
522	29-Aug-14	\N	No	Dead	Suspected	15
523	29-Aug-14	\N	No	Alive	Suspected	9
524	29-Aug-14	\N	No	Dead	Probable	\N
525	29-Aug-14	\N	No	Dead	Suspected	6
526	30-Aug-14	\N	No	Alive	Probable	3
527	30-Aug-14	\N	No	Dead	Probable	6
528	30-Aug-14	\N	No	Dead	Suspected	5
529	30-Aug-14	\N	No	Alive	Probable	3
530	30-Aug-14	\N	No	Alive	Suspected	20
531	30-Aug-14	\N	No	Alive	Suspected	3
532	30-Aug-14	\N	No	Alive	Suspected	0
533	30-Aug-14	\N	No	Alive	Probable	9
534	30-Aug-14	\N	No	Alive	Probable	3
535	30-Aug-14	\N	No	Alive	Probable	3
536	30-Aug-14	\N	No	Alive	Probable	4
537	30-Aug-14	\N	No	Alive	Probable	1
538	30-Aug-14	\N	No	Alive	Probable	1
539	30-Aug-14	\N	No	Alive	Probable	0
540	30-Aug-14	\N	No	Dead	Probable	3
541	30-Aug-14	\N	No	Alive	Probable	1
542	30-Aug-14	\N	No	Alive	Suspected	14
543	30-Aug-14	\N	No	Alive	Probable	1
544	30-Aug-14	\N	No	Alive	Probable	1
545	30-Aug-14	\N	No	Alive	Probable	7
546	30-Aug-14	\N	No	Dead	Probable	3
547	30-Aug-14	\N	No	Alive	Probable	4
548	1-Sep-14	\N	No	Alive	Probable	5
549	1-Sep-14	\N	No	Dead	Probable	1
550	1-Sep-14	\N	No	Alive	Probable	3
551	1-Sep-14	\N	No	Alive	Probable	1
552	1-Sep-14	\N	Yes	Alive	Probable	6
553	1-Sep-14	\N	No	Alive	Probable	5
554	1-Sep-14	\N	No	Alive	Probable	2
555	1-Sep-14	\N	Yes	Alive	Suspected	8
556	\N	\N	\N	\N	\N	1
557	\N	\N	\N	\N	\N	1
558	1-Sep-14	\N	Yes	Alive	Probable	3
559	1-Sep-14	\N	No	Alive	Probable	2
560	1-Sep-14	\N	No	Dead	Suspected	8
561	1-Sep-14	\N	No	Dead	Suspected	10
562	1-Sep-14	\N	No	Alive	Probable	0
563	1-Sep-14	\N	No	Alive	Probable	1
564	1-Sep-14	\N	No	Dead	Suspected	5
565	1-Sep-14	\N	No	Alive	Suspected	1
566	1-Sep-14	\N	No	Alive	Probable	1
567	1-Sep-14	\N	No	Alive	Probable	0
568	1-Sep-14	\N	No	Alive	Probable	1
569	1-Sep-14	\N	No	Alive	Suspected	2
570	1-Sep-14	\N	No	Alive	Probable	3
571	1-Sep-14	\N	No	Alive	Probable	1
572	1-Sep-14	\N	No	Alive	Suspected	1
573	1-Sep-14	\N	No	Alive	Suspected	1
574	1-Sep-14	\N	No	Alive	Suspected	0
575	1-Sep-14	\N	No	Dead	Suspected	16
576	1-Sep-14	\N	No	Alive	Probable	8
577	1-Sep-14	\N	No	Dead	Probable	3
578	1-Sep-14	\N	No	Alive	Probable	8
579	1-Sep-14	\N	No	Alive	Suspected	1
580	1-Sep-14	\N	No	Alive	Probable	4
581	1-Sep-14	\N	No	Alive	Probable	4
582	1-Sep-14	\N	No	Alive	Probable	1
583	1-Sep-14	\N	No	Dead	Suspected	4
584	1-Sep-14	\N	No	Dead	Probable	7
585	1-Sep-14	\N	No	Dead	Suspected	6
586	1-Sep-14	\N	No	Dead	Suspected	14
587	1-Sep-14	\N	No	Dead	Suspected	6
588	1-Sep-14	\N	No	Dead	Suspected	11
589	2-Sep-14	\N	No	Dead	Suspected	3
590	2-Sep-14	\N	Yes	Alive	Suspected	0
591	2-Sep-14	\N	No	Dead	Suspected	5
592	2-Sep-14	\N	No	Alive	Probable	51
593	2-Sep-14	\N	No	Alive	Probable	1
594	2-Sep-14	\N	No	Alive	Probable	0
595	2-Sep-14	\N	No	Alive	Probable	1
596	2-Sep-14	\N	No	Dead	Suspected	6
597	2-Sep-14	\N	No	Alive	Probable	1
598	2-Sep-14	\N	No	Alive	Suspected	2
599	2-Sep-14	\N	No	Alive	Probable	3
600	2-Sep-14	\N	No	Alive	Probable	1
601	2-Sep-14	\N	No	Alive	Probable	0
602	2-Sep-14	\N	No	Alive	Probable	0
603	2-Sep-14	\N	Yes	Alive	Suspected	5
604	2-Sep-14	\N	No	Alive	Suspected	5
605	2-Sep-14	\N	No	Dead	Suspected	26
606	2-Sep-14	\N	No	Dead	Suspected	13
607	2-Sep-14	\N	No	Dead	Probable	8
608	2-Sep-14	\N	No	Dead	Probable	12
609	2-Sep-14	\N	No	Dead	Probable	12
610	2-Sep-14	\N	No	Dead	Suspected	6
611	2-Sep-14	\N	No	Dead	Suspected	8
612	2-Sep-14	\N	No	Alive	Suspected	2
613	2-Sep-14	\N	No	Dead	Probable	2
614	2-Sep-14	\N	No	Dead	Suspected	13
615	2-Sep-14	\N	No	Alive	Suspected	7
616	2-Sep-14	\N	No	Alive	Suspected	0
617	2-Sep-14	\N	No	Dead	Suspected	25
618	2-Sep-14	\N	No	Alive	Suspected	1
619	2-Sep-14	\N	No	Alive	Suspected	25
620	2-Sep-14	\N	No	Dead	Suspected	3
621	2-Sep-14	\N	No	Alive	Suspected	0
622	2-Sep-14	\N	\N	Dead	\N	11
623	3-Sep-14	\N	No	Dead	Suspected	0
624	3-Sep-14	\N	No	Alive	Suspected	7
625	\N	\N	No	Alive	Suspected	2
626	3-Sep-14	\N	No	Dead	Suspected	9
627	3-Sep-14	\N	No	Alive	Suspected	0
628	\N	\N	No	\N	Confirmed	6
629	\N	\N	No	\N	Suspected	2
630	3-Sep-14	\N	No	Alive	Suspected	0
631	3-Sep-14	\N	No	Dead	Suspected	9
632	3-Sep-14	\N	Yes	Dead	Suspected	20
633	3-Sep-14	\N	Yes	Dead	Suspected	13
634	4-Sep-14	\N	\N	\N	\N	10
635	4-Sep-14	\N	No	Alive	Probable	2
636	4-Sep-14	\N	No	Alive	Probable	6
637	4-Sep-14	\N	No	Dead	Suspected	12
638	4-Sep-14	\N	No	Dead	Suspected	11
639	4-Sep-14	\N	No	Dead	Suspected	11
640	4-Sep-14	\N	No	Alive	Probable	3
641	4-Sep-14	\N	No	Alive	Probable	7
642	4-Sep-14	\N	No	Dead	Probable	19
643	4-Sep-14	\N	Yes	Alive	Suspected	0
644	4-Sep-14	\N	Yes	Alive	Suspected	12
645	4-Sep-14	\N	No	Alive	Probable	4
646	\N	\N	Yes	Alive	Confirmed	0
647	4-Sep-14	\N	No	Alive	Suspected	15
648	4-Sep-14	\N	No	\N	Probable	29
649	4-Sep-14	\N	No	Dead	Suspected	4
650	4-Sep-14	\N	No	Dead	Suspected	4
651	\N	\N	No	Dead	Confirmed	0
652	5-Sep-14	\N	No	Alive	Suspected	9
653	5-Sep-14	\N	No	Dead	Suspected	5
654	5-Sep-14	\N	No	Dead	Suspected	6
655	5-Sep-14	\N	No	Dead	Suspected	4
656	5-Sep-14	\N	No	Alive	Probable	7
657	5-Sep-14	\N	No	Dead	Suspected	5
658	5-Sep-14	\N	No	Alive	Probable	9
659	5-Sep-14	\N	No	Alive	Probable	7
660	5-Sep-14	\N	No	Alive	Suspected	12
661	5-Sep-14	\N	No	Dead	Suspected	1
662	5-Sep-14	\N	No	Dead	Suspected	2
663	5-Sep-14	\N	No	Alive	Probable	6
664	5-Sep-14	\N	No	Alive	Probable	6
665	5-Sep-14	\N	No	Alive	Suspected	6
666	5-Sep-14	\N	No	Dead	Suspected	6
667	5-Sep-14	\N	Yes	Dead	Suspected	2
668	\N	\N	\N	\N	\N	3
669	\N	\N	\N	Alive	Suspected	0
670	\N	\N	\N	\N	\N	2
671	5-Sep-14	\N	No	Alive	Probable	28
672	5-Sep-14	\N	\N	Alive	Probable	\N
673	5-Sep-14	\N	\N	Alive	Probable	\N
674	6-Sep-14	\N	No	Alive	Suspected	0
675	6-Sep-14	\N	No	Alive	Suspected	0
676	6-Sep-14	\N	No	Alive	Suspected	0
677	6-Sep-14	\N	No	Alive	Suspected	5
678	6-Sep-14	\N	No	Alive	Probable	3
679	6-Sep-14	\N	No	Alive	Probable	\N
680	6-Sep-14	\N	No	Alive	Probable	8
681	6-Sep-14	\N	No	Alive	Probable	0
682	6-Sep-14	\N	No	Alive	Probable	0
683	6-Sep-14	\N	No	Alive	Suspected	13
684	6-Sep-14	\N	Yes	Alive	Probable	5
685	6-Sep-14	\N	No	Dead	Suspected	12
686	6-Sep-14	\N	Yes	Alive	Suspected	2
687	6-Sep-14	\N	Yes	Alive	Suspected	6
688	6-Sep-14	\N	No	Alive	Suspected	21
689	6-Sep-14	\N	No	Alive	Probable	3
690	6-Sep-14	\N	No	Dead	Suspected	10
691	6-Sep-14	\N	No	Dead	Suspected	14
692	6-Sep-14	\N	No	Dead	Suspected	19
693	6-Sep-14	\N	No	Dead	Suspected	10
694	7-Sep-14	\N	No	Dead	Suspected	2
695	7-Sep-14	\N	No	Dead	Suspected	8
696	7-Sep-14	\N	No	Dead	Suspected	8
697	7-Sep-14	\N	No	Alive	Suspected	2
698	7-Sep-14	\N	Yes	Alive	Suspected	1
699	8-Sep-14	\N	No	Dead	Suspected	4
700	8-Sep-14	\N	No	Dead	Suspected	4
701	8-Sep-14	\N	No	Dead	Suspected	0
702	8-Sep-14	\N	No	Dead	Suspected	3
703	8-Sep-14	\N	No	Alive	Suspected	3
704	8-Sep-14	\N	No	Alive	Probable	1
705	8-Sep-14	\N	No	Alive	Suspected	2
706	8-Sep-14	\N	No	Alive	Probable	17
707	8-Sep-14	\N	No	Alive	Probable	16
708	8-Sep-14	\N	No	Alive	Probable	7
709	8-Sep-14	\N	No	Alive	Suspected	0
710	8-Sep-14	\N	No	Alive	Suspected	6
711	8-Sep-14	\N	No	Dead	Suspected	9
712	8-Sep-14	\N	No	Dead	Suspected	7
713	8-Sep-14	\N	No	Dead	Suspected	7
714	8-Sep-14	\N	No	Alive	Suspected	5
715	8-Sep-14	\N	No	Dead	Suspected	10
716	8-Sep-14	\N	No	Dead	Suspected	9
717	8-Sep-14	\N	No	Alive	Probable	4
718	8-Sep-14	\N	No	Alive	Suspected	35
719	8-Sep-14	\N	No	Alive	Suspected	5
720	8-Sep-14	\N	No	Dead	Suspected	2
721	8-Sep-14	\N	No	Alive	Probable	27
722	8-Sep-14	\N	No	Alive	Suspected	9
723	8-Sep-14	\N	No	Alive	Suspected	4
724	8-Sep-14	\N	No	Alive	Suspected	5
725	8-Sep-14	\N	No	Dead	Suspected	11
726	8-Sep-14	\N	No	Dead	Suspected	11
727	8-Sep-14	\N	No	Dead	Suspected	12
728	8-Sep-14	\N	No	Alive	Suspected	\N
729	\N	\N	\N	\N	\N	1
730	9-Sep-14	\N	No	Alive	Probable	\N
731	9-Sep-14	\N	No	Alive	\N	9
732	9-Sep-14	\N	\N	Alive	Probable	6
733	9-Sep-14	\N	Yes	Alive	Probable	5
734	9-Sep-14	\N	No	Alive	Probable	3
735	9-Sep-14	\N	No	Dead	Suspected	5
736	9-Sep-14	\N	No	Dead	Suspected	8
737	9-Sep-14	\N	No	Dead	Suspected	3
738	9-Sep-14	\N	No	Alive	Probable	0
739	9-Sep-14	\N	Yes	Dead	Probable	8
740	9-Sep-14	\N	No	Dead	Suspected	10
741	9-Sep-14	\N	No	Alive	Suspected	3
742	9-Sep-14	\N	No	Alive	Suspected	4
743	9-Sep-14	\N	No	Alive	Suspected	4
744	9-Sep-14	\N	No	Alive	Probable	2
745	9-Sep-14	\N	No	Dead	Probable	11
746	\N	\N	\N	\N	\N	2
747	\N	\N	\N	\N	\N	1
748	\N	\N	\N	\N	\N	1
749	9-Sep-14	\N	No	Dead	Suspected	2
750	9-Sep-14	\N	No	Alive	Probable	8
751	9-Sep-14	\N	No	Alive	Probable	13
752	9-Sep-14	\N	No	Alive	Probable	12
753	9-Sep-14	\N	No	Dead	Suspected	2
754	9-Sep-14	\N	No	Dead	Suspected	4
755	9-Sep-14	\N	No	Dead	Suspected	14
756	9-Sep-14	\N	No	Dead	Suspected	10
757	9-Sep-14	\N	No	Dead	Suspected	4
758	9-Sep-14	\N	No	Dead	Suspected	4
759	9-Sep-14	\N	No	Alive	Suspected	9
760	9-Sep-14	\N	No	Alive	Suspected	7
761	9-Sep-14	\N	No	Dead	Suspected	4
762	10-Sep-14	\N	No	Dead	\N	0
763	10-Sep-14	\N	No	Dead	\N	0
764	10-Sep-14	\N	No	Alive	Suspected	13
765	10-Sep-14	\N	No	Dead	Probable	7
766	10-Sep-14	\N	No	Dead	Suspected	5
767	10-Sep-14	\N	No	Alive	Probable	13
768	10-Sep-14	\N	No	Alive	Suspected	0
769	10-Sep-14	\N	No	Alive	Suspected	7
770	10-Sep-14	\N	No	Alive	Probable	2
771	10-Sep-14	\N	No	Alive	Probable	8
772	10-Sep-14	\N	No	Alive	Suspected	3
773	10-Sep-14	\N	No	Alive	Probable	13
774	10-Sep-14	\N	No	Dead	Suspected	10
775	10-Sep-14	\N	No	Alive	Suspected	10
776	10-Sep-14	\N	No	Alive	Probable	6
777	10-Sep-14	\N	No	Dead	Probable	2
778	10-Sep-14	\N	No	Alive	Suspected	5
779	10-Sep-14	\N	No	Alive	Suspected	8
780	10-Sep-14	\N	Yes	Alive	Suspected	9
781	10-Sep-14	\N	No	Dead	Suspected	15
782	10-Sep-14	\N	No	Alive	Suspected	3
783	10-Sep-14	\N	No	Alive	Suspected	5
784	10-Sep-14	\N	No	Dead	Suspected	10
785	10-Sep-14	\N	No	Alive	Suspected	1
786	10-Sep-14	\N	No	Alive	Probable	0
787	10-Sep-14	\N	No	Alive	Probable	6
788	10-Sep-14	\N	No	Alive	Probable	12
789	10-Sep-14	\N	No	Alive	Probable	10
790	10-Sep-14	\N	No	Alive	Probable	13
791	10-Sep-14	\N	Yes	Dead	Probable	9
792	10-Sep-14	\N	No	Alive	Probable	17
793	10-Sep-14	\N	Yes	Dead	Suspected	10
794	10-Sep-14	\N	No	Alive	Probable	3
795	10-Sep-14	\N	No	Alive	Probable	4
796	10-Sep-14	\N	No	Dead	Probable	7
797	10-Sep-14	\N	No	Alive	Probable	8
798	10-Sep-14	\N	No	Dead	Suspected	55
799	10-Sep-14	\N	No	Dead	Suspected	24
800	10-Sep-14	\N	No	Dead	Suspected	7
801	10-Sep-14	\N	No	Dead	Probable	44
802	10-Sep-14	\N	No	Alive	Probable	3
803	11-Sep-14	\N	No	Dead	Suspected	6
804	11-Sep-14	\N	No	Alive	Probable	39
805	11-Sep-14	\N	No	Alive	Suspected	2
806	11-Sep-14	\N	No	Dead	Probable	2
807	11-Sep-14	\N	No	Alive	Probable	4
808	11-Sep-14	\N	No	Dead	Suspected	6
809	11-Sep-14	\N	No	Alive	Probable	5
810	11-Sep-14	\N	No	Alive	Probable	2
811	11-Sep-14	\N	No	Alive	Suspected	3
812	11-Sep-14	\N	No	\N	Suspected	3
813	11-Sep-14	\N	No	\N	Probable	2
814	11-Sep-14	\N	No	Alive	Probable	5
815	11-Sep-14	\N	No	Alive	Probable	1
816	11-Sep-14	\N	No	Alive	Probable	4
817	11-Sep-14	\N	No	Alive	Probable	9
818	11-Sep-14	\N	No	Alive	Probable	3
819	11-Sep-14	\N	No	Alive	Probable	2
820	11-Sep-14	\N	No	Alive	Probable	5
821	11-Sep-14	\N	No	Alive	Suspected	1
822	11-Sep-14	\N	No	Alive	Suspected	1
823	11-Sep-14	\N	No	Alive	Probable	1
824	11-Sep-14	\N	No	Alive	Probable	4
825	11-Sep-14	\N	No	Alive	Probable	8
826	11-Sep-14	\N	No	Alive	Probable	5
827	11-Sep-14	\N	No	Alive	Suspected	3
828	11-Sep-14	\N	No	Dead	Suspected	1
829	11-Sep-14	\N	No	Dead	Suspected	7
830	11-Sep-14	\N	No	Alive	Suspected	1
831	11-Sep-14	\N	No	Alive	Probable	1
832	11-Sep-14	\N	No	Alive	Probable	1
833	11-Sep-14	\N	No	Alive	Suspected	6
834	11-Sep-14	\N	No	Alive	Suspected	1
835	11-Sep-14	\N	No	Alive	Suspected	6
836	11-Sep-14	\N	No	Alive	Probable	1
837	11-Sep-14	\N	No	Alive	Probable	4
838	11-Sep-14	\N	No	Alive	Suspected	1
839	11-Sep-14	\N	No	Alive	Probable	4
840	11-Sep-14	\N	No	Alive	Probable	1
841	11-Sep-14	\N	No	Alive	Probable	3
842	11-Sep-14	\N	No	Dead	Suspected	1
843	11-Sep-14	\N	No	Alive	Probable	3
844	11-Sep-14	\N	No	Dead	Suspected	17
845	11-Sep-14	\N	No	Alive	Suspected	2
846	11-Sep-14	\N	No	Alive	Probable	9
847	11-Sep-14	\N	No	Alive	Probable	1
848	11-Sep-14	\N	No	Alive	Suspected	6
849	11-Sep-14	\N	No	Alive	Probable	1
850	11-Sep-14	\N	No	Alive	Probable	2
851	11-Sep-14	\N	No	Alive	Suspected	1
852	11-Sep-14	\N	No	Dead	Suspected	1
853	11-Sep-14	\N	No	Dead	Probable	5
854	11-Sep-14	\N	No	Dead	Suspected	5
855	11-Sep-14	\N	No	Alive	Suspected	7
856	11-Sep-14	\N	No	Alive	Suspected	7
857	11-Sep-14	\N	No	Alive	Suspected	7
858	11-Sep-14	\N	No	Alive	Probable	7
859	11-Sep-14	\N	No	Alive	Probable	0
860	11-Sep-14	\N	No	Alive	Probable	5
861	11-Sep-14	\N	No	Alive	Probable	0
862	11-Sep-14	\N	No	Alive	Suspected	6
863	11-Sep-14	\N	No	Dead	Suspected	2
864	11-Sep-14	\N	No	Alive	Suspected	1
865	11-Sep-14	\N	No	Dead	Probable	33
866	11-Sep-14	\N	No	Dead	Suspected	11
867	11-Sep-14	\N	No	Alive	Suspected	0
868	11-Sep-14	\N	No	Alive	Suspected	1
869	11-Sep-14	\N	No	Alive	Probable	1
870	11-Sep-14	\N	No	Alive	Suspected	6
871	12-Sep-14	\N	\N	Dead	Suspected	2
872	12-Sep-14	\N	\N	Dead	\N	25
873	12-Sep-14	\N	No	Alive	Suspected	5
874	12-Sep-14	\N	No	Alive	Probable	8
875	12-Sep-14	\N	No	Alive	Probable	1
876	12-Sep-14	\N	No	Dead	Suspected	3
877	12-Sep-14	\N	No	Dead	Suspected	12
878	12-Sep-14	\N	No	Dead	Probable	21
879	12-Sep-14	\N	No	Alive	Suspected	15
880	12-Sep-14	\N	No	Alive	Probable	4
881	12-Sep-14	\N	No	Dead	Suspected	3
882	12-Sep-14	\N	No	Dead	Suspected	2
883	12-Sep-14	\N	No	Dead	Probable	6
884	12-Sep-14	\N	Yes	Dead	Suspected	10
885	12-Sep-14	\N	No	Dead	Suspected	3
886	\N	\N	\N	Dead	\N	2
887	\N	\N	\N	Alive	Probable	\N
888	12-Sep-14	\N	\N	Alive	Probable	\N
889	\N	\N	\N	\N	\N	3
890	12-Sep-14	\N	No	Alive	Suspected	6
891	12-Sep-14	\N	No	Alive	Suspected	3
892	12-Sep-14	\N	No	Dead	Suspected	7
893	12-Sep-14	\N	No	Dead	Suspected	10
894	12-Sep-14	\N	No	Dead	Suspected	19
895	12-Sep-14	\N	No	Alive	Probable	18
896	12-Sep-14	\N	no	Alive	Suspected	22
897	12-Sep-14	\N	No	Dead	Suspected	26
898	12-Sep-14	\N	no	Alive	Probable	6
899	12-Sep-14	\N	no	Alive	Probable	2
900	12-Sep-14	\N	No	Alive	Probable	2
901	12-Sep-14	\N	No	Alive	Probable	4
902	12-Sep-14	\N	No	Dead	Suspected	6
903	12-Sep-14	\N	No	Dead	Suspected	14
904	12-Sep-14	\N	No	Alive	Suspected	11
905	12-Sep-14	\N	No	Alive	Probable	3
906	12-Sep-14	\N	No	Alive	Suspected	4
907	12-Sep-14	\N	Yes	Dead	Suspected	10
908	12-Sep-14	\N	No	Dead	Suspected	7
909	12-Sep-14	\N	No	Alive	Probable	3
910	12-Sep-14	\N	No	Alive	Probable	3
911	12-Sep-14	\N	No	Dead	Probable	5
912	12-Sep-14	\N	No	Alive	Suspected	7
913	12-Sep-14	\N	No	Alive	Suspected	1
914	12-Sep-14	\N	No	Alive	Suspected	5
915	12-Sep-14	\N	No	Dead	Suspected	1
916	12-Sep-14	\N	No	Dead	Suspected	4
917	12-Sep-14	\N	No	Dead	Suspected	5
918	12-Sep-14	\N	No	Dead	Probable	9
919	12-Sep-14	\N	No	Alive	Suspected	3
920	12-Sep-14	\N	No	Alive	Probable	17
921	12-Sep-14	\N	No	Alive	Probable	5
922	12-Sep-14	\N	No	Alive	Probable	5
923	12-Sep-14	\N	No	Alive	Probable	13
924	12-Sep-14	\N	No	Alive	Probable	2
925	12-Sep-14	\N	No	Alive	Probable	3
926	13-Sep-14	\N	No	Alive	Suspected	9
927	13-Sep-14	\N	No	Alive	Suspected	1
928	13-Sep-14	\N	No	Alive	Suspected	0
929	13-Sep-14	\N	No	Alive	Suspected	0
930	13-Sep-14	\N	No	Alive	Suspected	\N
931	13-Sep-14	\N	No	Alive	Suspected	\N
932	13-Sep-14	\N	No	Alive	Suspected	0
933	13-Sep-14	\N	No	Alive	Suspected	17
934	13-Sep-14	\N	No	Alive	Suspected	0
935	13-Sep-14	\N	No	Alive	Suspected	0
936	13-Sep-14	\N	No	Alive	Suspected	1
937	13-Sep-14	\N	No	Alive	Suspected	2
938	13-Sep-14	\N	No	Dead	Suspected	15
939	13-Sep-14	\N	No	Dead	Probable	6
940	13-Sep-14	\N	No	Dead	Probable	0
941	13-Sep-14	\N	No	Dead	Probable	5
942	14-Sep-14	\N	No	Alive	Probable	11
943	14-Sep-14	\N	No	Alive	Probable	2
944	14-Sep-14	\N	no	Alive	Probable	1
945	14-Sep-14	\N	no	Alive	Suspected	3
946	14-Sep-14	\N	no	Alive	Probable	1
947	14-Sep-14	\N	no	Dead	Suspected	2
948	14-Sep-14	\N	no	Alive	Probable	2
949	14-Sep-14	\N	no	Alive	Probable	1
950	14-Sep-14	\N	no	Alive	Suspected	2
951	14-Sep-14	\N	No	Alive	Probable	7
952	14-Sep-14	\N	No	Alive	Probable	4
953	14-Sep-14	\N	No	Alive	Probable	26
954	14-Sep-14	\N	No	Alive	Probable	3
955	14-Sep-14	\N	No	Dead	Suspected	22
956	14-Sep-14	\N	No	Alive	Probable	11
957	14-Sep-14	\N	Yes	Dead	Suspected	8
958	14-Sep-14	\N	No	Alive	Suspected	12
959	14-Sep-14	\N	No	Alive	Suspected	12
960	14-Sep-14	\N	No	Alive	Suspected	41
961	14-Sep-14	\N	No	Alive	Suspected	12
962	14-Sep-14	\N	No	Dead	Suspected	11
963	14-Sep-14	\N	No	Alive	Suspected	12
964	15-Sep-14	\N	No	Alive	Suspected	6
965	15-Sep-14	\N	No	Alive	Probable	3
966	15-Sep-14	\N	No	Alive	Probable	3
967	15-Sep-14	\N	No	Alive	Probable	3
968	15-Sep-14	\N	No	Alive	Probable	3
969	15-Sep-14	\N	No	Alive	Probable	3
970	15-Sep-14	\N	No	Alive	Probable	7
971	15-Sep-14	\N	No	Alive	Suspected	1
972	15-Sep-14	\N	No	Dead	Suspected	1
973	15-Sep-14	\N	Yes	Alive	Probable	4
974	15-Sep-14	\N	No	Alive	Probable	0
975	15-Sep-14	\N	No	Dead	Suspected	1
976	15-Sep-14	\N	No	Alive	Suspected	0
977	15-Sep-14	\N	No	Alive	probable	14
978	15-Sep-14	\N	No	Alive	Suspected	1
979	15-Sep-14	\N	No	Alive	Suspected	2
980	15-Sep-14	\N	No	Alive	Probable	2
981	15-Sep-14	\N	No	Dead	Suspected	1
982	15-Sep-14	\N	No	Alive	Probable	2
983	15-Sep-14	\N	No	Alive	Suspected	3
984	15-Sep-14	\N	No	Alive	Probable	5
985	15-Sep-14	\N	No	Alive	Suspected	2
986	15-Sep-14	\N	No	Alive	Probable	2
987	15-Sep-14	\N	No	Alive	Probable	1
988	15-Sep-14	\N	No	Alive	Probable	2
989	15-Sep-14	\N	No	Alive	Probable	2
990	15-Sep-14	\N	No	Alive	Probable	5
991	15-Sep-14	\N	No	Alive	Probable	2
992	15-Sep-14	\N	No	Alive	Probable	3
993	15-Sep-14	\N	No	Dead	Suspected	16
994	15-Sep-14	\N	No	Alive	Suspected	6
995	15-Sep-14	\N	No	Dead	Suspected	88
996	15-Sep-14	\N	No	Dead	Suspected	7
997	15-Sep-14	\N	No	Dead	Suspected	9
998	15-Sep-14	\N	No	Alive	Suspected	5
999	15-Sep-14	\N	No	Alive	Probable	0
1000	15-Sep-14	\N	No	Alive	Suspected	3
1001	15-Sep-14	\N	No	Alive	Suspected	8
1002	15-Sep-14	\N	No	Alive	Suspected	15
1003	15-Sep-14	\N	No	Alive	Suspected	4
1004	15-Sep-14	\N	Yes	Alive	Suspected	0
1005	15-Sep-14	\N	No	Alive	Probable	1
1006	15-Sep-14	\N	No	Alive	Probable	6
1007	15-Sep-14	\N	No	Alive	Suspected	3
1008	15-Sep-14	\N	No	Dead	Suspected	2
1009	15-Sep-14	\N	Yes	Alive	Probable	14
1010	15-Sep-14	\N	No	Alive	Probable	2
1011	15-Sep-14	\N	No	Alive	Probable	6
1012	15-Sep-14	\N	No	Alive	Probable	13
1013	15-Sep-14	\N	No	Alive	Suspected	3
1014	15-Sep-14	\N	No	Dead	Suspected	0
1015	15-Sep-14	\N	No	Dead	Suspected	3
1016	15-Sep-14	\N	No	Alive	Suspected	0
1017	15-Sep-14	\N	No	Alive	Suspected	10
1018	15-Sep-14	\N	No	Alive	Suspected	2
1019	15-Sep-14	\N	No	Alive	Suspected	0
1020	15-Sep-14	\N	\N	\N	\N	6
1021	15-Sep-14	\N	\N	\N	\N	3
1022	15-Sep-14	\N	\N	Dead	\N	4
1023	15-Sep-14	\N	\N	Dead	Suspected	9
1024	15-Sep-14	\N	\N	\N	\N	11
1025	16-Sep-14	\N	No	Alive	Suspected	26
1026	16-Sep-14	\N	No	Alive	Probable	9
1027	16-Sep-14	\N	No	Alive	Probable	9
1028	16-Sep-14	\N	No	Alive	Suspected	4
1029	16-Sep-14	\N	No	Dead	Suspected	11
1030	16-Sep-14	\N	No	Alive	Suspected	1
1031	16-Sep-14	\N	No	Dead	Suspected	12
1032	16-Sep-14	\N	No	Alive	Probable	4
1033	16-Sep-14	\N	No	Dead	Suspected	34
1034	16-Sep-14	\N	No	Dead	Suspected	5
1035	16-Sep-14	\N	No	Alive	Suspected	0
1036	16-Sep-14	\N	No	Alive	Suspected	8
1037	16-Sep-14	\N	No	Alive	Suspected	2
1038	16-Sep-14	\N	No	Alive	Suspected	1
1039	16-Sep-14	\N	\N	Alive	Probable	\N
1040	16-Sep-14	\N	\N	Alive	Probable	0
1041	16-Sep-14	\N	\N	Alive	Probable	\N
1042	16-Sep-14	\N	No	Alive	Probable	18
1043	16-Sep-14	\N	No	Dead	Suspected	6
1044	16-Sep-14	\N	No	Alive	Suspected	1
1045	16-Sep-14	\N	No	Dead	Probable	26
1046	16-Sep-14	\N	No	Alive	Suspected	26
1047	16-Sep-14	\N	No	Dead	Suspected	25
1048	16-Sep-14	\N	No	Dead	Suspected	33
1049	16-Sep-14	\N	No	Alive	Probable	11
1050	16-Sep-14	\N	No	Alive	Suspected	1
1051	16-Sep-14	\N	No	Alive	Suspected	3
1052	16-Sep-14	\N	No	Alive	Suspected	5
1053	16-Sep-14	\N	No	Alive	Probable	\N
1054	16-Sep-14	\N	No	Dead	Suspected	6
1055	16-Sep-14	\N	No	Alive	Probable	4
1056	16-Sep-14	\N	No	Alive	Probable	3
1057	16-Sep-14	\N	No	Alive	Probable	0
1058	16-Sep-14	\N	No	Dead	Suspected	2
1059	16-Sep-14	\N	No	Alive	Suspected	4
1060	16-Sep-14	\N	No	Alive	Suspected	8
1061	16-Sep-14	\N	No	Dead	Suspected	9
1062	16-Sep-14	\N	No	Dead	Suspected	6
1063	16-Sep-14	\N	No	Dead	Probable	5
1064	16-Sep-14	\N	No	Alive	Suspected	1
1065	16-Sep-14	\N	No	Alive	Probable	\N
1066	17-Sep-14	\N	No	Dead	Suspected	29
1067	17-Sep-14	\N	No	Alive	Probable	3
1068	17-Sep-14	\N	No	Dead	Suspected	5
1069	17-Sep-14	\N	No	Alive	Probable	1
1070	17-Sep-14	\N	No	Alive	Probable	12
1071	17-Sep-14	\N	No	Alive	Probable	8
1072	17-Sep-14	\N	No	Alive	Suspected	9
1073	17-Sep-14	\N	No	Alive	Suspected	9
1074	17-Sep-14	\N	No	Alive	Suspected	9
1075	17-Sep-14	\N	No	Alive	Suspected	9
1076	17-Sep-14	\N	No	Alive	Suspected	9
1077	17-Sep-14	\N	No	Alive	Suspected	0
1078	17-Sep-14	\N	No	Alive	Suspected	1
1079	17-Sep-14	\N	No	Alive	Suspected	9
1080	17-Sep-14	\N	No	Alive	Suspected	2
1081	17-Sep-14	\N	No	Alive	Suspected	2
1082	17-Sep-14	\N	No	Alive	Suspected	9
1083	17-Sep-14	\N	No	Alive	Suspected	9
1084	17-Sep-14	\N	No	Alive	Suspected	7
1085	17-Sep-14	\N	No	Alive	Probable	3
1086	17-Sep-14	\N	No	Alive	Probable	18
1087	17-Sep-14	\N	No	Alive	Probable	14
1088	17-Sep-14	\N	No	Alive	Suspected	13
1089	17-Sep-14	\N	Yes	Dead	Suspected	5
1090	17-Sep-14	\N	No	Alive	Suspected	5
1091	17-Sep-14	\N	No	Alive	Suspected	34
1092	17-Sep-14	\N	No	Dead	Suspected	16
1093	17-Sep-14	\N	No	Dead	Suspected	8
1094	17-Sep-14	\N	No	Alive	Suspected	7
1095	17-Sep-14	\N	No	Dead	Suspected	18
1096	17-Sep-14	\N	No	alive	probable	1
1097	17-Sep-14	\N	No	Dead	Suspected	3
1098	17-Sep-14	\N	No	Dead	Suspected	16
1099	17-Sep-14	\N	No	Dead	Suspected	11
1100	17-Sep-14	\N	No	Alive	Suspected	8
1101	17-Sep-14	\N	No	Alive	Probable	2
1102	\N	\N	\N	\N	\N	1
1103	17-Sep-14	\N	No	Alive	Suspected	8
1104	17-Sep-14	\N	No	Alive	Suspected	8
1105	17-Sep-14	\N	No	Alive	Suspected	8
1106	17-Sep-14	\N	No	Alive	Suspected	8
1107	17-Sep-14	\N	No	Alive	Suspected	7
1108	17-Sep-14	\N	No	Alive	Suspected	2
1109	17-Sep-14	\N	No	Alive	Suspected	0
1110	17-Sep-14	\N	No	Alive	Suspected	0
1111	17-Sep-14	\N	No	Alive	Suspected	1
1112	17-Sep-14	\N	No	Dead	Suspected	4
1113	17-Sep-14	\N	yes	Alive	Probable	13
1114	17-Sep-14	\N	No	Alive	Probable	19
1115	17-Sep-14	\N	no	Alive	Probable	0
1116	17-Sep-14	\N	No	Dead	Suspected	12
1117	17-Sep-14	\N	No	Dead	Probable	2
1118	17-Sep-14	\N	No	Alive	Probable	2
1119	17-Sep-14	\N	No	Alive	Probable	4
1120	18-Sep-14	\N	No	Alive	Suspected	3
1121	18-Sep-14	\N	No	Alive	Probable	10
1122	18-Sep-14	\N	No	Alive	Probable	16
1123	18-Sep-14	\N	No	Alive	Probable	16
1124	18-Sep-14	\N	No	Alive	Suspected	3
1125	18-Sep-14	\N	Yes	Alive	Probable	7
1126	18-Sep-14	\N	No	Dead	Suspected	24
1127	18-Sep-14	\N	No	Alive	Probable	3
1128	18-Sep-14	\N	No	Alive	Suspected	23
1129	18-Sep-14	\N	No	Dead	Probable	11
1130	18-Sep-14	\N	No	Alive	Suspected	7
1131	18-Sep-14	\N	No	Alive	Suspected	9
1132	18-Sep-14	\N	No	Dead	Suspected	\N
1133	18-Sep-14	\N	No	Alive	Suspected	\N
1134	18-Sep-14	\N	No	Alive	Suspected	1
1135	18-Sep-14	\N	No	Dead	Probable	17
1136	18-Sep-14	\N	Yes	Dead	Suspected	2
1137	18-Sep-14	\N	No	Alive	Suspected	8
1138	18-Sep-14	\N	No	Alive	Suspected	8
1139	18-Sep-14	\N	yes	Alive	Suspected	\N
1140	18-Sep-14	\N	No	Alive	Suspected	44
1141	18-Sep-14	\N	No	Dead	Probable	20
1142	18-Sep-14	\N	No	Dead	Suspected	16
1143	18-Sep-14	\N	No	Alive	Suspected	20
1144	19-Sep-14	\N	No	Alive	Suspected	5
1145	19-Sep-14	\N	No	Alive	Probable	1
1146	19-Sep-14	\N	No	Alive	Probable	3
1147	19-Sep-14	\N	No	Alive	Probable	7
1148	19-Sep-14	\N	No	Alive	Probable	0
1149	19-Sep-14	\N	No	Dead	Probable	8
1150	19-Sep-14	\N	No	Dead	Suspected	8
1151	19-Sep-14	\N	No	Dead	Suspected	3
1152	19-Sep-14	\N	No	Dead	Suspected	5
1153	19-Sep-14	\N	No	Alive	Probable	2
1154	19-Sep-14	\N	No	Alive	Suspected	6
1155	19-Sep-14	\N	No	Alive	Suspected	6
1156	19-Sep-14	\N	No	Alive	Suspected	6
1157	19-Sep-14	\N	no	Dead	Probable	5
1158	19-Sep-14	\N	no	Alive	Suspected	0
1159	19-Sep-14	\N	no	Alive	Suspected	4
1160	19-Sep-14	\N	no	Dead	Suspected	5
1161	19-Sep-14	\N	no	Alive	Suspected	1
1162	19-Sep-14	\N	no	Dead	Suspected	5
1163	19-Sep-14	\N	no	Dead	Suspected	2
1164	19-Sep-14	\N	no	Alive	Suspected	3
1165	19-Sep-14	\N	no	Dead	Suspected	4
1166	19-Sep-14	\N	no	Dead	Suspected	13
1167	19-Sep-14	\N	no	Dead	Suspected	4
1168	19-Sep-14	\N	no	Alive	Probable	1
1169	19-Sep-14	\N	no	Alive	Probable	4
1170	19-Sep-14	\N	no	Alive	Probable	4
1171	19-Sep-14	\N	no	Alive	Suspected	1
1172	19-Sep-14	\N	no	Alive	Probable	1
1173	19-Sep-14	\N	no	Alive	Probable	1
1174	19-Sep-14	\N	no	Alive	Suspected	2
1175	19-Sep-14	\N	no	Dead	Probable	2
1176	19-Sep-14	\N	no	Alive	Suspected	2
1177	19-Sep-14	\N	yes	Alive	Probable	1
1178	20-Sep-14	\N	no	Alive	Suspected	2
1179	20-Sep-14	\N	No	Alive	Suspected	0
1180	20-Sep-14	\N	No	Alive	Suspected	5
1181	20-Sep-14	\N	No	Alive	Suspected	1
1182	20-Sep-14	\N	No	Alive	Suspected	4
1183	20-Sep-14	\N	No	Alive	Suspected	4
1184	20-Sep-14	\N	No	Alive	Suspected	0
1185	20-Sep-14	\N	No	Alive	Suspected	11
1186	20-Sep-14	\N	No	Alive	Suspected	4
1187	20-Sep-14	\N	No	Alive	Probable	\N
1188	20-Sep-14	\N	No	Alive	probable	2
1189	20-Sep-14	\N	No	Alive	probable	\N
1190	20-Sep-14	\N	No	Alive	probable	\N
1191	20-Sep-14	\N	No	Dead	Suspected	5
1192	20-Sep-14	\N	No	Dead	Suspected	8
1193	20-Sep-14	\N	No	Dead	Suspected	22
1194	20-Sep-14	\N	No	Dead	Suspected	1
1195	20-Sep-14	\N	No	Dead	Suspected	2
1196	20-Sep-14	\N	No	Dead	Suspected	22
1197	20-Sep-14	\N	No	Dead	Suspected	18
1198	20-Sep-14	\N	No	Dead	Probable	33
1199	20-Sep-14	\N	No	Alive	Probable	2
1200	20-Sep-14	\N	No	Alive	Probable	3
1201	20-Sep-14	\N	No	Alive	Probable	4
1202	20-Sep-14	\N	No	Alive	Probable	3
1203	20-Sep-14	\N	No	Alive	Probable	2
1204	20-Sep-14	\N	No	Alive	Probable	2
1205	20-Sep-14	\N	No	Alive	Probable	1
1206	20-Sep-14	\N	No	Alive	Probable	3
1207	20-Sep-14	\N	No	Alive	Probable	1
1208	20-Sep-14	\N	No	Alive	Probable	14
1209	20-Sep-14	\N	No	Alive	Probable	8
1210	20-Sep-14	\N	Yes	Alive	Suspected	4
1211	22-Sep-14	\N	No	Alive	Suspected	4
1212	22-Sep-14	\N	No	Alive	Suspected	2
1213	22-Sep-14	\N	No	Alive	Suspected	2
1214	22-Sep-14	\N	No	Alive	Suspected	5
1215	22-Sep-14	20-Sep-14	No	Alive	Suspected	15
1216	22-Sep-14	\N	No	Alive	Probable	2
1217	21-Sep-14	\N	No	Alive	Suspected	7
1218	21-Sep-14	\N	No	Alive	Suspected	3
1219	21-Sep-14	\N	No	Alive	Probable	22
1220	21-Sep-14	\N	No	Alive	Probable	\N
1221	21-Sep-14	\N	No	Alive	Probable	\N
1222	21-Sep-14	\N	No	Alive	Probable	9
1223	21-Sep-14	\N	No	Alive	Suspected	1
1224	21-Sep-14	\N	No	Alive	Suspected	1
1225	21-Sep-14	\N	No	Alive	Suspected	9
1226	21-Sep-14	\N	No	Alive	Suspected	0
1227	21-Sep-14	\N	No	Alive	Suspected	0
1228	21-Sep-14	\N	No	Alive	Probable	0
1229	21-Sep-14	\N	No	Alive	Probable	0
1230	21-Sep-14	\N	No	Alive	Suspected	0
1231	21-Sep-14	\N	No	Alive	Probable	0
1232	21-Sep-14	\N	No	Alive	Probable	0
1233	21-Sep-14	\N	No	Alive	Probable	0
1234	\N	\N	\N	\N	\N	7
1235	\N	\N	\N	\N	\N	1
1236	\N	\N	\N	\N	\N	1
1237	22-Sep-14	\N	No	Alive	Probable	2
1238	23-Sep-14	10-Sep-14	No	Dead	Probable	4
1239	23-Sep-14	12-Sep-14	No	Dead	Suspected	4
1240	23-Sep-14	18-Sep-14	No	Alive	Probable	1
1241	23-Sep-14	18-Sep-14	No	Alive	Probable	\N
1242	23-Sep-14	17-Sep-14	No	Alive	Suspected	3
1243	23-Sep-14	19-Sep-14	No	Dead	Suspected	2
1244	23-Sep-14	17-Sep-14	No	Alive	Probable	2
1245	\N	\N	\N	\N	\N	1
1246	\N	\N	\N	\N	\N	1
1247	\N	\N	\N	\N	\N	1
1248	23-Sep-14	21-Sep-14	No	Alive	Probable	1
1249	23-Sep-14	18-Sep-14	No	Alive	Probable	\N
1250	23-Sep-14	18-Sep-14	No	Alive	Probable	1
1251	23-Sep-14	18-Sep-14	No	Dead	Suspected	0
1252	23-Sep-14	15-Sep-14	No	Alive	Suspected	0
1253	23-Sep-14	17-Sep-14	No	Alive	Suspected	1
1254	23-Sep-14	08-Sep-14	No	Alive	Probable	1
1255	\N	\N	\N	\N	\N	1
1256	22-Sep-14	09-Sep-14	No	Alive	Suspected	3
1257	22-Sep-14	13-Sep-14	No	Dead	Suspected	2
1258	22-Sep-14	\N	No	Alive	Probable	\N
1259	22-Sep-14	\N	No	Alive	Probable	\N
1260	22-Sep-14	\N	No	Alive	Probable	\N
1261	22-Sep-14	\N	Yes	Alive	Suspected	1
1262	22-Sep-14	\N	No	Alive	Probable	1
1263	22-Sep-14	18-Sep-14	Yes	Alive	Suspected	4
1264	22-Sep-14	\N	No	Dead	Suspected	5
1265	22-Sep-14	\N	No	Dead	Probable	10
1266	22-Sep-14	\N	No	Alive	Suspected	4
1267	22-Sep-14	\N	No	Alive	Suspected	2
1268	22-Sep-14	\N	No	Dead	Suspected	18
1269	22-Sep-14	\N	No	Dead	Suspected	12
1270	22-Sep-14	\N	No	Alive	Probable	\N
1271	22-Sep-14	\N	No	Alive	Probable	\N
1272	22-Sep-14	\N	No	Alive	Probable	21
1273	22-Sep-14	\N	No	Alive	Probable	\N
1274	22-Sep-14	\N	No	Alive	Probable	\N
1275	22-Sep-14	\N	No	Alive	Probable	\N
1276	22-Sep-14	\N	No	Alive	Probable	6
1277	22-Sep-14	\N	No	Alive	Probable	2
1278	22-Sep-14	\N	No	Alive	Probable	\N
1279	22-Sep-14	\N	No	Alive	Probable	\N
1280	22-Sep-14	\N	No	Alive	Probable	0
1281	22-Sep-14	\N	No	Alive	Probable	0
1282	22-Sep-14	\N	No	Alive	Suspected	0
1283	22-Sep-14	\N	No	Alive	Suspected	2
1284	22-Sep-14	\N	No	Dead	Suspected	1
1285	22-Sep-14	\N	No	Dead	Suspected	4
1286	22-Sep-14	\N	No	Dead	Suspected	15
1287	22-Sep-14	\N	No	Alive	Probable	9
1288	22-Sep-14	\N	No	Alive	Probable	9
1289	22-Sep-14	\N	No	Dead	Probable	11
1290	22-Sep-14	\N	No	Alive	Probable	1
1291	22-Sep-14	\N	No	Alive	Probable	5
1292	22-Sep-14	\N	No	Dead	Probable	25
1293	23-Sep-14	18-Sep-14	No	Dead	Probable	2
1294	23-Sep-14	22-Sep-14	No	Dead	Probable	6
1295	23-Sep-14	21-Sep-14	No	Dead	Suspected	7
1296	23-Sep-14	14-Sep-14	No	Dead	Suspected	7
1297	\N	\N	\N	Dead	\N	1
1298	23-Sep-14	08-Sep-14	No	Dead	Suspected	19
1299	23-Sep-14	15-Sep-14	No	Alive	Probable	\N
1300	23-Sep-14	15-Sep-14	No	Alive	Probable	\N
1301	\N	\N	\N	Dead	\N	2
1302	23-Sep-14	06-Sep-14	No	Alive	Probable	0
1303	23-Sep-14	18-Sep-14	No	Alive	Probable	1
1304	23-Sep-14	15-Sep-14	No	Alive	Suspected	0
1305	23-Sep-14	13-Sep-14	No	Alive	Suspected	6
1306	23-Sep-14	16-Sep-14	No	Alive	Suspected	1
1307	23-Sep-14	15-Sep-14	No	Alive	Suspected	0
1308	23-Sep-14	14-Sep-14	No	Alive	Suspected	0
1309	23-Sep-14	16-Sep-14	No	Alive	Suspected	0
1310	23-Sep-14	20-Sep-14	No	Alive	Suspected	0
1311	23-Sep-14	16-Sep-14	No	Alive	Suspected	0
1312	23-Sep-14	12-Sep-14	No	Alive	Suspected	1
1313	24-Sep-14	16-Sep-14	No	Dead	Suspected	11
1314	24-Sep-14	14-Sep-14	No	Alive	Suspected	1
1315	24-Sep-14	19-Sep-14	No	Alive	Suspected	3
1316	24-Sep-14	17-Sep-14	No	Alive	Suspected	4
1317	23-Sep-14	17-Sep-14	No	Alive	Suspected	1
1318	23-Sep-14	17-Sep-14	No	Alive	Probable	4
1319	23-Sep-14	16-Sep-14	No	Alive	Suspected	0
1320	23-Sep-14	17-Sep-14	No	Alive	Probable	4
1321	23-Sep-14	16-Sep-14	No	Alive	Suspected	0
1322	24-Sep-14	22-Sep-14	No	Alive	Probable	4
1323	\N	\N	\N	\N	\N	1
1324	\N	\N	\N	\N	\N	1
1325	24-Sep-14	20-Sep-14	No	Alive	Suspected	2
1326	24-Sep-14	18-Sep-14	No	Alive	Probable	1
1327	24-Sep-14	16-Sep-14	Yes	Alive	Suspected	1
1328	24-Sep-14	17-Sep-14	No	Alive	Probable	3
1329	\N	\N	\N	\N	\N	1
1330	24-Sep-14	19-Sep-14	No	Alive	Probable	\N
1331	24-Sep-14	17-Sep-14	No	Alive	Probable	\N
1332	24-Sep-14	20-Sep-14	No	Alive	Probable	1
1333	\N	\N	\N	\N	\N	1
1334	24-Sep-14	16-Sep-14	No	Alive	Probable	2
1335	24-Sep-14	04-Sep-14	No	Dead	Probable	9
1336	24-Sep-14	08-Sep-14	No	Alive	Suspected	0
1337	24-Sep-14	16-Sep-14	No	Alive	Probable	5
1338	24-Sep-14	22-Sep-14	No	Alive	Suspected	0
1339	24-Sep-14	01-Sep-14	No	Alive	Suspected	0
1340	24-Sep-14	15-Sep-14	No	Alive	Suspected	\N
1341	24-Sep-14	22-Sep-14	No	Dead	Suspected	0
1342	24-Sep-14	14-Sep-14	No	Alive	Suspected	0
1343	24-Sep-14	19-Sep-14	No	Alive	Suspected	2
1344	24-Sep-14	\N	No	Dead	Probable	8
1345	24-Sep-14	\N	No	Dead	Probable	4
1346	\N	\N	\N	\N	\N	3
1347	\N	\N	\N	\N	\N	11
1348	\N	\N	\N	\N	\N	8
1349	\N	\N	\N	\N	\N	5
1350	\N	\N	\N	\N	\N	3
1351	\N	\N	\N	\N	\N	5
1352	\N	\N	\N	\N	\N	4
1353	\N	\N	\N	\N	\N	2
1354	\N	\N	\N	\N	\N	11
1355	\N	\N	\N	\N	\N	5
1356	\N	\N	\N	\N	\N	2
1357	\N	\N	\N	\N	\N	6
1358	\N	\N	\N	\N	\N	5
1359	\N	\N	\N	\N	\N	3
1360	\N	\N	\N	\N	\N	4
1361	\N	\N	\N	\N	\N	4
1362	\N	\N	\N	\N	\N	1
1363	\N	\N	\N	\N	\N	6
1364	\N	\N	\N	\N	\N	32
1365	\N	\N	\N	\N	\N	24
1366	\N	\N	\N	\N	\N	5
1367	\N	\N	\N	\N	\N	10
1368	\N	\N	\N	\N	\N	13
1369	\N	\N	\N	\N	\N	2
1370	\N	\N	\N	\N	\N	5
1371	\N	\N	\N	\N	\N	3
1372	\N	\N	\N	\N	\N	4
1373	\N	\N	\N	\N	\N	5
1374	\N	\N	\N	\N	\N	4
1375	\N	\N	\N	\N	\N	11
1376	\N	\N	\N	\N	\N	3
1377	\N	\N	\N	\N	\N	2
1378	\N	\N	\N	\N	\N	27
1379	\N	\N	\N	\N	\N	2
1380	\N	\N	\N	\N	\N	11
1381	\N	\N	\N	\N	\N	4
1382	\N	\N	\N	\N	\N	7
1383	\N	\N	\N	\N	\N	5
1384	\N	\N	\N	\N	\N	8
1385	\N	\N	\N	\N	\N	8
1386	\N	\N	\N	\N	\N	5
1387	\N	\N	\N	\N	\N	7
1388	\N	\N	\N	\N	\N	5
1389	\N	\N	\N	\N	\N	7
1390	\N	\N	\N	\N	\N	10
1391	\N	\N	\N	\N	\N	2
1392	\N	\N	\N	\N	\N	4
1393	\N	\N	\N	\N	\N	22
1394	\N	\N	\N	\N	\N	1
1395	\N	\N	\N	\N	\N	2
1396	\N	\N	\N	\N	\N	2
1397	\N	\N	\N	\N	\N	1
1398	\N	\N	\N	\N	\N	4
1399	\N	\N	\N	\N	\N	17
1400	\N	\N	\N	\N	\N	3
1401	\N	\N	\N	\N	\N	3
1402	\N	\N	\N	\N	\N	8
1403	\N	\N	\N	\N	\N	6
1404	\N	\N	\N	\N	\N	5
1405	\N	\N	\N	\N	\N	6
1406	\N	\N	\N	\N	\N	1
1407	\N	\N	\N	\N	\N	9
1408	\N	\N	\N	\N	\N	2
1409	\N	\N	\N	\N	\N	2
1410	\N	\N	\N	\N	\N	6
1411	\N	\N	\N	\N	\N	9
1412	\N	\N	\N	\N	\N	5
1413	\N	\N	\N	\N	\N	3
1414	\N	\N	\N	\N	\N	3
1415	\N	\N	\N	\N	\N	3
1416	\N	\N	\N	\N	\N	7
1417	\N	\N	\N	\N	\N	1
1418	\N	\N	\N	\N	\N	11
1419	\N	\N	\N	\N	\N	2
1420	\N	\N	\N	\N	\N	15
1421	\N	\N	\N	\N	\N	12
1422	\N	\N	\N	\N	\N	4
1423	\N	\N	\N	\N	\N	1
1424	\N	\N	\N	\N	\N	2
1425	\N	\N	\N	\N	\N	2
1426	\N	\N	\N	\N	\N	1
1427	\N	\N	\N	\N	\N	10
1428	\N	\N	\N	\N	\N	5
1429	\N	\N	\N	\N	\N	4
1430	\N	\N	\N	\N	\N	7
1431	\N	\N	\N	\N	\N	5
1432	\N	\N	\N	\N	\N	1
1433	\N	\N	\N	\N	\N	4
1434	\N	\N	\N	\N	\N	18
1435	\N	\N	\N	\N	\N	12
1436	\N	\N	\N	\N	\N	8
1437	\N	\N	\N	\N	\N	3
1438	\N	\N	\N	\N	\N	4
1439	\N	\N	\N	\N	\N	4
1440	\N	\N	\N	\N	\N	1
1441	\N	\N	\N	\N	\N	3
1442	\N	\N	\N	\N	\N	1
1443	\N	\N	\N	\N	\N	1
1444	\N	\N	\N	\N	\N	1
1445	\N	\N	\N	\N	\N	3
1446	\N	\N	\N	\N	\N	2
1447	\N	\N	\N	\N	\N	4
1448	\N	\N	\N	\N	\N	4
1449	\N	\N	\N	\N	\N	7
1450	\N	\N	\N	\N	\N	11
1451	\N	\N	\N	\N	\N	8
1452	\N	\N	\N	\N	\N	6
1453	\N	\N	\N	\N	\N	10
1454	\N	\N	\N	\N	\N	2
1455	\N	\N	\N	\N	\N	3
1456	\N	\N	\N	\N	\N	9
1457	\N	\N	\N	\N	\N	1
1458	\N	\N	\N	\N	\N	2
1459	\N	\N	\N	\N	\N	1
1460	\N	\N	\N	\N	\N	7
1461	\N	\N	\N	\N	\N	10
1462	\N	\N	\N	\N	\N	20
1463	\N	\N	\N	\N	\N	3
1464	\N	\N	\N	\N	\N	8
1465	\N	\N	\N	\N	\N	11
1466	\N	\N	\N	\N	\N	5
1467	\N	\N	\N	\N	\N	8
1468	\N	\N	\N	\N	\N	1
1469	\N	\N	\N	\N	\N	1
1470	\N	\N	\N	\N	\N	1
1471	\N	\N	\N	\N	\N	2
1472	\N	\N	\N	\N	\N	1
1473	\N	\N	\N	\N	\N	15
1474	\N	\N	\N	\N	\N	11
1475	\N	\N	\N	\N	\N	3
1476	\N	\N	\N	\N	\N	5
1477	\N	\N	\N	\N	\N	6
1478	\N	\N	\N	\N	\N	2
1479	\N	\N	\N	\N	\N	3
1480	\N	\N	\N	\N	\N	3
1481	\N	\N	\N	\N	\N	3
1482	\N	\N	\N	\N	\N	10
1483	\N	\N	\N	\N	\N	10
1484	\N	\N	\N	\N	\N	1
1485	\N	\N	\N	\N	\N	11
1486	\N	\N	\N	\N	\N	5
1487	\N	\N	\N	\N	\N	2
1488	\N	\N	\N	\N	\N	1
1489	\N	\N	\N	\N	\N	1
1490	\N	\N	\N	\N	\N	31
1491	\N	\N	\N	\N	\N	14
1492	\N	\N	\N	\N	\N	2
1493	\N	\N	\N	\N	\N	1
1494	\N	\N	\N	\N	\N	7
1495	\N	\N	\N	\N	\N	9
1496	\N	\N	\N	\N	\N	18
1497	\N	\N	\N	\N	\N	1
1498	\N	\N	\N	\N	\N	9
1499	\N	\N	\N	\N	\N	6
1500	\N	\N	\N	\N	\N	11
1501	\N	\N	\N	\N	\N	9
1502	\N	\N	\N	\N	\N	33
1503	\N	\N	\N	\N	\N	7
1504	\N	\N	\N	\N	\N	2
1505	\N	\N	\N	\N	\N	1
1506	\N	\N	\N	\N	\N	11
1507	\N	\N	\N	\N	\N	3
1508	\N	\N	\N	\N	\N	1
1509	\N	\N	\N	\N	\N	7
1510	\N	\N	\N	\N	\N	1
1511	\N	\N	\N	\N	\N	3
1512	\N	\N	\N	\N	\N	11
1513	\N	\N	\N	\N	\N	4
1514	\N	\N	\N	\N	\N	4
1515	\N	\N	\N	\N	\N	13
1516	\N	\N	\N	\N	\N	4
1517	\N	\N	\N	\N	\N	6
1518	\N	\N	\N	\N	\N	11
1519	\N	\N	\N	\N	\N	11
1520	\N	\N	\N	\N	\N	19
1521	\N	\N	\N	\N	\N	4
1522	\N	\N	\N	\N	\N	8
1523	\N	\N	\N	\N	\N	2
1524	\N	\N	\N	\N	\N	3
1525	\N	\N	\N	\N	\N	1
1526	\N	\N	\N	\N	\N	2
1527	\N	\N	\N	\N	\N	9
1528	\N	\N	\N	\N	\N	8
1529	\N	\N	\N	\N	\N	1
1530	\N	\N	\N	\N	\N	11
1531	\N	\N	\N	\N	\N	57
1532	\N	\N	\N	\N	\N	2
1533	\N	\N	\N	\N	\N	7
1534	\N	\N	\N	\N	\N	1
1535	\N	\N	\N	\N	\N	3
1536	\N	\N	\N	\N	\N	5
1537	\N	\N	\N	\N	\N	4
1538	\N	\N	\N	\N	\N	3
1539	\N	\N	\N	\N	\N	14
1540	\N	\N	\N	\N	\N	4
1541	\N	\N	\N	\N	\N	11
1542	\N	\N	\N	\N	\N	9
1543	\N	\N	\N	\N	\N	\N
1544	\N	\N	\N	\N	\N	\N
1545	\N	\N	\N	\N	\N	\N
1546	\N	\N	\N	\N	\N	\N
1547	\N	\N	\N	\N	\N	\N
1548	\N	\N	\N	\N	\N	\N
1549	\N	\N	\N	\N	\N	\N
1550	\N	\N	\N	\N	\N	\N
1551	\N	\N	\N	\N	\N	\N
1552	\N	\N	\N	\N	\N	\N
1553	\N	\N	\N	\N	\N	\N
1554	\N	\N	\N	\N	\N	\N
1555	\N	\N	\N	\N	\N	\N
1556	\N	\N	\N	\N	\N	\N
1557	\N	\N	\N	\N	\N	\N
1558	\N	\N	\N	\N	\N	\N
1559	\N	\N	\N	\N	\N	\N
1560	\N	\N	\N	\N	\N	\N
1561	\N	\N	\N	\N	\N	\N
1562	\N	\N	\N	\N	\N	\N
1563	\N	\N	\N	\N	\N	\N
1564	\N	\N	\N	\N	\N	\N
1565	\N	\N	\N	\N	\N	\N
1566	\N	\N	\N	\N	\N	\N
1567	\N	\N	\N	\N	\N	\N
1568	\N	\N	\N	\N	\N	1
1569	\N	\N	\N	\N	\N	\N
1570	\N	\N	\N	\N	\N	\N
1571	\N	\N	\N	\N	\N	\N
1572	\N	\N	\N	\N	\N	\N
1573	\N	\N	\N	\N	\N	\N
1574	\N	\N	\N	\N	\N	\N
1575	\N	\N	\N	\N	\N	\N
1576	\N	\N	\N	\N	\N	\N
1577	\N	\N	\N	\N	\N	\N
1578	\N	\N	\N	\N	\N	\N
1579	\N	\N	\N	\N	\N	\N
1580	\N	\N	\N	\N	\N	\N
1581	\N	\N	\N	\N	\N	\N
1582	\N	\N	\N	\N	\N	\N
1583	\N	\N	\N	\N	\N	\N
1584	\N	\N	\N	\N	\N	\N
1585	\N	\N	\N	\N	\N	\N

## Sheet: contacts
person_id_source	person_id_contact	date_last_contact	date_reported	date_became_case	status
355	2050	2014-07-04	\N	\N	Active
355	2051	2014-07-04	\N	\N	Active
355	2052	2014-07-04	\N	\N	Active
355	2053	2014-07-04	\N	\N	Active
355	2054	2014-07-04	\N	\N	Active
355	2055	2014-07-04	\N	\N	Active
355	2056	2014-07-04	\N	\N	Active
362	2057	2014-06-30	\N	\N	Active
362	2058	2014-06-30	\N	\N	Active
362	2059	2014-06-30	\N	\N	Active
362	2060	2014-06-30	\N	\N	Active
326	2061	2014-07-03	\N	\N	Completed
326	2062	2014-07-03	\N	\N	Completed
326	2063	2014-07-03	\N	\N	Completed
368	2064	2014-07-01	\N	\N	Completed
368	2065	2014-07-01	\N	\N	Completed
368	2066	2014-07-01	\N	\N	Completed
368	2067	2014-07-01	\N	\N	Completed
394	2068	2014-06-18	\N	\N	Active
394	2069	2014-04-30	\N	\N	Active
394	2070	2014-04-30	\N	\N	Active
394	2071	2014-04-30	\N	\N	Active
325	2072	2014-08-07	\N	\N	Active
325	2073	2014-08-07	\N	\N	Active
325	2074	2014-08-07	\N	\N	Active
325	2075	2014-08-07	\N	\N	Active
325	2076	2014-08-07	\N	\N	Active
325	2077	2014-08-07	\N	\N	Active
325	2078	2014-08-07	\N	\N	Active
325	2079	2014-08-07	\N	\N	Active
325	2080	2014-08-07	\N	\N	Active
325	2081	2014-08-07	\N	\N	Active
325	2082	2014-08-07	\N	\N	Active
325	2083	2014-08-07	\N	\N	Active
325	296	2014-08-07	\N	\N	Became Case
315	2084	2014-07-14	\N	\N	Completed
315	2085	2014-07-14	\N	\N	Completed
315	2086	2014-07-14	\N	\N	Completed
315	2087	2014-07-14	\N	\N	Completed
315	2088	2014-07-14	\N	\N	Completed
315	2089	2014-07-14	\N	\N	Completed
315	2090	2014-07-14	\N	\N	Completed
315	2091	2014-07-14	\N	\N	Completed
315	2092	2014-07-14	\N	\N	Completed
315	2093	2014-07-14	\N	\N	Completed
315	2094	2014-07-14	\N	\N	Completed
315	2095	2014-07-14	\N	\N	Completed
315	2096	2014-07-14	\N	\N	Completed
315	2097	2014-07-14	\N	\N	Completed
315	2098	2014-07-14	\N	\N	Completed
315	2099	2014-07-14	\N	\N	Completed
404	2100	2014-08-10	\N	\N	Completed
404	2101	2014-08-10	\N	\N	Completed
404	2102	2014-08-10	\N	\N	Completed
404	2103	2014-08-10	\N	\N	Completed
404	2104	2014-08-10	\N	\N	Completed
404	2105	2014-08-10	\N	\N	Completed
354	2106	2014-07-09	\N	\N	Active
354	2107	2014-07-09	\N	\N	Active
354	2108	2014-07-09	\N	\N	Active
354	2109	2014-07-09	\N	\N	Active
354	2110	2014-07-09	\N	\N	Active
354	2111	2014-07-09	\N	\N	Active
354	2112	2014-07-09	\N	\N	Active
354	2113	2014-07-09	\N	\N	Active
354	2114	2014-07-09	\N	\N	Active
354	2115	\N	\N	\N	Active
354	2116	2014-07-09	\N	\N	Active
354	2117	\N	\N	\N	Active
354	2118	\N	\N	\N	Lost
354	2119	2014-07-09	\N	\N	Active
354	2120	\N	\N	\N	Active
354	2121	2014-07-09	\N	\N	Active
354	2122	2014-07-09	\N	\N	Active
354	2123	\N	\N	\N	Active
354	2124	2014-07-09	\N	\N	Active
354	2125	2014-07-09	\N	\N	Active
354	2126	2014-07-09	\N	\N	Active
354	2127	\N	\N	\N	Active
354	2128	2014-07-09	\N	\N	Active
354	2129	2014-07-09	\N	\N	Active
354	2130	2014-07-09	\N	\N	Active
354	2131	2014-07-09	\N	\N	Active
354	2132	2014-07-09	\N	\N	Active
354	2133	2014-07-09	\N	\N	Active
354	2134	2014-07-09	\N	\N	Active
354	2135	2014-07-09	\N	\N	Active
354	2136	\N	\N	\N	Active
354	2137	2014-07-09	\N	\N	Active
354	2138	2014-07-09	\N	\N	Active
354	2139	2014-07-09	\N	\N	Active
354	2140	2014-07-09	\N	\N	Active
354	2141	2014-07-09	\N	\N	Active
354	2142	\N	\N	\N	Active
354	2143	2014-07-09	\N	\N	Active
354	2144	\N	\N	\N	Active
354	2145	2014-07-09	\N	\N	Active
354	2146	\N	\N	\N	Active
354	2147	2014-07-09	\N	\N	Active
354	2148	2014-07-09	\N	\N	Active
354	2149	2014-07-09	\N	\N	Active
354	2150	\N	\N	\N	Active
354	2151	2014-07-09	\N	\N	Active
352	2152	2014-07-24	\N	\N	Completed
352	2153	2014-07-24	\N	\N	Completed
353	2154	2014-07-16	\N	\N	Completed
353	2155	2014-07-16	\N	\N	Completed
353	2156	2014-07-16	\N	\N	Completed
353	2157	2014-07-16	\N	\N	Completed
353	2158	2014-07-09	\N	\N	Active
353	2159	2014-07-09	\N	\N	Active
353	2160	2014-07-09	\N	\N	Lost
353	2161	2014-07-09	\N	\N	Active
353	2162	2014-07-16	\N	\N	Completed
353	2163	2014-07-09	\N	\N	Active
353	2164	2014-07-09	\N	\N	Active
353	2165	2014-07-16	\N	\N	Completed
353	2166	2014-07-16	\N	\N	Completed
353	2167	2014-07-16	\N	\N	Completed
353	2168	2014-07-16	\N	\N	Completed
353	2169	2014-07-09	\N	\N	Lost
353	2170	2014-07-16	\N	\N	Completed
353	2171	2014-07-16	\N	\N	Completed
365	2172	2014-07-23	2014-08-10	\N	Active
365	2173	2014-07-23	2014-08-10	\N	Completed
365	279	2014-07-23	2014-08-10	\N	Became Case
365	356	2014-07-25	2014-08-10	\N	Became Case
365	2174	2014-07-25	2014-08-10	\N	Active
365	2175	2014-07-10	\N	\N	Active
365	2176	2014-07-11	2014-08-10	\N	Active
365	2177	2014-07-10	2014-08-10	\N	Active
365	2178	2014-07-25	2014-08-10	\N	Completed
365	2179	2014-07-23	2014-08-10	\N	Active
365	2180	2014-07-11	2014-08-10	\N	Active
365	2181	2014-07-11	2014-08-10	\N	Active
365	2182	2014-07-10	2014-08-10	\N	Completed
365	2183	2014-07-23	2014-08-10	\N	Active
365	2184	2014-07-10	\N	\N	Active
365	2185	2014-07-25	2014-08-10	\N	Active
365	2186	2014-07-25	2014-08-10	\N	Active
365	2187	2014-07-25	2014-08-10	\N	Active
365	2188	2014-07-17	2014-08-10	\N	Active
365	2189	2014-07-10	2014-08-10	\N	Active
365	2190	2014-07-23	2014-08-10	\N	Active
365	2191	2014-07-10	\N	\N	Active
365	2192	2014-07-25	2014-08-10	\N	Completed
365	2193	2014-07-10	2014-08-10	\N	Active
365	2194	2014-07-10	2014-08-10	\N	Active
365	2195	2014-07-10	\N	\N	Active
365	2196	2014-07-10	2014-08-10	\N	Completed
365	2197	2014-07-10	2014-08-10	\N	Active
365	2198	2014-07-10	2014-08-10	\N	Active
365	2199	2014-07-23	2014-08-10	\N	Active
365	2200	2014-07-23	2014-08-10	\N	Active
365	2201	2014-07-10	\N	\N	Active
365	2202	2014-07-10	2014-08-10	\N	Active
365	2203	2014-07-10	2014-08-10	\N	Active
365	2204	2014-07-10	\N	\N	Active
365	2205	2014-07-23	2014-08-10	\N	Active
365	2206	2014-07-10	2014-08-10	\N	Completed
365	2207	2014-07-10	\N	\N	Active
365	2208	2014-07-23	2014-08-10	\N	Completed
365	2209	2014-07-10	\N	\N	Active
365	2210	2014-07-25	2014-08-10	\N	Active
365	2211	2014-07-17	2014-08-10	\N	Active
365	2212	2014-07-25	2014-08-10	\N	Completed
365	2213	2014-07-17	2014-08-10	\N	Active
365	432	2014-07-25	2014-08-10	\N	Became Case
365	2214	2014-07-11	2014-08-10	\N	Active
365	2215	2014-07-10	\N	\N	Active
365	2216	2014-07-10	2014-08-10	\N	Active
365	2217	2014-07-23	2014-08-10	\N	Active
365	2218	2014-07-23	2014-08-10	\N	Active
432	2219	2014-07-24	2014-08-14	\N	Completed
432	2220	2014-07-24	2014-08-14	\N	Completed
432	2221	2014-07-24	2014-08-14	\N	Completed
432	2222	2014-08-10	\N	\N	Completed
432	2223	2014-07-24	2014-08-14	\N	Completed
432	2224	2014-07-24	2014-08-14	\N	Completed
432	2225	2014-07-24	2014-08-14	\N	Completed
432	2226	2014-07-24	2014-08-14	\N	Completed
432	2227	2014-07-24	2014-08-14	\N	Completed
432	2228	2014-07-24	2014-08-14	\N	Completed
432	2229	2014-07-24	2014-08-14	\N	Completed
432	2230	2014-07-24	2014-08-14	\N	Completed
432	2231	2014-07-24	2014-08-14	\N	Completed
184	2232	2014-08-12	2014-08-18	\N	Completed
184	2233	2014-08-13	2014-08-18	\N	Completed
184	2234	2014-08-13	2014-08-18	\N	Completed
184	2235	2014-08-12	2014-08-18	\N	Completed
184	2236	2014-08-13	2014-08-18	\N	Completed
184	2237	2014-08-13	2014-08-18	\N	Completed
184	2238	2014-08-13	2014-08-18	\N	Completed
184	2239	2014-08-13	2014-08-18	\N	Completed
184	2240	2014-08-13	2014-08-18	\N	Completed
184	2241	2014-08-13	2014-08-18	\N	Completed
184	2242	2014-08-13	2014-08-18	\N	Completed
184	2243	2014-08-12	2014-08-18	\N	Completed
184	2244	2014-08-13	2014-08-18	\N	Completed
184	2245	2014-08-13	2014-08-18	\N	Completed
184	2246	2014-08-13	2014-08-18	\N	Completed
184	2247	2014-08-13	2014-08-18	\N	Completed
184	2248	2014-08-13	2014-08-18	\N	Completed
184	2249	2014-08-13	2014-08-18	\N	Completed
184	2250	2014-08-13	2014-08-18	\N	Completed
184	2251	2014-08-12	2014-08-18	\N	Completed
184	2252	2014-08-12	2014-08-18	\N	Completed
184	2253	2014-08-13	2014-08-18	\N	Completed
184	2254	2014-08-13	2014-08-18	\N	Completed
184	2255	2014-08-13	2014-08-18	\N	Completed
184	2256	2014-08-13	2014-08-18	\N	Completed
184	2257	2014-08-13	2014-08-18	\N	Completed
184	2258	2014-08-13	2014-08-18	\N	Completed
184	2259	2014-08-13	2014-08-18	\N	Completed
184	2260	2014-08-13	2014-08-18	\N	Completed
184	2261	2014-08-13	2014-08-18	\N	Completed
184	2262	2014-08-13	2014-08-18	\N	Completed
184	2263	2014-08-13	2014-08-18	\N	Completed
184	2264	2014-08-13	2014-08-18	\N	Completed
184	2265	2014-08-13	2014-08-18	\N	Completed
184	2266	2014-08-13	2014-08-18	\N	Completed
184	2267	2014-08-13	2014-08-18	\N	Completed
184	2268	2014-08-13	2014-08-18	\N	Completed
184	2269	2014-08-13	2014-08-18	\N	Completed
184	2270	2014-08-13	2014-08-18	\N	Completed
184	2271	2014-08-13	2014-08-18	\N	Completed
184	2272	2014-08-13	2014-08-18	\N	Completed
184	2273	2014-08-13	2014-08-18	\N	Completed
184	2274	2014-08-13	2014-08-18	\N	Completed
184	2275	2014-08-13	2014-08-18	\N	Active
184	2276	2014-08-13	2014-08-18	\N	Completed
184	2277	2014-08-13	2014-08-18	\N	Completed
184	2278	2014-08-13	2014-08-18	\N	Completed
184	2279	2014-08-13	2014-08-18	\N	Completed
184	2280	2014-08-13	2014-08-18	\N	Completed
184	2281	2014-08-13	2014-08-18	\N	Completed
184	2282	2014-08-13	2014-08-18	\N	Completed
184	2283	2014-08-13	2014-08-18	\N	Completed
184	2284	2014-08-12	2014-08-18	\N	Active
184	2285	2014-08-12	2014-08-18	\N	Completed
184	2286	2014-08-13	2014-08-18	\N	Completed
184	2287	2014-08-13	2014-08-18	\N	Completed
184	2288	2014-08-13	2014-08-18	\N	Completed
184	2289	2014-08-13	2014-08-18	\N	Completed
184	2290	2014-08-13	2014-08-18	\N	Completed
184	2291	2014-08-13	2014-08-18	\N	Completed
184	2292	2014-08-13	2014-08-18	\N	Completed
184	2293	2014-08-13	2014-08-18	\N	Completed
184	2294	2014-08-13	2014-08-18	\N	Completed
184	2295	2014-08-13	2014-08-18	\N	Completed
184	2296	2014-08-13	2014-08-18	\N	Completed
184	2297	2014-08-13	2014-08-18	\N	Completed
184	2298	2014-08-13	2014-08-18	\N	Completed
184	2299	2014-08-13	2014-08-18	\N	Completed
184	2300	2014-08-13	2014-08-18	\N	Completed
184	2301	2014-08-13	2014-08-18	\N	Completed
184	2302	2014-08-13	2014-08-18	\N	Completed
184	2303	2014-08-13	2014-08-18	\N	Completed
184	2304	2014-08-13	2014-08-18	\N	Completed
308	2305	2014-08-04	2014-08-24	\N	Completed
308	2306	2014-08-04	2014-08-24	\N	Completed
308	2307	2014-08-04	2014-08-24	\N	Completed
308	2308	2014-08-04	2014-08-24	\N	Completed
308	2309	2014-08-04	2014-08-24	\N	Completed
308	2310	2014-08-04	2014-08-24	\N	Completed
308	74	2014-08-04	2014-08-24	\N	Became Case
308	2311	2014-08-04	2014-08-24	\N	Completed
386	2312	2014-07-10	2014-08-12	\N	Completed
386	2313	2014-07-10	2014-08-12	\N	Completed
386	2313	2014-07-19	2014-08-12	\N	Active
386	2312	2014-07-19	2014-08-12	\N	Active
386	2314	2014-07-10	2014-08-12	\N	Completed
386	2315	2014-07-10	2014-08-12	\N	Completed
386	2316	2014-07-10	2014-08-12	\N	Completed
386	2317	2014-07-10	2014-08-12	\N	Completed
386	2318	2014-07-10	2014-08-12	\N	Completed
386	2319	2014-07-19	2014-08-12	\N	Active
386	2320	2014-07-19	2014-08-12	\N	Active
386	2318	2014-07-19	2014-08-12	\N	Active
386	2321	2014-07-19	2014-08-12	\N	Active
386	2322	2014-07-19	2014-08-12	\N	Active
386	2323	2014-07-10	2014-08-12	\N	Completed
386	2323	2014-07-19	2014-08-12	\N	Active
386	2324	2014-07-10	2014-08-12	\N	Completed
386	2325	2014-07-10	2014-08-12	\N	Completed
386	2326	2014-07-10	2014-08-12	\N	Completed
386	2327	2014-07-10	2014-08-12	\N	Completed
386	2328	2014-07-10	2014-08-12	\N	Completed
386	2329	2014-07-10	2014-08-12	\N	Completed
386	2330	2014-07-10	2014-08-12	\N	Completed
386	2326	2014-07-19	2014-08-12	\N	Active
386	2331	2014-07-10	2014-08-12	\N	Completed
386	2331	2014-07-19	2014-08-12	\N	Active
386	2332	2014-07-10	2014-08-12	\N	Completed
386	2333	2014-07-10	2014-08-12	\N	Completed
386	2334	2014-07-10	2014-08-12	\N	Completed
386	2335	2014-07-10	2014-08-12	\N	Completed
386	2336	2014-07-10	2014-08-12	\N	Completed
386	2337	2014-07-10	2014-08-12	\N	Completed
386	2337	2014-07-19	2014-08-12	\N	Active
386	2338	2014-07-10	2014-08-12	\N	Completed
386	2338	2014-07-19	2014-08-12	\N	Active
374	2339	2001-07-18	2014-08-24	\N	Active
374	2340	2001-07-18	2014-08-24	\N	Active
374	1543	2001-07-18	2014-08-24	\N	Became Case
374	1544	2001-07-18	2014-08-24	\N	Became Case
374	2341	2001-07-18	2014-08-24	\N	Active
374	2342	2001-07-18	2014-08-24	\N	Active
374	2343	2001-07-18	2014-08-24	\N	Completed
374	2344	2001-07-18	2014-08-24	\N	Completed
374	2345	2001-07-18	2014-08-24	\N	Active
374	2346	2001-07-18	2014-08-24	\N	Completed
374	2347	2001-07-18	2014-08-24	\N	Active
374	1545	2001-07-18	2014-08-24	\N	Became Case
374	2348	2001-07-18	2014-08-24	\N	Active
374	2349	2001-07-18	2014-08-24	\N	Active
374	2350	2001-07-18	2014-08-24	\N	Completed
374	401	2001-07-18	2014-08-24	\N	Became Case
374	2351	2001-07-18	2014-08-24	\N	Active
374	2352	2001-07-18	2014-08-24	\N	Lost
374	2353	2001-07-18	2014-08-24	\N	Active
374	2354	2001-07-18	2014-08-24	\N	Active
44	2355	2014-08-21	2014-08-24	\N	Active
44	2356	2014-08-21	2014-08-24	\N	Active
44	2357	2014-08-21	2014-08-28	\N	Active
44	2358	2014-08-21	2014-08-28	\N	Active
44	2359	2014-08-21	2014-08-28	\N	Active
44	2360	2014-08-21	2014-08-28	\N	Active
44	2361	2014-08-21	2014-08-28	\N	Active
44	2362	2014-08-21	2014-08-28	\N	Active
44	2363	2014-08-21	2014-08-28	\N	Active
44	2364	2014-08-21	2014-08-28	\N	Active
44	2365	2014-08-21	2014-08-28	\N	Active
44	2366	2014-08-21	2014-08-28	\N	Active
44	2367	2014-08-21	2014-08-28	\N	Active
44	2368	2014-08-21	2014-08-28	\N	Active
183	2369	2014-08-14	2014-08-18	\N	Active
183	2370	2014-08-16	2014-08-18	\N	Active
266	2371	2014-08-08	2014-08-11	\N	Completed
266	2372	2014-08-08	2014-08-11	\N	Completed
266	2373	2014-08-08	2014-08-11	\N	Completed
266	2374	2014-08-08	2014-08-11	\N	Completed
266	2375	2014-08-08	2014-08-11	\N	Completed
266	2376	2014-08-08	2014-08-11	\N	Completed
266	2377	2014-08-08	2014-08-11	\N	Completed
266	2378	2014-08-08	2014-08-11	\N	Completed
266	2379	2014-08-08	2014-08-11	\N	Completed
266	2380	2014-08-08	2014-08-11	\N	Completed
275	2381	2014-08-07	2014-08-11	\N	Active
275	2382	2014-08-07	2014-08-11	\N	Active
297	2383	2014-08-05	2014-08-07	\N	Completed
297	2384	2014-08-05	2014-08-07	\N	Completed
297	2385	2014-08-05	2014-08-07	\N	Completed
297	2386	2014-08-05	2014-08-07	\N	Completed
284	2387	2014-08-08	\N	\N	Completed
284	2388	2014-08-08	\N	\N	Completed
284	2389	2014-08-08	\N	\N	Completed
284	2390	2014-08-08	\N	\N	Completed
47	2391	2014-08-22	2014-08-24	\N	Active
47	2392	2014-08-22	2014-08-24	\N	Active
47	2393	2014-08-22	2014-08-24	\N	Active
47	2394	2014-08-22	2014-08-24	\N	Active
47	2395	2014-08-22	2014-08-24	\N	Active
47	2396	2014-08-22	2014-08-24	\N	Active
47	2397	2014-08-22	2014-08-24	\N	Active
448	2398	2014-07-31	\N	\N	Completed
448	2399	2014-07-31	\N	\N	Completed
448	2400	2014-07-31	\N	\N	Completed
448	2401	2014-07-31	\N	\N	Completed
448	2402	2014-07-31	\N	\N	Completed
161	2403	2014-08-15	2014-08-20	\N	Active
161	2404	2014-08-15	2014-08-20	\N	Completed
161	2405	2014-08-15	2014-08-20	\N	Completed
161	505	2014-08-15	2014-08-20	\N	Became Case
161	506	2014-08-15	2014-08-20	\N	Became Case
161	504	2014-08-15	2014-08-20	\N	Became Case
161	507	2014-08-15	2014-08-20	\N	Became Case
161	508	2014-08-15	2014-08-20	\N	Became Case
161	509	2014-08-15	2014-08-20	\N	Became Case
319	2406	2014-07-27	2014-08-24	\N	Completed
319	2407	2014-07-27	2014-08-24	\N	Completed
319	2408	2014-07-27	2014-08-24	\N	Completed
319	2409	2014-07-27	2014-08-24	\N	Completed
319	2410	2014-07-27	2014-08-24	\N	Completed
319	2411	2014-07-27	2014-08-24	\N	Completed
319	2412	2014-07-27	2014-08-24	\N	Completed
319	2413	2014-07-27	2014-08-24	\N	Completed
319	2414	2014-08-02	2014-08-24	\N	Completed
319	2415	2014-08-02	2014-08-24	\N	Completed
319	2416	2014-08-02	2014-08-24	\N	Completed
319	2417	2014-07-27	2014-08-24	\N	Completed
319	2418	2014-07-27	2014-08-24	\N	Completed
319	2419	2014-08-02	2014-08-24	\N	Completed
319	2420	2014-08-02	2014-08-24	\N	Completed
319	2421	2014-08-02	2014-08-24	\N	Completed
319	2422	2014-08-02	2014-08-24	\N	Completed
243	2423	2014-08-08	2014-08-13	\N	Active
204	2424	2014-08-14	2014-08-18	\N	Active
204	2425	2014-08-14	2014-08-23	\N	Active
204	2426	2014-08-14	2014-08-23	\N	Active
204	2427	2014-08-14	2014-08-23	\N	Active
204	2428	2014-08-14	2014-08-23	\N	Active
204	2429	2014-08-14	2014-08-23	\N	Active
204	2430	2014-08-14	2014-08-23	\N	Active
204	2431	2014-08-14	2014-08-23	\N	Active
204	2432	2014-08-14	2014-08-23	\N	Active
220	130	2014-08-11	2014-08-14	\N	Became Case
439	2433	2014-07-17	2014-08-12	\N	Completed
439	1546	2014-07-17	\N	\N	Became Case
439	2434	2014-07-17	\N	\N	Active
439	2435	2014-07-17	\N	\N	Active
439	2436	2014-07-17	\N	\N	Lost
439	222	2014-07-17	\N	\N	Became Case
439	2437	2014-07-17	\N	\N	Lost
439	2438	2014-07-17	\N	\N	Active
439	2439	2014-07-17	2014-08-12	\N	Completed
439	2440	2014-07-17	2014-08-12	\N	Completed
220	131	2014-08-11	2014-08-14	\N	Became Case
220	132	2014-08-11	2014-08-14	\N	Became Case
220	133	2014-08-11	2014-08-14	\N	Became Case
220	134	2014-08-11	2014-08-14	\N	Became Case
439	2441	2014-07-17	\N	\N	Active
197	2442	2014-08-13	2014-08-18	\N	Completed
197	2443	2014-08-11	2014-08-18	\N	Completed
197	2444	2014-08-13	2014-08-18	\N	Completed
298	2445	2014-08-05	\N	\N	Completed
298	2446	2014-08-05	\N	\N	Completed
298	2447	2014-08-05	\N	\N	Completed
290	2448	2014-08-05	\N	\N	Completed
290	1547	2014-08-05	\N	\N	Became Case
290	2449	2014-08-05	\N	\N	Completed
290	2450	2014-08-05	\N	\N	Completed
290	230	2014-08-12	2014-08-15	\N	Became Case
289	1548	2014-08-05	2014-08-21	\N	Became Case
292	2451	2014-08-05	\N	\N	Completed
440	2452	2014-07-31	2014-08-21	\N	Completed
440	2453	2014-07-31	2014-08-21	\N	Completed
440	2454	2014-07-31	2014-08-21	\N	Completed
440	2455	2014-07-31	2014-08-21	\N	Completed
440	2456	2014-07-31	2014-08-21	\N	Completed
440	2457	2014-07-31	2014-08-21	\N	Completed
440	2458	2014-07-31	2014-08-21	\N	Completed
440	2459	2014-07-31	2014-08-21	\N	Completed
440	2460	2014-07-31	2014-08-21	\N	Completed
440	2461	2014-07-31	2014-08-21	\N	Completed
440	2462	2014-07-31	2014-08-21	\N	Completed
296	2463	2014-08-09	2014-08-15	\N	Completed
296	2464	2014-08-09	2014-08-15	\N	Completed
296	2465	2014-08-09	2014-08-15	\N	Completed
296	2466	2014-08-09	2014-08-15	\N	Completed
296	2467	2014-08-09	2014-08-15	\N	Completed
296	2468	2014-08-09	2014-08-15	\N	Completed
296	2469	2014-08-09	2014-08-15	\N	Completed
380	2470	2014-07-24	\N	\N	Completed
380	2471	2014-07-24	\N	\N	Completed
380	2472	2014-07-24	\N	\N	Completed
380	2473	2014-07-24	\N	\N	Completed
380	2474	2014-07-24	\N	\N	Completed
380	2475	2014-07-24	2014-08-21	\N	Completed
305	2476	2014-08-01	\N	\N	Completed
217	2477	2014-08-14	2014-08-15	\N	Completed
217	2478	2014-08-14	2014-08-15	\N	Completed
217	2479	2014-08-14	2014-08-15	\N	Completed
217	2480	2014-08-14	2014-08-15	\N	Completed
217	2481	2014-08-14	2014-08-20	\N	Completed
217	2482	2014-08-14	2014-08-20	\N	Completed
217	2483	2014-08-14	2014-08-20	\N	Completed
219	2484	2014-08-14	2014-08-15	\N	Active
215	2485	2014-08-14	2014-08-15	\N	Completed
181	2486	2014-08-15	2014-08-19	\N	Active
181	2487	2014-08-15	2014-08-19	\N	Active
214	463	2014-08-14	2014-08-15	\N	Became Case
214	462	2014-08-14	2014-08-15	\N	Became Case
214	460	2014-08-14	2014-08-15	\N	Became Case
214	2488	2014-08-14	2014-08-15	\N	Active
214	2489	2014-08-14	2014-08-15	\N	Active
281	2490	2014-08-08	2014-08-11	\N	Completed
281	2491	2014-08-08	2014-08-11	\N	Completed
281	2492	2014-08-08	2014-08-11	\N	Completed
281	2493	2014-08-08	2014-08-11	\N	Completed
281	2494	2014-08-08	2014-08-11	\N	Completed
281	2495	2014-08-08	2014-08-09	\N	Completed
281	2496	2014-08-08	2014-08-09	\N	Lost
281	2497	2014-08-08	2014-08-09	\N	Completed
281	2498	2014-08-08	2014-08-09	\N	Completed
281	2499	2014-08-08	2014-08-11	\N	Completed
281	2500	2014-08-08	2014-08-11	\N	Completed
281	2501	2014-08-08	2014-08-11	\N	Completed
281	2502	2014-08-08	2014-08-11	\N	Completed
281	2503	2014-08-08	2014-08-11	\N	Completed
281	2504	2014-08-08	2014-08-11	\N	Completed
281	2505	2014-08-08	2014-08-09	\N	Completed
281	2506	2014-08-08	2014-08-09	\N	Completed
281	2507	2014-08-08	2014-08-09	\N	Completed
281	1549	2014-08-08	2014-08-09	\N	Became Case
281	2508	2014-08-08	2014-08-09	\N	Completed
281	2509	2014-08-08	2014-08-09	\N	Completed
341	2510	2014-07-17	\N	\N	Active
341	2511	2014-07-17	\N	\N	Active
341	2512	2014-07-17	\N	\N	Active
341	2513	2014-07-17	\N	\N	Active
341	2514	2014-07-17	\N	\N	Active
341	2515	2014-07-17	\N	\N	Active
408	2516	2014-07-17	\N	\N	Active
408	2517	2014-07-17	\N	\N	Active
408	2518	2014-07-17	\N	\N	Active
435	2519	2014-07-19	2014-08-12	\N	Completed
435	2520	2014-07-19	2014-08-12	\N	Completed
435	2521	2014-07-19	2014-08-12	\N	Completed
376	2522	2014-07-20	2014-08-12	\N	Completed
376	2523	2014-08-20	2014-08-15	\N	Lost
376	2524	2014-08-20	2014-08-15	\N	Lost
376	2525	2014-07-20	2014-08-12	\N	Completed
376	2526	2014-07-20	\N	\N	Active
376	443	2014-07-20	\N	\N	Became Case
376	2527	2014-08-20	2014-08-15	\N	Lost
376	2528	2014-08-20	2014-08-15	\N	Lost
376	2529	2014-08-20	2014-08-15	\N	Lost
376	2530	2014-07-20	\N	\N	Active
321	2531	2014-07-19	\N	\N	Active
417	2532	2014-07-20	2014-08-12	\N	Completed
417	2533	2014-07-20	2014-08-12	\N	Completed
417	2534	2014-07-20	2014-08-12	\N	Completed
417	2535	2014-07-20	2014-08-12	\N	Completed
417	2536	2014-07-20	2014-08-12	\N	Completed
417	2537	2014-07-20	2014-08-12	\N	Completed
417	2538	2014-07-20	2014-08-12	\N	Completed
417	2539	2014-07-20	2014-08-12	\N	Completed
417	2540	2014-07-19	2014-08-12	\N	Completed
417	2541	2014-07-20	2014-08-12	\N	Completed
417	2542	2014-07-19	2014-08-12	\N	Completed
417	2543	2014-07-19	2014-08-12	\N	Completed
345	2544	2014-07-20	\N	\N	Active
436	2545	2014-07-18	2014-08-12	\N	Completed
436	2546	2014-07-18	2014-08-12	\N	Completed
436	2547	2014-07-17	\N	\N	Active
436	2548	2014-07-18	2014-08-12	\N	Completed
436	2549	2014-07-18	2014-08-12	\N	Completed
436	2550	2014-07-18	2014-08-12	\N	Completed
400	2551	2014-07-15	\N	\N	Active
382	2552	2014-07-21	\N	\N	Active
382	2553	2014-07-21	\N	\N	Active
382	2554	2014-07-21	\N	\N	Active
348	2555	2014-07-05	\N	\N	Active
348	2556	2014-07-05	\N	\N	Active
383	2557	2014-07-19	2014-08-15	\N	Completed
383	2558	\N	\N	\N	Active
383	2559	2014-07-17	2014-08-15	\N	Completed
370	2560	2014-08-01	\N	\N	Completed
370	2561	2014-08-01	\N	\N	Completed
370	2562	2014-08-01	\N	\N	Completed
370	2563	2014-08-01	\N	\N	Completed
370	2564	2014-08-01	\N	\N	Completed
409	2565	2014-07-23	\N	\N	Lost
409	2566	2014-07-23	\N	\N	Lost
409	2567	2014-07-23	2014-07-23	\N	Lost
409	2568	2014-07-23	\N	\N	Lost
409	2569	2014-07-23	\N	\N	Lost
409	2570	2014-07-23	\N	\N	Lost
409	2571	2014-07-23	\N	\N	Lost
397	2572	2014-07-24	2014-08-11	\N	Completed
397	2573	2014-07-24	2014-08-11	\N	Completed
397	2574	2014-07-24	2014-08-11	\N	Completed
397	2575	2014-07-24	2014-08-11	\N	Completed
397	2576	2014-07-24	2014-08-11	\N	Completed
397	2577	2014-07-24	2014-08-11	\N	Completed
397	2578	2014-07-24	2014-08-11	\N	Completed
397	2579	2014-07-24	2014-08-11	\N	Completed
397	2580	2014-07-24	2014-08-11	\N	Completed
397	2581	2014-07-24	2014-08-11	\N	Completed
397	2582	2014-07-24	2014-08-11	\N	Completed
397	2583	2014-07-24	2014-08-11	\N	Completed
397	2584	2014-07-24	2014-08-11	\N	Completed
397	2585	2014-07-24	2014-08-11	\N	Completed
180	452	2014-08-18	2014-08-19	\N	Became Case
174	2586	2014-08-18	2014-09-09	\N	Active
174	2587	2014-08-18	2014-08-19	\N	Active
174	2588	2014-08-18	2014-08-19	\N	Active
174	2589	2014-08-18	2014-09-09	\N	Active
174	2590	2014-08-18	2014-09-09	\N	Active
170	2591	2014-08-15	2014-08-19	\N	Active
170	2592	2014-08-15	2014-08-19	\N	Active
170	2593	2014-08-15	2014-08-19	\N	Active
170	2594	2014-08-15	2014-08-19	\N	Active
170	2595	2014-08-15	2014-08-19	\N	Active
170	2596	2014-08-15	2014-08-19	\N	Active
231	2597	2014-08-12	2014-08-13	\N	Lost
231	2598	2014-08-12	2014-08-13	\N	Lost
231	2599	2014-08-12	2014-08-13	\N	Lost
377	2600	2014-07-16	\N	\N	Active
377	2601	2014-07-16	\N	\N	Active
172	2602	2014-08-15	2014-08-19	\N	Active
172	2603	2014-08-15	2014-08-19	\N	Active
172	2604	2014-08-15	2014-08-19	\N	Active
172	2605	2014-08-15	2014-08-19	\N	Active
172	2606	2014-08-15	2014-08-19	\N	Active
241	2607	2014-08-08	2014-08-13	\N	Completed
241	2608	2014-08-08	2014-08-13	\N	Completed
241	2609	2014-08-08	2014-08-13	\N	Completed
241	2610	2014-08-08	2014-08-13	\N	Completed
241	2611	2014-08-08	2014-08-13	\N	Completed
241	2612	2014-08-08	2014-08-13	\N	Completed
241	2613	2014-08-08	2014-08-13	\N	Completed
241	2614	2014-08-08	2014-08-13	\N	Completed
241	2615	2014-08-08	2014-08-13	\N	Completed
240	2616	2014-08-07	2014-08-13	\N	Completed
240	2617	2014-08-07	2014-08-13	\N	Completed
240	2618	2014-08-07	2014-08-13	\N	Completed
240	2619	2014-08-07	2014-08-13	\N	Completed
236	2620	2014-08-11	2014-08-13	\N	Completed
230	2621	2014-08-08	2014-08-13	\N	Lost
230	2622	2014-08-08	2014-08-13	\N	Lost
230	2623	2014-08-10	2014-08-13	\N	Active
252	2624	2014-08-06	2014-08-13	\N	Completed
166	2625	2014-08-19	2014-08-20	\N	Active
166	2626	2014-08-19	2014-08-20	\N	Active
166	2627	2014-08-19	2014-08-20	\N	Active
166	167	2014-08-19	2014-08-20	\N	Became Case
248	2628	2014-08-12	2014-08-14	\N	Completed
248	2629	2014-08-08	2014-08-13	\N	Active
248	2630	2014-08-12	2014-08-14	\N	Completed
248	2631	2014-08-12	2014-08-14	\N	Completed
248	2632	2014-08-12	2014-08-14	\N	Completed
248	2633	2014-08-12	2014-08-14	\N	Completed
248	2634	2014-08-08	2014-08-13	\N	Active
248	2635	2014-08-08	2014-08-13	\N	Active
203	1550	2014-08-13	2014-08-18	\N	Became Case
203	128	2014-08-14	2014-08-18	\N	Became Case
203	201	2014-08-10	2014-08-18	\N	Became Case
203	127	2014-08-14	2014-08-18	\N	Became Case
244	2636	2014-08-12	2014-08-18	\N	Completed
244	2637	2014-08-12	2014-08-18	\N	Completed
244	2638	2014-08-12	2014-08-18	\N	Completed
244	2639	2014-08-12	2014-08-18	\N	Completed
244	2640	2014-08-12	2014-08-18	\N	Completed
244	2641	2014-08-12	2014-08-18	\N	Completed
244	2642	2014-08-12	2014-08-18	\N	Completed
244	2643	2014-08-12	2014-08-18	\N	Completed
244	2644	2014-08-12	2014-08-18	\N	Completed
244	2645	2014-08-12	2014-08-18	\N	Completed
244	2646	2014-08-12	2014-08-18	\N	Completed
244	2647	2014-08-12	2014-08-18	\N	Completed
244	2648	2014-08-12	2014-08-18	\N	Completed
244	2649	2014-08-12	2014-08-18	\N	Completed
244	2650	2014-08-12	2014-08-18	\N	Completed
244	2651	2014-08-12	2014-08-18	\N	Completed
244	2652	2014-08-12	2014-08-18	\N	Completed
244	2653	2014-08-12	2014-08-18	\N	Completed
244	2423	2014-08-12	2014-08-13	\N	Completed
244	2654	2014-08-12	2014-08-13	\N	Completed
244	2655	2014-08-12	2014-08-18	\N	Completed
244	2656	2014-08-12	2014-08-18	\N	Completed
244	2657	2014-08-12	2014-08-18	\N	Completed
244	2658	2014-08-12	2014-08-18	\N	Completed
244	2659	2014-08-12	2014-08-18	\N	Completed
244	2660	2014-08-12	2014-08-18	\N	Completed
244	2661	2014-08-12	2014-08-18	\N	Completed
244	2662	2014-08-12	2014-08-18	\N	Completed
244	2663	2014-08-12	2014-08-18	\N	Completed
244	2664	2014-08-12	2014-08-18	\N	Completed
232	2665	2014-08-10	2014-08-13	\N	Active
194	7	2014-08-17	2014-08-18	\N	Became Case
194	2666	2014-08-17	2014-08-18	\N	Active
233	2665	2014-08-09	2014-08-13	\N	Active
189	2667	2014-08-17	2014-08-28	\N	Active
189	2668	2014-08-17	2014-08-18	\N	Active
189	2669	2014-08-17	2014-08-18	\N	Active
189	2670	2014-08-17	2014-08-28	\N	Active
189	2671	2014-08-17	2014-08-28	\N	Active
189	2672	2014-08-17	2014-08-28	\N	Active
189	2673	2014-08-17	2014-08-28	\N	Active
189	2674	2014-08-17	2014-08-28	\N	Active
189	2675	2014-08-17	2014-08-28	\N	Active
189	2676	2014-08-17	2014-08-28	\N	Active
189	2677	2014-08-17	2014-08-28	\N	Active
189	2678	2014-08-17	2014-08-28	\N	Active
189	2679	2014-08-17	2014-08-18	\N	Active
189	2680	2014-08-17	2014-08-18	\N	Active
160	2681	2014-08-13	2014-08-20	\N	Active
160	2682	2014-08-13	2014-08-20	\N	Active
160	2683	2014-08-13	2014-08-20	\N	Active
160	2684	2014-08-13	2014-08-20	\N	Active
369	2685	2014-07-24	\N	\N	Active
369	2686	2014-07-24	\N	\N	Active
357	2687	2014-08-25	2014-08-22	\N	Completed
357	2688	2014-07-26	2014-08-22	\N	Completed
357	2689	2014-08-25	2014-08-22	\N	Active
338	2690	2014-07-27	2014-08-21	\N	Lost
338	2691	2014-07-27	2014-08-21	\N	Lost
338	2692	2014-07-27	2014-08-21	\N	Lost
413	2693	2014-08-09	2014-08-18	\N	Active
413	2694	2014-08-09	2014-08-18	\N	Active
413	2695	2014-08-09	2014-08-18	\N	Active
413	2696	2014-08-09	2014-08-18	\N	Active
413	2697	2014-08-09	2014-08-18	\N	Active
413	2698	2014-08-09	2014-08-18	\N	Active
424	2699	2014-07-17	2014-08-15	\N	Active
424	2700	2014-08-26	2014-08-15	\N	Completed
424	2701	2014-08-26	2014-08-15	\N	Completed
424	2702	2014-08-26	2014-08-15	\N	Completed
424	2703	2014-08-26	2014-08-15	\N	Completed
424	2704	2014-07-26	2014-08-15	\N	Lost
424	2705	2014-07-26	2014-08-15	\N	Lost
424	2706	2014-07-26	2014-08-15	\N	Lost
337	2707	2014-08-02	2014-08-20	\N	Completed
337	2708	2014-07-25	\N	\N	Active
337	2709	2014-07-25	\N	\N	Active
337	2710	2014-07-25	\N	\N	Active
337	2711	2014-08-02	2014-08-20	\N	Completed
337	2712	2014-08-02	2014-08-20	\N	Completed
337	2713	2014-08-02	2014-08-20	\N	Completed
337	2714	2014-08-02	2014-08-20	\N	Completed
337	2715	2014-08-02	2014-08-20	\N	Completed
337	2716	2014-08-02	2014-08-20	\N	Completed
337	2717	2014-08-02	2014-08-20	\N	Completed
415	2718	2014-07-25	2014-08-15	\N	Completed
415	2719	2014-07-26	2014-08-15	\N	Completed
415	2720	2014-07-26	2014-08-15	\N	Completed
415	2721	2014-07-26	2014-08-15	\N	Completed
415	2722	2014-07-26	2014-08-15	\N	Completed
415	2723	2014-07-26	2014-08-15	\N	Completed
415	2724	2014-07-25	2014-08-15	\N	Completed
415	2725	2014-07-20	2014-08-15	\N	Completed
415	2726	2014-07-26	2014-08-15	\N	Completed
415	2727	2014-07-26	2014-08-15	\N	Completed
415	2728	2014-07-25	2014-08-15	\N	Completed
378	2729	2014-07-09	\N	\N	Active
378	2730	2014-07-18	\N	\N	Active
378	2731	2014-07-18	2014-08-11	\N	Active
378	2732	2014-07-18	2014-08-11	\N	Completed
378	2733	2014-07-18	2014-08-11	\N	Completed
378	2734	2014-07-18	2014-08-11	\N	Active
378	2735	2014-07-18	2014-08-11	\N	Completed
378	2736	2014-07-18	2014-08-11	\N	Completed
378	2737	2014-07-18	2014-08-11	\N	Active
378	2738	\N	\N	\N	Active
378	2739	2014-07-18	2014-08-11	\N	Active
378	2740	2014-07-18	\N	\N	Active
378	2741	2014-07-18	\N	\N	Active
378	2742	2014-07-18	2014-08-11	\N	Completed
378	2743	\N	\N	\N	Active
378	2744	\N	\N	\N	Active
378	2745	2014-07-18	2014-08-11	\N	Completed
378	2746	2014-07-09	\N	\N	Active
378	2747	2014-07-18	2014-08-11	\N	Completed
378	2748	2014-07-18	2014-08-11	\N	Completed
378	2749	2014-07-18	2014-08-11	\N	Active
378	2750	\N	\N	\N	Active
378	2751	2014-07-18	2014-08-11	\N	Completed
378	2752	2014-07-18	2014-08-11	\N	Completed
378	2753	2014-07-18	2014-08-11	\N	Completed
378	2754	2014-07-18	2014-08-11	\N	Active
378	2755	2014-07-18	2014-08-11	\N	Completed
378	2756	2014-07-11	\N	\N	Active
378	2757	2014-07-25	2014-08-14	\N	Completed
378	2758	2014-07-18	2014-08-11	\N	Completed
378	2759	2014-07-18	2014-08-11	\N	Completed
378	2760	\N	\N	\N	Active
378	2761	2014-07-18	2014-08-11	\N	Completed
378	2762	\N	\N	\N	Active
378	2763	2014-07-11	\N	\N	Active
378	2764	2014-07-18	2014-08-11	\N	Completed
378	2765	2014-07-18	2014-08-11	\N	Completed
378	2766	\N	\N	\N	Active
378	2767	2014-07-18	2014-08-11	\N	Completed
378	2768	2014-07-18	2014-08-11	\N	Completed
378	2769	2014-07-18	\N	\N	Active
378	2770	\N	\N	\N	Active
378	2771	2014-07-18	2014-08-11	\N	Completed
378	2772	2014-07-18	2014-08-11	\N	Active
378	2773	2014-07-18	2014-08-11	\N	Completed
378	2774	2014-07-18	2014-08-11	\N	Active
378	2775	2014-07-18	2014-08-11	\N	Completed
378	2776	2014-07-18	2014-08-11	\N	Completed
378	2777	2014-07-18	2014-08-11	\N	Completed
378	2778	2014-07-18	2014-08-11	\N	Active
378	2779	\N	\N	\N	Active
378	2780	\N	\N	\N	Active
378	2781	2014-07-18	2014-08-11	\N	Active
378	2782	\N	\N	\N	Active
378	2783	\N	\N	\N	Active
378	2784	2014-07-11	\N	\N	Active
378	2785	2014-07-18	2014-08-11	\N	Active
378	2786	2014-07-18	2014-08-11	\N	Completed
378	2787	2014-07-18	2014-08-11	\N	Completed
378	2788	\N	\N	\N	Active
378	2789	2014-07-18	2014-08-11	\N	Completed
378	2790	2014-07-18	2014-08-11	\N	Active
378	2791	2014-07-18	2014-08-11	\N	Completed
378	2792	2014-07-18	2014-08-11	\N	Active
378	2793	2014-07-11	\N	\N	Active
378	2794	2014-07-18	2014-08-11	\N	Active
378	2795	2014-07-18	2014-08-11	\N	Active
378	2796	2014-07-18	2014-08-11	\N	Completed
378	2797	2014-07-18	2014-08-11	\N	Completed
378	2798	2014-07-18	2014-08-11	\N	Completed
378	2799	2014-07-18	2014-08-11	\N	Active
378	2800	2014-07-18	2014-08-11	\N	Active
378	2801	\N	\N	\N	Active
378	2802	\N	\N	\N	Active
378	2803	2014-07-18	2014-08-11	\N	Active
378	2804	\N	\N	\N	Active
378	2805	2014-07-18	2014-08-11	\N	Completed
378	2806	\N	\N	\N	Active
378	2807	2014-07-25	2014-08-14	\N	Completed
378	2808	2014-07-19	2014-08-13	\N	Completed
378	2809	2014-07-19	2014-08-13	\N	Completed
378	2810	2014-07-18	\N	\N	Active
378	2811	2014-07-18	2014-08-11	\N	Completed
378	2812	2014-07-19	2014-08-13	\N	Completed
378	2813	2014-07-18	\N	\N	Active
378	2814	2014-07-18	2014-08-11	\N	Active
378	2815	2014-07-18	2014-08-11	\N	Completed
378	2816	2014-07-18	2014-08-11	\N	Completed
378	2817	\N	\N	\N	Active
378	2818	2014-07-19	2014-08-13	\N	Completed
378	2819	2014-07-18	2014-08-11	\N	Completed
378	2820	2014-07-18	2014-08-11	\N	Lost
331	285	2014-07-31	\N	\N	Became Case
331	1551	2014-07-28	\N	\N	Became Case
331	332	2014-07-30	\N	\N	Became Case
331	2821	2014-07-30	\N	\N	Lost
331	180	2014-07-31	\N	\N	Became Case
331	2822	2014-07-31	\N	\N	Lost
331	2823	2014-08-10	\N	\N	Active
331	1552	2014-07-31	\N	\N	Became Case
331	2824	2014-07-31	\N	\N	Lost
331	2825	2014-07-28	\N	\N	Completed
331	2826	2014-07-28	\N	\N	Completed
331	284	2014-07-30	\N	\N	Became Case
512	2827	2014-08-23	\N	\N	Completed
512	2828	2014-08-23	\N	\N	Completed
512	2829	2014-08-23	\N	\N	Completed
512	2830	2014-08-23	\N	\N	Completed
512	2831	2014-08-23	\N	\N	Completed
512	2832	2014-08-23	\N	\N	Completed
237	2833	2014-08-07	2014-08-13	\N	Completed
237	2834	2014-08-07	2014-08-13	\N	Completed
237	2835	2014-08-07	2014-08-13	\N	Completed
237	2836	2014-08-07	2014-08-13	\N	Completed
237	2837	2014-08-07	2014-08-24	\N	Active
237	2838	2014-08-07	2014-08-13	\N	Completed
237	2839	2014-08-07	2014-08-13	\N	Completed
237	2840	2014-08-07	2014-08-13	\N	Completed
238	2841	2014-08-06	2014-08-13	\N	Active
238	2842	2014-08-06	2014-08-13	\N	Active
238	2843	2014-08-06	2014-08-13	\N	Active
238	2844	2014-08-06	2014-08-13	\N	Active
238	2845	2014-08-06	2014-08-13	\N	Active
253	2846	2014-08-06	2014-08-13	\N	Completed
253	2847	2014-08-06	2014-08-13	\N	Completed
253	2848	2014-08-06	2014-08-13	\N	Completed
253	2849	2014-08-06	2014-08-13	\N	Completed
253	2850	2014-08-06	2014-08-13	\N	Completed
295	2851	2014-08-06	2014-08-11	\N	Completed
295	2852	2014-08-06	2014-08-11	\N	Completed
295	2853	2014-08-06	2014-08-11	\N	Completed
295	2854	2014-08-06	2014-08-11	\N	Completed
295	2855	2014-08-06	2014-08-11	\N	Completed
295	2856	2014-08-06	2014-08-11	\N	Completed
295	2857	2014-08-05	2014-08-11	\N	Completed
295	2858	2014-08-06	2014-08-11	\N	Completed
295	2859	2014-08-06	2014-08-11	\N	Completed
295	2860	2014-08-06	2014-08-11	\N	Completed
295	2861	2014-08-06	2014-08-11	\N	Completed
295	2862	2014-08-06	2014-08-11	\N	Completed
295	2863	2014-08-06	2014-08-11	\N	Completed
278	2864	2014-08-08	2014-08-09	\N	Active
265	2865	2014-08-09	2014-08-12	\N	Active
265	2866	2014-08-09	2014-08-12	\N	Active
265	2867	2014-08-09	2014-08-12	\N	Active
257	2868	2014-08-11	2014-08-12	\N	Active
257	2869	2014-08-11	2014-08-12	\N	Active
257	2870	2014-08-11	2014-08-12	\N	Active
257	2871	2014-08-11	2014-08-12	\N	Active
257	2872	2014-08-11	2014-08-12	\N	Active
257	2873	2014-08-11	2014-08-12	\N	Active
257	2874	2014-08-11	2014-08-12	\N	Active
257	2875	2014-08-11	2014-08-12	\N	Active
276	2876	\N	2014-08-11	\N	Active
270	2877	2014-07-31	2014-08-11	\N	Completed
270	2878	2014-07-31	2014-08-11	\N	Completed
270	2879	2014-07-31	2014-08-11	\N	Completed
270	2880	2014-07-31	2014-08-11	\N	Completed
270	2881	2014-07-31	2014-08-11	\N	Completed
270	2882	2014-07-31	2014-08-11	\N	Completed
270	2883	2014-07-31	2014-08-11	\N	Completed
270	2884	2014-07-31	2014-08-11	\N	Completed
270	2885	2014-07-31	2014-08-11	\N	Completed
270	2886	2014-07-31	2014-08-11	\N	Completed
262	264	2014-08-10	2014-08-12	\N	Became Case
262	2887	2014-08-10	2014-08-12	\N	Active
263	2888	2014-08-09	2014-08-12	\N	Active
263	262	2014-08-09	2014-08-12	\N	Became Case
261	2889	2014-08-11	2014-08-12	\N	Completed
261	2890	2014-08-11	2014-08-12	\N	Completed
261	2891	2014-08-11	2014-08-12	\N	Completed
261	2891	2014-08-11	2014-08-12	\N	Completed
264	2892	2014-08-11	2014-08-12	\N	Lost
264	262	2014-08-11	2014-08-12	\N	Became Case
259	2893	2014-08-11	2014-08-12	\N	Completed
259	437	2014-08-11	2014-08-12	\N	Became Case
259	2894	2014-08-11	2014-08-12	\N	Completed
259	2895	2014-08-11	2014-08-12	\N	Completed
259	2896	2014-08-11	2014-08-12	\N	Completed
259	2897	2014-08-11	2014-08-12	\N	Completed
259	2898	2014-08-11	2014-08-12	\N	Completed
259	2899	2014-08-11	2014-08-16	\N	Completed
259	260	2014-08-11	2014-08-16	\N	Became Case
259	2900	2014-08-11	2014-08-12	\N	Completed
259	2901	2014-08-11	2014-08-12	\N	Completed
259	2902	2014-08-11	2014-08-12	\N	Completed
200	2903	2014-08-14	2014-08-18	\N	Lost
200	127	2014-08-14	2014-08-18	\N	Became Case
201	1550	2014-08-14	2014-08-18	\N	Became Case
201	203	2014-08-14	2014-08-18	\N	Became Case
201	127	2014-08-14	2014-08-18	\N	Became Case
223	2904	2014-08-13	2014-08-14	\N	Lost
223	2905	2014-08-13	2014-08-14	\N	Lost
190	2906	2014-08-12	2014-08-18	\N	Lost
190	2907	2014-08-12	2014-08-18	\N	Lost
190	2908	2014-08-12	2014-08-18	\N	Lost
190	2909	2014-08-12	2014-08-18	\N	Lost
190	2910	2014-08-12	2014-08-18	\N	Lost
190	26	2014-08-12	2014-08-18	\N	Became Case
190	2911	2014-08-12	2014-08-18	\N	Lost
190	2912	2014-08-12	2014-08-18	\N	Lost
190	2913	2014-08-12	2014-08-18	\N	Lost
190	2914	2014-08-12	2014-08-18	\N	Lost
57	534	2014-08-23	2014-08-24	\N	Became Case
58	2915	2014-08-23	2014-08-24	\N	Active
109	2916	2014-08-21	2014-08-22	\N	Completed
109	2917	2014-08-21	2014-08-22	\N	Completed
109	2918	2014-08-21	2014-08-22	\N	Completed
109	2919	2014-08-21	2014-08-22	\N	Completed
109	2920	2014-08-21	2014-08-22	\N	Completed
109	2921	2014-08-21	2014-08-22	\N	Completed
109	2922	2014-08-21	2014-08-22	\N	Completed
109	2923	2014-08-21	2014-08-22	\N	Completed
109	2924	2014-08-21	2014-08-22	\N	Active
109	2925	2014-08-21	2014-08-22	\N	Completed
109	2926	2014-08-21	2014-08-22	\N	Completed
94	2927	2014-08-13	2014-08-22	\N	Completed
94	2928	2014-08-13	2014-08-22	\N	Completed
94	2929	2014-08-13	2014-08-22	\N	Completed
193	2930	2014-08-10	2014-08-18	\N	Active
193	2931	2014-08-10	2014-08-18	\N	Active
193	2932	2014-08-10	2014-08-18	\N	Active
193	2933	2014-08-10	2014-08-18	\N	Active
193	2934	2014-08-10	2014-08-18	\N	Active
191	2935	2014-08-15	2014-08-18	\N	Active
207	2936	2014-08-15	2014-08-17	\N	Completed
207	2937	2014-08-15	2014-08-17	\N	Completed
207	2938	2014-08-15	2014-08-17	\N	Completed
207	2939	2014-08-15	2014-08-17	\N	Completed
207	2940	2014-08-15	2014-08-17	\N	Completed
207	2941	2014-08-15	2014-08-17	\N	Completed
207	2942	2014-08-15	2014-08-17	\N	Completed
207	2943	2014-08-15	2014-08-17	\N	Completed
207	2944	2014-08-15	2014-08-19	\N	Active
207	2945	2014-08-15	2014-08-19	\N	Active
195	2946	2014-08-15	2014-08-18	\N	Active
195	2947	2014-08-15	2014-08-18	\N	Active
195	2948	2014-08-15	2014-08-18	\N	Active
195	2949	2014-08-15	2014-08-18	\N	Active
195	2950	2014-08-15	2014-08-18	\N	Active
195	2951	2014-08-15	2014-08-18	\N	Active
195	2952	2014-08-15	2014-08-18	\N	Active
195	2953	2014-08-15	2014-08-18	\N	Active
195	2954	2014-08-15	2014-08-18	\N	Active
195	2955	2014-08-15	2014-08-18	\N	Active
195	2956	2014-08-15	2014-08-18	\N	Active
195	2957	2014-08-15	2014-08-18	\N	Active
37	2958	2014-08-22	2014-08-24	\N	Active
37	2959	2014-08-22	2014-08-24	\N	Active
37	2960	2014-08-22	2014-08-24	\N	Active
37	2961	2014-08-22	2014-08-24	\N	Active
37	2962	2014-08-22	2014-08-24	\N	Active
37	2963	2014-08-22	2014-08-24	\N	Active
37	2964	2014-08-22	2014-08-24	\N	Active
37	2965	2014-08-22	2014-08-24	\N	Active
37	2966	2014-08-22	2014-08-24	\N	Active
37	2967	2014-08-22	2014-08-24	\N	Lost
46	2968	2014-08-22	2014-08-24	\N	Active
46	2969	2014-08-22	2014-08-24	\N	Active
46	2970	2014-08-22	2014-08-24	\N	Active
202	1219	\N	2014-08-18	21-Sep-14	Became Case
202	486	2014-08-13	2014-08-18	\N	Became Case
202	2971	2014-08-13	2014-08-18	\N	Completed
202	2972	2014-08-13	2014-08-18	\N	Completed
202	2973	2014-08-13	2014-08-18	\N	Completed
202	2974	2014-08-13	2014-08-18	\N	Completed
202	2975	2014-08-13	2014-08-18	\N	Completed
202	2976	2014-08-13	2014-08-18	\N	Completed
202	2977	2014-08-13	2014-08-18	\N	Completed
202	2978	2014-08-13	2014-08-18	\N	Completed
202	2979	2014-08-13	2014-08-18	\N	Completed
202	2980	2014-08-13	2014-08-18	\N	Completed
202	2981	2014-08-13	2014-08-18	\N	Completed
202	2982	2014-08-13	2014-08-18	\N	Completed
202	2983	2013-08-08	2014-08-18	\N	Lost
202	2984	2014-08-13	2014-08-18	\N	Completed
202	2985	2014-08-13	2014-08-18	\N	Completed
202	2986	2014-08-13	2014-08-18	\N	Completed
202	1220	2014-08-13	2014-08-18	21-Sep-14	Became Case
202	2987	2013-08-08	2014-08-18	\N	Lost
202	2988	2014-08-13	2014-08-18	\N	Completed
202	2989	2014-08-13	2014-08-18	\N	Completed
202	1221	2014-08-13	2014-08-18	21-Sep-14	Became Case
202	2990	2014-08-13	2014-08-18	\N	Completed
202	2991	2014-08-13	2014-08-18	\N	Completed
202	2992	2014-08-13	2014-08-18	\N	Completed
202	2993	2014-08-13	2014-08-18	\N	Completed
202	2994	2014-08-13	2014-08-18	\N	Completed
199	2995	2014-08-16	2014-08-18	\N	Active
199	2996	2014-08-16	2014-08-18	\N	Active
192	2997	2014-08-08	2014-08-18	\N	Active
192	2998	2014-08-08	2014-08-20	\N	Completed
192	2999	2014-08-08	2014-08-20	\N	Completed
192	3000	2014-08-08	2014-08-20	\N	Completed
192	3001	2014-08-08	2014-08-20	\N	Completed
192	3002	2014-08-08	2014-08-20	\N	Completed
192	3003	2014-08-08	2014-08-20	\N	Completed
192	3004	2014-08-08	2014-08-20	\N	Completed
192	3005	2014-08-08	2014-08-20	\N	Completed
192	3006	2014-08-08	2014-08-20	\N	Completed
192	3007	2014-08-08	2014-08-18	\N	Active
192	3008	2014-08-08	2014-08-20	\N	Completed
192	3009	2014-08-08	2014-08-20	\N	Completed
192	3010	2014-08-08	2014-08-20	\N	Completed
192	3011	2014-08-08	2014-08-20	\N	Completed
192	3012	2014-08-08	2014-08-20	\N	Completed
192	3013	2014-08-08	2014-08-20	\N	Completed
192	3014	2014-08-08	2014-08-20	\N	Completed
192	3015	2014-08-08	2014-08-20	\N	Completed
192	3016	2014-08-08	2014-08-20	\N	Completed
192	3017	2014-08-08	2014-08-20	\N	Completed
192	3018	2014-08-08	2014-08-20	\N	Completed
192	3019	2014-08-08	2014-08-20	\N	Completed
192	3020	2014-08-08	2014-08-20	\N	Completed
192	3021	2014-08-08	2014-08-20	\N	Completed
192	3022	2014-08-08	2014-08-20	\N	Completed
192	3023	2014-08-08	2014-08-20	\N	Completed
192	3024	2014-08-08	2014-08-20	\N	Completed
192	3025	2014-08-08	2014-08-20	\N	Completed
167	2625	2014-08-19	2014-08-20	\N	Active
167	2626	2014-08-19	2014-08-20	\N	Active
167	2627	2014-08-19	2014-08-20	\N	Active
67	3026	2014-08-22	2014-08-24	\N	Completed
277	3027	2014-08-08	2014-08-11	\N	Completed
277	3028	2014-08-08	2014-08-11	\N	Completed
277	3029	2014-08-07	2014-08-13	\N	Active
277	3030	2014-08-08	2014-08-13	\N	Active
277	3031	2014-08-08	2014-08-13	\N	Completed
277	3032	2014-08-08	2014-08-13	\N	Completed
277	3033	2014-08-07	2014-08-13	\N	Active
277	3034	2014-08-07	2014-08-13	\N	Active
277	3035	2014-08-08	2014-08-13	\N	Completed
277	3036	2014-08-08	2014-08-11	\N	Completed
277	3037	2014-08-08	2014-08-11	\N	Completed
277	3038	2014-08-08	2014-08-11	\N	Completed
277	3039	2014-08-08	2014-08-11	\N	Completed
100	3040	2014-08-16	2014-08-22	\N	Active
100	3041	2014-08-16	2014-08-22	\N	Active
229	3042	2014-08-08	2014-08-13	\N	Completed
229	3043	2014-08-07	2014-08-13	\N	Completed
229	3044	2014-08-08	2014-08-13	\N	Completed
229	3045	2014-08-08	2014-08-13	\N	Active
229	3046	2014-08-08	2014-08-13	\N	Completed
229	3047	2014-08-08	2014-08-13	\N	Active
229	3048	2014-08-09	2014-08-13	\N	Completed
246	3049	2014-08-07	2014-08-13	\N	Completed
246	3050	2014-08-07	2014-08-13	\N	Completed
246	3051	2014-08-07	2014-08-13	\N	Completed
246	3052	2014-08-07	2014-08-13	\N	Completed
245	3053	2014-08-07	2014-08-13	\N	Lost
245	3054	2014-08-08	2014-08-13	\N	Active
245	3055	2014-08-08	2014-08-13	\N	Lost
245	3056	2014-08-07	2014-08-13	\N	Lost
245	3057	2014-08-07	2014-08-13	\N	Lost
234	3058	2014-08-05	2014-08-13	\N	Completed
234	3059	2014-08-05	2014-08-13	\N	Completed
234	3048	2014-08-09	2014-08-13	\N	Completed
234	3060	2014-08-05	2014-08-13	\N	Completed
234	3061	2014-08-05	2014-08-13	\N	Completed
249	3062	2014-08-07	2014-08-13	\N	Completed
249	3063	2014-08-07	2014-08-13	\N	Completed
249	3064	2014-08-07	2014-08-13	\N	Completed
249	3065	2014-08-07	2014-08-13	\N	Completed
254	3066	2014-08-08	2014-08-13	\N	Completed
254	3067	2014-08-08	2014-08-13	\N	Completed
254	3068	2014-08-08	2014-08-13	\N	Active
254	3069	2014-08-08	2014-08-13	\N	Completed
247	3070	2014-08-10	2014-08-13	\N	Completed
247	3071	2014-08-10	2014-08-13	\N	Completed
247	3072	2014-08-10	2014-08-13	\N	Completed
247	1553	2014-08-10	2014-08-13	\N	Became Case
247	3073	2014-08-10	2014-08-13	\N	Completed
242	3074	2014-08-10	2014-08-13	\N	Lost
242	3075	2014-08-10	2014-08-13	\N	Lost
242	3076	2014-08-10	2014-08-13	\N	Lost
242	3077	2014-08-10	2014-08-13	\N	Lost
242	3078	2014-08-10	2014-08-13	\N	Lost
242	3079	2014-08-10	2014-08-13	\N	Lost
242	3080	2014-08-09	2014-08-13	\N	Lost
250	3081	2014-08-09	2014-08-13	\N	Lost
250	3082	2014-08-10	2014-08-13	\N	Lost
250	3083	2014-08-10	2014-08-13	\N	Lost
1166	3084	2014-08-11	2014-08-13	\N	Active
105	3085	2014-08-16	2014-08-26	\N	Completed
105	3086	2014-08-16	2014-08-26	\N	Completed
105	3087	2014-08-16	2014-08-22	\N	Completed
105	3088	2014-08-16	2014-08-26	\N	Completed
105	3089	2014-08-16	2014-08-26	\N	Completed
239	3090	2014-08-08	2014-08-13	\N	Lost
251	3091	2014-08-08	2014-08-13	\N	Lost
251	3092	2014-08-08	2014-08-13	\N	Lost
251	3093	2014-08-08	2014-08-13	\N	Lost
251	3094	2014-08-08	2014-08-13	\N	Lost
251	3095	2014-08-08	2014-08-13	\N	Lost
77	3096	2014-08-23	2014-08-24	\N	Active
77	3097	2014-08-23	2014-08-24	\N	Active
77	3098	2014-08-23	2014-08-24	\N	Active
77	3099	2014-08-23	2014-08-24	\N	Active
28	1091	2014-08-24	2014-08-25	17-Sep-14	Became Case
28	3100	2014-08-24	2014-08-25	\N	Active
28	3101	2014-08-24	2014-08-25	\N	Active
28	3102	2014-08-24	2014-08-25	\N	Active
28	3103	2014-08-24	2014-08-25	\N	Active
28	3104	2014-08-24	2014-08-25	\N	Active
28	3105	2014-08-24	2014-08-25	\N	Active
28	3106	2014-08-24	2014-08-25	\N	Active
28	3107	2014-08-24	2014-08-25	\N	Active
27	3108	2014-08-23	2014-08-25	\N	Active
27	3109	2014-08-23	2014-08-25	\N	Active
27	3110	2014-08-23	2014-08-25	\N	Active
459	3111	2014-08-26	2014-08-27	\N	Active
459	3112	2014-08-26	2014-08-27	\N	Active
548	3113	2014-09-01	2014-09-02	\N	Active
548	3114	2014-09-01	2014-09-02	\N	Active
589	3115	2014-09-01	2014-09-02	\N	Active
589	3116	2014-09-01	2014-09-02	\N	Active
589	3117	2014-09-01	2014-09-02	\N	Active
85	3118	2014-08-21	2014-08-24	\N	Active
28	865	2014-08-21	2014-08-24	\N	Became Case
80	3119	2014-08-23	\N	\N	Completed
80	3120	2014-08-23	\N	\N	Completed
80	3121	2014-08-23	\N	\N	Completed
80	3122	2014-08-23	\N	\N	Completed
80	3123	\N	2014-08-28	\N	Lost
80	3124	2014-08-23	2014-08-24	\N	Lost
80	3125	2014-08-22	2014-08-28	\N	Lost
80	3126	\N	2014-08-28	\N	Lost
80	3127	2014-08-23	\N	\N	Completed
82	3128	2014-08-22	2014-08-24	\N	Active
82	3129	2014-08-22	2014-08-24	\N	Active
82	3124	2014-08-22	2014-08-24	\N	Active
87	3130	2014-07-28	2014-08-20	\N	Completed
86	3131	2014-08-22	2014-08-24	\N	Completed
86	3132	2014-08-22	2014-08-24	\N	Completed
86	3133	2014-08-22	2014-08-24	\N	Completed
86	3134	2014-08-22	2014-08-24	\N	Completed
86	3135	2014-08-22	2014-08-24	\N	Completed
86	3136	2014-08-22	2014-08-24	\N	Active
86	3137	2014-08-22	2014-08-24	\N	Completed
86	3138	2014-08-22	2014-08-24	\N	Completed
86	3139	2014-08-22	2014-08-24	\N	Completed
86	3140	2014-08-22	2014-08-24	\N	Completed
86	3141	2014-08-22	2014-08-24	\N	Active
564	893	2014-08-30	2014-09-01	\N	Became Case
564	3142	2014-08-30	2014-09-01	\N	Active
564	3143	2014-08-30	2014-09-01	\N	Active
564	3144	2014-08-30	2014-09-01	\N	Active
564	3145	2014-08-30	2014-09-01	\N	Active
579	3146	2014-08-31	2014-09-01	\N	Active
603	3147	2014-09-01	2014-09-02	\N	Active
603	3148	2014-09-01	2014-09-02	\N	Active
603	3149	2014-09-01	2014-09-02	\N	Active
603	3150	2014-09-01	2014-09-02	\N	Active
603	3151	2014-09-01	2014-09-02	\N	Active
458	3152	2014-08-26	2014-08-27	\N	Active
749	3153	2014-09-07	2014-09-09	\N	Active
749	3154	2014-09-07	2014-09-09	\N	Active
745	3155	2014-09-06	2014-09-09	\N	Active
745	3156	2014-09-07	2014-09-09	\N	Active
745	3157	2014-09-07	2014-09-09	\N	Active
745	3158	2014-09-07	2014-09-09	\N	Active
745	3159	2014-09-07	2014-09-09	\N	Active
745	3160	2014-09-06	2014-09-09	\N	Active
745	3161	2014-09-06	2014-09-09	\N	Active
745	3162	2014-09-07	2014-09-09	\N	Active
745	3163	2014-09-06	2014-09-09	\N	Active
745	3164	2014-09-06	2014-09-09	\N	Active
745	3165	2014-09-06	2014-09-09	\N	Active
596	3166	2014-09-01	2014-09-02	\N	Active
596	3167	2014-09-01	2014-09-02	\N	Active
596	3168	2014-09-01	2014-09-02	\N	Active
596	3169	2014-09-01	2014-09-02	\N	Active
596	3170	2014-09-01	2014-09-02	\N	Active
596	3171	2014-09-01	2014-09-02	\N	Active
635	1554	\N	\N	\N	Became Case
635	3172	2014-09-03	2014-09-04	\N	Active
947	3173	2014-09-09	2014-09-14	\N	Active
947	3174	2014-09-09	2014-09-14	\N	Active
843	3175	2014-09-09	2014-09-11	\N	Active
843	3176	2014-09-09	2014-09-11	\N	Active
843	3177	2014-09-09	2014-09-11	\N	Active
870	3178	2014-09-06	2014-09-11	\N	Active
870	3179	2014-09-06	2014-09-11	\N	Active
870	3180	2014-09-06	2014-09-11	\N	Active
870	3181	2014-09-06	2014-09-11	\N	Active
870	3182	2014-09-06	2014-09-11	\N	Active
870	3183	2014-09-06	2014-09-11	\N	Active
636	3184	2014-09-03	2014-09-04	\N	Active
636	3185	2014-09-03	2014-09-04	\N	Active
743	954	2014-09-07	2014-09-09	14-Sep-14	Became Case
743	1030	2014-09-07	2014-09-09	16-Sep-14	Became Case
743	3186	2014-09-07	2014-09-09	\N	Active
453	3187	2014-08-22	2014-08-27	\N	Active
454	453	2014-08-21	2014-08-27	\N	Became Case
66	3188	2014-08-18	2014-08-24	\N	Active
66	3189	2014-08-12	2014-08-24	\N	Active
66	3190	2014-08-12	2014-08-24	\N	Active
66	3191	2014-08-18	2014-08-24	\N	Active
70	3192	2014-08-22	2014-08-24	\N	Active
70	3193	2014-08-22	2014-08-24	\N	Active
482	3194	2014-08-27	2014-08-28	\N	Active
455	3195	2014-08-19	2014-09-03	\N	Active
455	3196	2014-08-19	2014-09-03	\N	Active
455	3197	2014-08-19	2014-09-03	\N	Active
455	3198	2014-08-19	2014-09-03	\N	Active
455	3199	2014-08-19	2014-09-03	\N	Active
455	3200	2014-08-19	2014-09-03	\N	Active
455	3201	2014-08-26	2014-08-27	\N	Active
455	3202	2014-08-19	2014-09-03	\N	Active
455	3203	2014-08-19	2014-09-03	\N	Active
455	3204	2014-08-19	2014-09-03	\N	Active
455	3205	2014-08-26	2014-08-27	\N	Active
455	3206	2014-08-26	2014-08-27	\N	Active
455	3207	2014-08-19	2014-09-03	\N	Active
455	3208	2014-08-19	2014-09-03	\N	Active
455	3209	2014-08-19	2014-09-03	\N	Active
455	3210	2014-08-19	2014-09-03	\N	Active
75	3211	2014-08-21	2014-08-24	\N	Active
75	3212	2014-08-23	2014-08-24	\N	Active
69	3213	2014-08-22	2014-08-26	\N	Active
69	3214	2014-08-22	2014-08-26	\N	Active
69	3215	2014-08-22	2014-08-26	\N	Active
69	3216	2014-08-22	2014-08-26	\N	Active
69	3217	2014-08-22	2014-08-26	\N	Active
69	3218	2014-08-22	2014-08-24	\N	Active
69	3219	2014-08-22	2014-08-24	\N	Active
15	3220	2014-08-22	2014-08-26	\N	Active
15	3221	2014-08-22	2014-08-26	\N	Active
15	3222	2014-08-22	2014-08-26	\N	Active
15	3223	2014-08-20	2014-08-26	\N	Active
15	3224	2014-08-22	2014-08-26	\N	Active
545	1129	2014-08-29	2014-08-30	18-Sep-14	Became Case
545	3225	2014-08-29	2014-08-30	\N	Active
545	3226	2014-08-28	2014-08-30	\N	Active
255	3227	2014-08-10	\N	\N	Completed
255	3228	2014-08-10	\N	\N	Completed
255	3229	2014-08-10	\N	\N	Completed
255	3230	2014-08-10	\N	\N	Completed
255	3231	2014-08-10	\N	\N	Completed
255	3232	2014-08-10	2014-08-19	\N	Completed
255	3233	2014-08-11	2014-08-12	\N	Active
255	3234	2014-08-07	2014-08-12	\N	Completed
255	168	2014-08-10	2014-08-19	\N	Became Case
255	3235	2014-08-10	2014-08-19	\N	Completed
255	3236	2014-08-10	2014-08-19	\N	Completed
255	256	2014-08-11	2014-08-12	\N	Became Case
255	3237	2014-08-10	\N	\N	Completed
255	3238	2014-08-10	\N	\N	Completed
255	3239	2014-08-10	\N	\N	Completed
256	3233	2014-08-11	2014-08-12	\N	Lost
256	3234	2014-08-07	2014-08-12	\N	Completed
256	255	2014-08-11	2014-08-12	\N	Became Case
280	3240	2014-08-11	2014-08-17	\N	Completed
280	3241	2014-08-11	2014-08-17	\N	Completed
280	3242	2014-08-11	2014-08-17	\N	Completed
280	3243	2014-08-11	2014-08-17	\N	Completed
280	3244	2014-08-11	2014-08-17	\N	Completed
280	1558	2014-08-11	2014-08-17	\N	Became Case
280	3245	2014-08-11	2014-08-17	\N	Completed
280	1555	2014-08-11	2014-08-09	\N	Became Case
280	1556	2014-08-07	2014-08-09	\N	Became Case
280	1557	2014-08-07	2014-08-09	\N	Became Case
280	1558	2014-08-07	2014-08-09	\N	Became Case
280	3246	2014-08-11	2014-08-17	\N	Completed
280	3247	2014-08-11	2014-08-17	\N	Completed
280	3248	2014-08-11	2014-08-17	\N	Completed
280	3249	2014-08-11	2014-08-17	\N	Completed
280	3250	2014-08-11	2014-08-17	\N	Completed
280	3251	2014-08-11	2014-08-17	\N	Active
280	3252	2014-08-11	2014-08-17	\N	Completed
280	3253	2014-08-11	2014-08-17	\N	Active
280	3254	2014-08-11	2014-08-11	\N	Completed
280	3255	2014-08-11	2014-08-17	\N	Active
280	3256	2014-08-11	2014-08-17	\N	Completed
280	3257	2014-08-11	2014-08-17	\N	Completed
280	3258	2014-08-11	2014-08-17	\N	Active
280	3259	2014-08-11	2014-08-17	\N	Completed
280	3260	2014-08-11	2014-08-17	\N	Completed
280	3261	2014-08-11	2014-08-17	\N	Completed
280	3262	2014-08-23	2014-08-17	\N	Completed
280	3263	2014-08-11	2014-08-17	\N	Completed
280	3264	2014-08-11	2014-08-17	\N	Completed
280	3265	2014-08-11	2014-08-17	\N	Completed
280	3266	2014-08-11	2014-08-17	\N	Completed
280	3267	2014-08-11	2014-08-17	\N	Completed
280	3268	2014-08-11	2014-08-17	\N	Completed
8	3269	2014-08-25	2014-08-28	\N	Completed
8	3270	2014-08-25	2014-08-28	\N	Completed
211	3271	2014-08-12	2014-08-21	\N	Completed
211	3272	2014-08-12	2014-08-21	\N	Completed
211	3273	2014-08-12	2014-08-21	\N	Completed
211	3274	2014-08-12	2014-08-21	\N	Completed
211	3275	2014-08-12	2014-08-16	\N	Completed
211	3276	2014-08-12	2014-08-16	\N	Completed
211	3277	2014-08-12	2014-08-16	\N	Completed
63	3278	2014-08-17	2014-08-24	\N	Active
211	3279	2014-08-12	2014-08-21	\N	Active
211	3280	2014-08-12	2014-08-21	\N	Active
63	3281	2014-08-19	2014-08-24	\N	Active
64	3282	\N	\N	\N	Lost
211	3283	2014-08-12	2014-08-21	\N	Active
211	3284	2014-08-12	2014-08-21	\N	Completed
777	3285	2014-09-07	2014-09-10	\N	Active
777	3286	2014-09-07	2014-09-10	\N	Active
777	3286	2014-09-07	2014-09-10	\N	Active
776	3287	2014-09-09	2014-09-10	\N	Active
776	3288	2014-09-09	2014-09-10	\N	Active
776	3289	2014-09-09	2014-09-10	\N	Active
776	3290	2014-09-09	2014-09-10	\N	Active
776	3291	2014-09-09	2014-09-10	\N	Active
776	3292	2014-09-09	2014-09-10	\N	Active
868	3293	2014-09-09	2014-09-11	\N	Active
210	3294	2014-08-14	2014-08-16	\N	Completed
210	3295	2014-08-14	2014-08-16	\N	Completed
210	3296	2014-08-14	2014-08-16	\N	Completed
210	3297	2014-08-14	2014-08-16	\N	Completed
210	3298	2014-08-14	2014-08-16	\N	Completed
210	3299	2014-08-14	2014-08-16	\N	Completed
210	3300	2014-08-14	2014-08-16	\N	Completed
210	3301	2014-08-14	2014-08-16	\N	Completed
210	3302	2014-08-14	2014-08-16	\N	Completed
210	3303	2014-08-14	2014-08-16	\N	Completed
210	3304	2014-08-14	2014-08-16	\N	Completed
74	3305	2014-08-17	2014-08-24	\N	Lost
74	3306	2014-08-17	2014-08-24	\N	Lost
74	3307	2014-08-17	2014-08-24	\N	Lost
165	2625	2014-08-19	2014-08-20	\N	Active
165	2626	2014-08-19	2014-08-20	\N	Active
165	2627	2014-08-19	2014-08-20	\N	Active
165	167	2014-08-19	2014-08-20	\N	Became Case
42	3308	2014-08-22	2014-08-24	\N	Active
45	3309	2014-08-22	2014-09-02	\N	Active
45	3310	2014-08-22	2014-09-02	\N	Active
45	3311	2014-08-22	2014-09-02	\N	Active
45	3312	2014-08-22	2014-09-02	\N	Active
45	3313	2014-08-22	2014-08-24	\N	Active
45	3314	2014-08-22	2014-08-24	\N	Active
45	3315	2014-08-22	2014-09-02	\N	Active
45	3316	2014-08-22	2014-09-02	\N	Active
150	3317	2014-08-20	2014-08-28	\N	Active
150	151	2014-08-20	2014-08-21	\N	Became Case
150	152	2014-08-20	2014-08-21	\N	Became Case
150	149	2014-08-20	2014-08-21	\N	Became Case
150	3318	2014-08-20	2014-08-28	\N	Active
151	3319	2014-08-20	2014-08-28	\N	Active
151	150	2014-08-20	2014-08-21	\N	Became Case
151	152	2014-08-20	2014-08-21	\N	Became Case
151	149	2014-08-20	2014-08-21	\N	Became Case
151	3320	2014-08-20	2014-08-28	\N	Active
151	3321	2014-08-20	2014-08-28	\N	Active
151	3322	2014-08-20	2014-08-28	\N	Active
151	3323	2014-08-20	2014-08-28	\N	Active
151	3324	2014-08-20	2014-08-28	\N	Active
151	3325	2014-08-20	2014-08-28	\N	Active
152	150	2014-08-20	2014-08-21	\N	Became Case
152	151	2014-08-20	2014-08-21	\N	Became Case
152	149	2014-08-20	2014-08-21	\N	Became Case
152	42	2014-08-28	2014-08-28	\N	Became Case
152	3326	2014-08-28	2014-08-28	\N	Active
152	3327	2014-08-28	2014-08-28	\N	Active
152	3328	2014-08-28	2014-08-28	\N	Active
152	3329	2014-08-28	2014-08-28	\N	Active
152	3330	2014-08-28	2014-08-28	\N	Active
152	3331	2014-08-28	2014-08-28	\N	Active
152	3332	2014-08-28	2014-08-28	\N	Active
149	3333	2014-08-20	2014-08-28	\N	Active
149	3334	2014-08-20	2014-08-28	\N	Active
149	150	2014-08-20	2014-08-21	\N	Became Case
149	151	2014-08-20	2014-08-21	\N	Became Case
149	152	2014-08-20	2014-08-21	\N	Became Case
149	3335	2014-08-20	2014-08-28	\N	Active
149	3336	2014-08-20	2014-08-28	\N	Active
149	3337	2014-08-20	2014-08-28	\N	Active
149	3327	2014-08-20	2014-08-28	\N	Active
149	3338	2014-08-20	2014-08-28	\N	Active
320	3339	2014-08-01	\N	\N	Completed
320	3340	2014-08-01	\N	\N	Completed
320	3341	2014-08-01	\N	\N	Completed
320	3342	2014-08-01	\N	\N	Completed
320	3343	2014-08-01	\N	\N	Completed
320	3344	2014-08-01	\N	\N	Completed
320	3345	2014-08-01	\N	\N	Completed
320	3346	2014-08-01	\N	\N	Completed
320	3347	2014-08-01	\N	\N	Completed
320	3348	2014-08-01	\N	\N	Completed
320	3349	2014-08-01	\N	\N	Completed
320	3350	2014-08-01	\N	\N	Completed
320	3351	2014-08-01	\N	\N	Completed
320	3352	2014-08-01	\N	\N	Completed
320	3353	2014-08-01	\N	\N	Completed
320	3354	2014-08-01	\N	\N	Completed
320	3355	2014-08-01	\N	\N	Completed
320	3356	2014-08-01	\N	\N	Completed
320	3357	2014-08-01	\N	\N	Completed
320	3358	2014-08-01	\N	\N	Completed
320	3359	2014-08-01	\N	\N	Completed
320	3360	2014-08-01	\N	\N	Completed
320	3361	2014-08-01	\N	\N	Completed
320	3362	2014-08-01	\N	\N	Completed
320	3363	2014-08-01	\N	\N	Completed
320	3364	2014-08-01	\N	\N	Completed
320	3365	2014-08-01	\N	\N	Completed
12	3366	2014-08-25	2014-08-26	\N	Active
12	3367	2014-08-25	2014-08-26	\N	Active
224	3368	2014-08-12	2014-08-14	\N	Active
224	3369	2014-08-10	2014-08-14	\N	Active
625	3370	2014-08-10	\N	\N	Completed
625	3371	2014-08-10	\N	\N	Completed
221	3372	2014-08-12	2014-08-14	\N	Completed
221	3373	2014-08-12	2014-08-14	\N	Completed
221	3374	2014-08-12	2014-08-14	\N	Completed
221	3375	2014-08-12	2014-08-14	\N	Completed
221	3376	2014-08-12	2014-08-14	\N	Completed
221	3377	2014-08-12	2014-08-14	\N	Active
221	3378	2014-08-12	2014-08-14	\N	Active
225	3379	2014-08-12	2014-08-14	\N	Active
225	3380	2014-08-12	2014-08-14	\N	Active
225	3381	2014-08-12	2014-08-14	\N	Active
225	3382	2014-08-12	2014-08-14	\N	Active
228	3383	2014-08-12	2014-08-14	\N	Completed
228	3384	2014-08-12	2014-08-14	\N	Lost
228	227	2014-08-12	2014-08-14	\N	Became Case
228	226	2014-08-11	2014-08-14	\N	Became Case
227	3385	2014-08-12	2014-08-14	\N	Completed
227	3386	2014-08-12	2014-08-14	\N	Lost
226	3387	2014-08-12	2014-08-14	\N	Active
226	3388	2014-08-12	2014-08-14	\N	Completed
106	3389	2014-08-11	2014-08-22	\N	Completed
106	3390	2014-08-11	2014-08-22	\N	Active
106	3391	2014-08-14	2014-08-22	\N	Completed
102	3392	2014-08-15	2014-08-22	\N	Active
102	3393	2014-08-15	2014-08-22	\N	Active
99	3394	2014-08-16	2014-08-22	\N	Active
99	3395	2014-08-11	2014-08-22	\N	Completed
103	3396	2014-08-18	2014-08-22	\N	Active
103	3397	2014-08-18	2014-08-22	\N	Active
103	3398	2014-08-18	2014-08-22	\N	Active
103	3399	2014-08-18	2014-08-22	\N	Active
73	3400	2014-08-22	2014-08-24	\N	Active
73	67	2014-08-22	2014-08-24	\N	Became Case
398	3401	2014-07-27	\N	\N	Completed
104	3402	2014-08-11	2014-08-22	\N	Completed
104	3403	2014-08-12	2014-08-22	\N	Completed
104	3404	2014-08-07	2014-08-22	\N	Completed
184	3405	2014-08-15	2014-08-22	\N	Active
184	3406	2014-08-15	2014-08-22	\N	Active
184	3407	2014-08-15	2014-08-22	\N	Active
184	3408	2014-08-15	2014-08-22	\N	Active
184	3409	2014-08-15	2014-08-22	\N	Active
216	3410	2014-08-13	2014-08-20	\N	Completed
216	3411	2014-08-13	2014-08-20	\N	Completed
216	3412	2014-08-13	2014-08-15	\N	Active
216	3413	2014-08-13	2014-08-20	\N	Completed
216	3414	2014-08-13	2014-08-20	\N	Completed
216	3415	2014-08-13	2014-08-15	\N	Active
216	3416	2014-08-13	2014-08-20	\N	Completed
216	3417	2014-08-13	2014-08-20	\N	Completed
216	3418	2014-08-13	2014-08-23	\N	Completed
216	3419	2014-08-13	2014-08-20	\N	Completed
216	3420	2014-08-13	2014-08-23	\N	Completed
216	3421	2014-08-13	2014-08-20	\N	Completed
169	3422	2014-08-13	2014-08-19	\N	Active
169	3423	2014-08-13	2014-08-19	\N	Active
169	3424	2014-08-13	2014-08-19	\N	Active
169	3425	2014-08-13	2014-08-19	\N	Active
169	3426	2014-08-13	2014-08-19	\N	Active
169	3427	2014-08-13	2014-08-19	\N	Active
169	3428	2014-08-13	2014-08-19	\N	Active
169	3429	2014-08-13	2014-08-19	\N	Active
169	3430	2014-08-18	2014-08-19	\N	Active
169	3431	2014-08-13	2014-08-19	\N	Active
157	3432	2014-08-16	2014-08-20	\N	Active
163	3433	2014-08-19	2014-08-20	\N	Active
156	3434	2014-08-18	2014-08-20	\N	Active
218	3435	2014-08-13	2014-08-15	\N	Active
218	3436	2014-08-13	2014-08-15	\N	Active
156	3437	2014-08-16	2014-08-20	\N	Active
156	3438	2014-08-19	2014-08-20	\N	Active
218	3439	2014-08-13	2014-08-15	\N	Active
154	3440	2014-08-19	2014-08-20	\N	Active
154	3441	2014-08-19	2014-08-20	\N	Active
154	3442	2014-08-19	2014-08-20	\N	Active
154	3443	2014-08-19	2014-08-20	\N	Active
154	3444	2014-08-19	2014-08-20	\N	Lost
154	3445	2014-08-19	2014-08-20	\N	Lost
135	3446	2014-08-19	2014-08-21	\N	Active
135	3447	2014-08-19	2014-08-21	\N	Active
135	3448	2014-08-19	2014-08-21	\N	Active
135	3449	2014-08-19	2014-08-21	\N	Active
135	3450	2014-08-19	2014-08-21	\N	Active
135	3451	2014-08-19	2014-08-21	\N	Active
176	3452	2014-08-18	2014-08-19	\N	Active
176	3453	2014-08-18	2014-08-19	\N	Active
176	3454	2014-08-18	2014-08-19	\N	Active
176	3455	2014-08-18	2014-08-19	\N	Active
176	3456	2014-08-18	2014-08-19	\N	Active
176	3457	2014-08-18	2014-08-19	\N	Active
176	3458	2014-08-18	2014-08-19	\N	Active
176	3459	2014-08-18	2014-08-19	\N	Active
176	3460	2014-08-18	2014-08-19	\N	Active
178	3461	2014-08-18	2014-08-19	\N	Active
178	3462	2014-08-18	2014-08-19	\N	Active
178	3463	2014-08-18	2014-08-19	\N	Active
178	3464	2014-08-18	2014-08-19	\N	Active
178	3465	2014-08-18	2014-08-19	\N	Active
178	3466	2014-08-18	2014-08-19	\N	Active
56	3467	2014-08-22	2014-08-24	\N	Active
56	3468	2014-08-22	2014-08-24	\N	Active
56	3469	2014-08-22	2014-08-24	\N	Active
56	3470	2014-08-22	2014-08-24	\N	Active
56	3471	2014-08-22	2014-08-24	\N	Active
56	3472	2014-08-22	2014-08-24	\N	Active
56	3473	2014-08-22	2014-08-24	\N	Active
56	3474	2014-08-22	2014-08-24	\N	Active
196	3475	2014-08-17	2014-08-18	\N	Active
196	3476	2014-08-17	2014-08-18	\N	Active
196	3477	2014-08-17	2014-08-18	\N	Active
196	3478	2014-08-17	2014-08-18	\N	Active
196	3479	2014-08-17	2014-08-18	\N	Active
196	3480	2014-08-17	2014-08-18	\N	Active
196	3481	2014-08-17	2014-08-18	\N	Active
209	461	\N	2014-08-16	\N	Became Case
209	463	\N	2014-08-16	\N	Became Case
209	460	\N	2014-08-16	\N	Became Case
209	462	\N	2014-08-16	\N	Became Case
209	3482	\N	2014-08-16	\N	Active
175	3483	2014-08-17	2014-08-19	\N	Active
175	3484	2014-08-17	2014-08-19	\N	Active
175	3485	2014-08-17	2014-08-19	\N	Active
175	3486	2014-08-17	2014-08-19	\N	Active
206	3487	2014-08-16	2014-08-17	\N	Active
206	3488	2014-08-16	2014-08-17	\N	Active
206	3489	2014-08-16	2014-08-17	\N	Active
206	3490	2014-08-16	2014-08-17	\N	Active
206	3491	2014-08-16	2014-08-17	\N	Active
206	3492	2014-08-12	2014-08-17	\N	Active
206	3493	2014-08-16	2014-08-17	\N	Active
206	3494	2014-08-16	2014-08-17	\N	Active
206	3495	2014-08-16	2014-08-17	\N	Active
206	3496	2014-08-16	2014-08-17	\N	Active
206	3497	2014-08-16	2014-08-17	\N	Active
155	3498	2014-08-18	2014-08-20	\N	Active
110	3499	2014-08-22	2014-08-22	\N	Active
110	3500	2014-08-22	2014-08-22	\N	Active
159	3501	2014-08-19	2014-08-20	\N	Active
159	3502	2014-08-19	2014-08-20	\N	Active
159	3503	2014-08-19	2014-08-20	\N	Active
97	3504	2014-08-21	2014-08-22	\N	Active
96	3505	2014-08-21	2014-08-22	\N	Active
96	3506	2014-08-21	2014-08-22	\N	Active
111	3507	2014-08-21	2014-08-22	\N	Active
111	3508	2014-08-21	2014-08-22	\N	Active
111	3509	2014-08-21	2014-08-22	\N	Active
162	3510	2014-08-17	2014-08-20	\N	Active
95	3511	2014-08-19	2014-08-22	\N	Lost
95	3512	2014-08-19	2014-08-22	\N	Lost
117	3513	2014-08-21	2014-08-22	\N	Active
117	28	2014-08-21	2014-08-22	\N	Became Case
117	85	2014-08-21	2014-08-22	\N	Became Case
98	3514	2014-08-16	2014-08-22	\N	Active
469	3515	2014-08-15	2014-08-28	\N	Active
98	3516	2014-08-16	2014-08-22	\N	Active
98	3517	2014-08-16	2014-08-22	\N	Active
98	3518	2014-08-16	2014-08-22	\N	Active
98	3519	2014-08-16	2014-08-22	\N	Completed
505	3520	2014-08-28	2014-08-28	\N	Completed
84	3521	2014-08-22	2014-08-24	\N	Active
84	3522	2014-08-22	2014-08-24	\N	Active
84	3523	2014-08-22	2014-08-24	\N	Active
84	3524	2014-08-22	2014-08-24	\N	Active
84	3525	2014-08-22	2014-08-24	\N	Active
587	3526	2014-08-31	2014-09-01	\N	Active
587	3527	2014-08-31	2014-09-01	\N	Active
587	3528	2014-08-31	2014-09-01	\N	Active
587	3529	2014-08-31	2014-09-01	\N	Active
587	3530	2014-08-31	2014-09-01	\N	Active
587	3531	2014-08-31	2014-09-01	\N	Active
586	3532	2014-08-31	2014-09-01	\N	Active
586	3533	2014-08-31	2014-09-01	\N	Active
586	3534	2014-08-31	2014-09-01	\N	Active
586	3535	2014-08-31	2014-09-01	\N	Active
586	3536	2014-08-31	2014-09-01	\N	Active
586	3537	2014-08-31	2014-09-01	\N	Active
586	3538	2014-08-31	2014-09-01	\N	Active
586	3539	2014-08-31	2014-09-01	\N	Active
586	3540	2014-08-31	2014-09-01	\N	Active
586	3541	2014-08-31	2014-09-01	\N	Active
586	3542	2014-08-31	2014-09-01	\N	Active
483	3543	2014-08-26	2014-09-06	\N	Active
483	3544	2014-08-26	2014-09-06	\N	Active
483	3545	2014-08-26	2014-09-06	\N	Active
483	3546	2014-08-26	2014-09-06	\N	Active
483	3547	2014-08-26	2014-09-06	\N	Active
483	3548	2014-08-26	2014-09-06	\N	Active
483	3549	2014-08-26	2014-09-06	\N	Active
483	3550	2014-08-26	2014-09-06	\N	Active
483	3551	2014-08-26	2014-09-06	\N	Active
483	3552	2014-08-26	2014-09-06	\N	Active
483	3553	2014-08-26	2014-08-28	\N	Active
483	3554	2014-08-26	2014-08-28	\N	Active
483	3555	2014-08-26	2014-08-28	\N	Active
483	3556	2014-08-26	2014-08-28	\N	Active
483	3557	2014-08-26	2014-08-28	\N	Active
483	3558	2014-08-26	2014-08-28	\N	Active
483	3559	2014-08-26	2014-08-28	\N	Active
483	3560	2014-08-26	2014-08-28	\N	Active
483	3561	2014-08-26	2014-08-28	\N	Active
586	3562	2014-08-31	2014-09-01	\N	Active
483	3563	2014-08-26	2014-09-06	\N	Active
586	3564	2014-08-31	2014-09-01	\N	Active
586	3565	2014-08-31	2014-09-01	\N	Active
484	3566	2014-08-26	2014-08-28	\N	Active
484	3567	2014-08-26	2014-08-28	\N	Active
484	3568	2014-08-26	2014-08-28	\N	Active
484	3569	2014-08-26	2014-08-28	\N	Active
484	3570	2014-08-26	2014-08-28	\N	Active
484	2067	2014-08-26	2014-08-28	\N	Active
484	3571	2014-08-26	2014-08-28	\N	Active
607	3572	2014-08-11	2014-09-02	\N	Active
607	895	2014-08-11	2014-09-02	\N	Became Case
607	3573	2014-08-11	2014-09-02	\N	Active
607	3574	2014-08-11	2014-09-02	\N	Active
607	3575	2014-08-11	2014-09-02	\N	Active
607	3576	2014-08-11	2014-09-02	\N	Active
607	3577	2014-08-11	2014-09-02	\N	Active
607	3578	2014-08-11	2014-09-02	\N	Active
488	3579	2014-08-27	2014-08-28	\N	Active
488	3580	2014-08-27	2014-08-04	\N	Active
488	3581	2014-08-27	2014-08-04	\N	Active
488	3582	2014-08-27	2014-08-04	\N	Active
488	3583	2014-08-27	2014-08-04	\N	Active
488	3584	2014-08-27	2014-08-04	\N	Active
488	3585	2014-08-27	2014-08-04	\N	Active
488	3586	2014-08-27	2014-08-04	\N	Active
488	3587	2014-08-27	2014-08-28	\N	Active
488	3588	2014-08-27	2014-08-04	\N	Active
488	3589	2014-08-27	2014-08-04	\N	Active
488	3590	2014-08-27	2014-08-04	\N	Active
488	3591	2014-08-27	2014-08-04	\N	Active
488	3592	2014-08-27	2014-08-04	\N	Active
488	3593	2014-08-27	2014-08-04	\N	Active
488	3594	2014-08-27	2014-08-04	\N	Active
488	3595	2014-08-27	2014-08-04	\N	Active
488	3596	2014-08-27	2014-08-04	\N	Active
488	3597	2014-08-27	2014-08-04	\N	Active
488	3598	2014-08-27	2014-08-28	\N	Active
488	3599	2014-08-27	2014-08-04	\N	Active
488	3600	2014-08-27	2014-08-04	\N	Active
488	3601	2014-08-27	2014-08-04	\N	Active
488	3602	2014-08-27	2014-08-04	\N	Active
488	3603	2014-08-27	2014-08-04	\N	Active
488	3604	2014-08-27	2014-08-04	\N	Active
488	3605	2014-08-27	2014-08-04	\N	Active
694	3606	2014-09-05	2014-09-07	\N	Active
694	3607	2014-09-05	2014-09-07	\N	Active
6	3608	2014-08-24	2014-08-26	\N	Active
6	3609	2014-08-24	2014-08-26	\N	Active
633	3610	2014-09-03	2014-09-03	\N	Active
633	3611	2014-09-03	2014-09-03	\N	Active
633	3612	2014-09-03	2014-09-03	\N	Active
633	3613	2014-09-03	2014-09-03	\N	Active
633	3614	2014-09-03	2014-09-03	\N	Active
633	3615	2014-09-03	2014-09-03	\N	Active
633	3616	2014-09-03	2014-09-03	\N	Active
633	3617	2014-09-03	2014-09-03	\N	Active
633	3618	2014-09-03	2014-09-03	\N	Active
633	3619	2014-09-03	2014-09-03	\N	Active
4	3620	2014-08-24	2014-08-26	\N	Completed
4	3621	2014-08-24	2014-08-26	\N	Completed
4	3622	2014-08-24	2014-08-26	\N	Completed
4	3623	2014-08-24	2014-08-26	\N	Completed
4	3624	2014-08-24	2014-08-26	\N	Completed
4	3625	2014-08-24	2014-08-26	\N	Completed
633	3626	2014-09-03	2014-09-03	\N	Active
633	3627	2014-09-03	2014-09-03	\N	Active
4	3628	2014-08-24	2014-08-26	\N	Completed
633	3629	2014-09-03	2014-09-03	\N	Active
38	1559	2014-08-22	2014-08-24	\N	Became Case
785	3630	2014-09-08	2014-09-10	\N	Active
38	3631	2014-08-22	2014-08-24	\N	Active
39	3632	2014-08-23	2014-08-24	\N	Active
40	3633	2014-08-23	2014-08-24	\N	Active
40	3634	2014-08-23	2014-08-24	\N	Active
40	3635	2014-08-23	2014-08-24	\N	Active
40	3636	2014-08-23	2014-08-24	\N	Active
40	3637	2014-08-23	2014-08-24	\N	Active
2	3638	2014-08-24	2014-08-26	\N	Active
2	3639	2014-08-24	2014-08-26	\N	Active
7	2666	2014-08-25	2014-08-26	\N	Completed
7	3640	2014-08-25	2014-08-26	\N	Completed
7	3641	2014-08-25	2014-08-26	\N	Active
7	3642	2014-08-25	2014-08-26	\N	Completed
7	3643	2014-08-25	2014-08-26	\N	Active
7	3644	2014-08-25	2014-08-26	\N	Completed
7	3645	2014-08-25	2014-08-26	\N	Completed
7	3641	2014-08-25	2014-08-26	\N	Completed
7	3646	2014-08-25	2014-08-26	\N	Active
3	3647	2014-08-24	2014-08-26	\N	Lost
3	3648	2014-08-24	2014-08-26	\N	Active
3	3649	2014-08-24	2014-08-26	\N	Active
3	3650	2014-08-24	2014-08-26	\N	Active
3	3651	2014-08-24	2014-08-26	\N	Lost
3	3652	2014-08-24	2014-08-26	\N	Active
3	3653	2014-08-24	2014-08-26	\N	Lost
3	3654	2014-08-24	2014-08-26	\N	Lost
612	3655	2014-09-01	2014-09-02	\N	Active
612	3656	2014-09-01	2014-09-02	\N	Active
515	3657	2014-08-28	2014-09-02	\N	Active
515	3658	2014-08-28	2014-09-02	\N	Active
515	3659	2014-08-28	2014-08-29	\N	Active
515	673	2014-08-28	2014-09-02	\N	Became Case
515	3660	2014-08-28	2014-09-02	\N	Active
517	3661	2014-08-27	2014-09-02	\N	Active
517	3662	2014-08-27	2014-09-02	\N	Active
517	1560	2014-08-27	2014-09-02	\N	Became Case
517	3663	2014-08-28	2014-08-29	\N	Active
517	3664	2014-08-27	2014-09-02	\N	Active
517	3665	2014-08-27	2014-09-02	\N	Active
517	3666	2014-08-27	2014-09-02	\N	Active
517	3667	2014-08-27	2014-09-02	\N	Active
517	3668	2014-08-27	2014-09-02	\N	Active
517	3669	2014-08-27	2014-09-02	\N	Active
516	3670	2014-08-28	2014-08-29	\N	Active
516	3671	2014-08-28	2014-08-29	\N	Active
516	3672	2014-08-28	2014-08-29	\N	Active
516	3673	2014-08-28	2014-08-29	\N	Active
519	3674	2014-08-29	2014-08-29	\N	Active
519	3675	2014-08-29	2014-08-29	\N	Active
711	3676	2014-08-24	2014-09-08	\N	Active
711	3677	2014-08-24	2014-09-08	\N	Active
711	3678	2014-08-24	2014-09-08	\N	Active
711	3679	2014-08-24	2014-09-08	\N	Active
711	3680	2014-08-24	2014-09-08	\N	Active
711	3681	2014-08-24	2014-09-08	\N	Active
711	3682	2014-08-24	2014-09-08	\N	Active
711	3683	2014-08-24	2014-09-08	\N	Active
711	3684	2014-08-24	2014-09-08	\N	Active
485	3685	2014-08-26	2014-08-28	\N	Active
485	3686	2014-08-26	2014-08-28	\N	Active
485	3687	2014-08-26	2014-08-28	\N	Active
485	767	2014-08-26	2014-08-28	\N	Became Case
485	3688	2014-08-26	2014-08-28	\N	Active
485	3689	2014-08-26	2014-08-28	\N	Active
487	3690	2014-08-27	2014-08-28	\N	Active
487	3691	2014-08-27	2014-08-28	\N	Completed
487	3692	2014-08-27	2014-08-28	\N	Completed
487	3693	2014-08-27	2014-08-28	\N	Completed
486	951	2014-08-27	2014-08-28	14-Sep-14	Became Case
72	3694	2014-08-21	2014-08-24	\N	Completed
61	3695	2014-08-19	2014-08-24	\N	Lost
62	3696	2014-08-21	2014-08-24	\N	Active
62	3697	2014-08-21	2014-08-24	\N	Completed
62	3698	2014-08-21	2014-08-24	\N	Active
140	3699	2014-08-18	2014-08-25	\N	Completed
140	3700	2014-08-18	2014-08-25	\N	Active
140	3701	2014-08-18	2014-08-25	\N	Completed
140	3702	2014-08-18	2014-08-25	\N	Completed
140	3703	2014-08-18	2014-08-25	\N	Completed
140	3704	2014-08-18	2014-08-25	\N	Active
59	3705	2014-08-20	2014-08-24	\N	Active
59	3706	2014-08-20	2014-08-24	\N	Active
59	3707	2014-08-20	2014-08-24	\N	Active
59	3708	2014-08-20	2014-08-24	\N	Active
59	3709	2014-08-18	2014-08-24	\N	Active
59	3710	2014-08-18	2014-08-24	\N	Active
59	3711	2014-08-18	2014-08-24	\N	Active
59	3712	2014-08-19	2014-08-24	\N	Active
142	3713	2014-08-20	2014-08-21	\N	Active
142	3714	2014-08-20	2014-08-21	\N	Active
514	3715	2014-08-17	2014-08-29	\N	Active
514	3716	2014-08-17	2014-08-29	\N	Active
514	3717	2014-08-17	2014-08-29	\N	Active
60	549	2014-08-19	2014-08-24	\N	Became Case
60	3718	2014-08-18	2014-08-24	\N	Active
514	3719	2014-08-17	2014-08-29	\N	Active
606	3720	2014-08-20	2014-09-02	\N	Active
606	3721	2014-08-29	2014-09-02	\N	Active
606	3722	2014-08-29	2014-09-02	\N	Active
606	3723	2014-08-29	2014-09-02	\N	Active
606	3724	2014-08-20	2014-09-02	\N	Active
606	3725	2014-08-29	2014-09-02	\N	Active
606	3726	2014-08-14	2014-09-02	\N	Active
606	3727	2014-08-14	2014-09-02	\N	Active
606	3728	2014-08-21	2014-09-02	\N	Active
606	3729	2014-08-29	2014-09-02	\N	Active
606	3730	2014-08-29	2014-09-02	\N	Active
606	3731	2014-08-24	2014-09-02	\N	Active
606	3732	2014-08-29	2014-09-02	\N	Active
790	3733	2014-09-11	2014-09-15	\N	Active
790	3734	2014-09-11	2014-09-15	\N	Active
790	3735	2014-09-11	2014-09-15	\N	Active
756	3736	2014-09-01	2014-09-09	\N	Active
756	3737	2014-09-01	2014-09-09	\N	Active
756	3738	2014-09-01	2014-09-09	\N	Active
756	3739	2014-09-01	2014-09-09	\N	Active
756	3740	2014-09-01	2014-09-09	\N	Active
756	3741	2014-09-01	2014-09-09	\N	Active
756	3742	2014-09-01	2014-09-09	\N	Active
756	3743	2014-09-01	2014-09-09	\N	Active
756	3744	2014-09-01	2014-09-09	\N	Active
756	3745	2014-09-01	2014-09-09	\N	Active
71	3746	2014-08-22	2014-08-24	\N	Active
71	3747	2014-08-22	2014-08-24	\N	Active
71	3044	2014-08-22	2014-08-24	\N	Active
71	3748	2014-08-22	2014-08-24	\N	Active
71	3046	2014-08-22	2014-08-24	\N	Active
791	3749	2014-09-09	2014-09-10	\N	Active
541	3750	2014-08-29	2014-08-30	\N	Active
1198	3751	2014-09-17	2014-09-20	\N	Active
1198	3752	2014-09-17	2014-09-20	\N	Active
1198	3753	2014-09-17	2014-09-20	\N	Active
1198	3754	2014-09-17	2014-09-20	\N	Active
1198	3755	2014-09-17	2014-09-20	\N	Active
1198	3756	2014-09-17	2014-09-20	\N	Active
1198	3757	2014-09-17	2014-09-20	\N	Active
1198	3758	2014-09-17	2014-09-20	\N	Active
1198	3759	2014-09-17	2014-09-20	\N	Active
1198	3760	2014-09-17	2014-09-20	\N	Active
1198	3761	2014-09-17	2014-09-20	\N	Active
1198	3762	2014-09-17	2014-09-20	\N	Active
1198	3763	2014-09-17	2014-09-20	\N	Active
1198	3764	2014-09-17	2014-09-20	\N	Active
1198	3765	2014-09-17	2014-09-20	\N	Active
1198	3766	2014-09-17	2014-09-20	\N	Active
1198	3767	2014-09-17	2014-09-20	\N	Active
1198	3768	2014-09-17	2014-09-20	\N	Active
1198	3769	2014-09-17	2014-09-20	\N	Active
68	3770	2014-08-17	2014-08-24	\N	Lost
1198	3771	2014-09-17	2014-09-20	\N	Active
1198	3772	2014-09-17	2014-09-20	\N	Active
1198	3773	2014-09-17	2014-09-20	\N	Active
1198	3774	2014-09-17	2014-09-20	\N	Active
1198	3775	2014-09-17	2014-09-20	\N	Active
1198	3776	2014-09-17	2014-09-20	\N	Active
1198	3777	2014-09-17	2014-09-20	\N	Active
68	3778	2014-08-21	2014-08-24	\N	Completed
1198	3779	2014-09-17	2014-09-20	\N	Active
68	3780	2014-08-21	2014-08-24	\N	Completed
1198	3781	2014-09-17	2014-09-20	\N	Active
1198	3782	2014-09-17	2014-09-20	\N	Active
1198	3783	2014-09-17	2014-09-20	\N	Active
68	3784	2014-08-21	2014-08-24	\N	Completed
1198	3785	2014-09-17	2014-09-20	\N	Active
1198	3786	2014-09-17	2014-09-20	\N	Active
1198	3787	2014-09-17	2014-09-20	\N	Active
65	3788	2014-08-21	2014-08-24	\N	Active
727	961	2014-09-01	2014-09-08	14-Sep-14	Became Case
727	3789	2014-09-01	2014-09-08	\N	Active
727	3790	2014-09-01	2014-09-08	\N	Active
727	3791	2014-09-01	2014-09-08	\N	Active
727	3792	2014-09-01	2014-09-08	\N	Active
727	3793	2014-09-01	2014-09-08	\N	Active
727	3794	2014-09-01	2014-09-08	\N	Active
727	959	2014-09-01	2014-09-08	14-Sep-14	Became Case
727	963	2014-09-01	2014-09-08	14-Sep-14	Became Case
727	958	2014-09-01	2014-09-08	14-Sep-14	Became Case
727	3795	2014-09-01	2014-09-08	\N	Active
727	728	2014-09-01	2014-09-08	8-Sep-14	Became Case
995	3796	2014-09-11	2014-09-15	\N	Active
995	3797	2014-09-11	2014-09-15	\N	Active
995	3798	2014-09-11	2014-09-15	\N	Active
995	3799	2014-09-11	2014-09-15	\N	Active
995	3800	2014-09-11	2014-09-15	\N	Active
995	3801	2014-09-11	2014-09-15	\N	Active
995	3802	2014-09-11	2014-09-15	\N	Active
995	3803	2014-09-11	2014-09-15	\N	Active
995	3804	2014-09-11	2014-09-15	\N	Active
995	3805	2014-09-11	2014-09-15	\N	Active
995	3806	2014-09-11	2014-09-15	\N	Active
995	3807	2014-09-11	2014-09-15	\N	Active
995	3808	2014-09-11	2014-09-15	\N	Active
995	3809	2014-09-11	2014-09-15	\N	Active
995	3810	2014-09-11	2014-09-15	\N	Active
995	3811	2014-09-11	2014-09-15	\N	Active
995	3812	2014-09-11	2014-09-15	\N	Active
995	3813	2014-09-06	2014-09-15	\N	Active
995	3814	2014-09-11	2014-09-15	\N	Active
995	3815	2014-09-11	2014-09-15	\N	Active
995	3816	2014-09-11	2014-09-15	\N	Active
995	3817	2014-09-11	2014-09-15	\N	Active
995	3818	2014-09-11	2014-09-15	\N	Active
995	3819	2014-09-11	2014-09-15	\N	Active
995	3820	2014-09-11	2014-09-15	\N	Active
995	3821	2014-09-11	2014-09-15	\N	Active
995	3822	2014-09-11	2014-09-15	\N	Active
995	3823	2014-09-11	2014-09-15	\N	Active
995	3824	2014-09-11	2014-09-15	\N	Active
995	3825	2014-09-11	2014-09-15	\N	Active
995	3826	2014-09-11	2014-09-15	\N	Active
995	3827	2014-09-11	2014-09-15	\N	Active
995	3828	2014-09-11	2014-09-15	\N	Active
995	3829	2014-09-11	2014-09-15	\N	Active
995	3830	2014-09-11	2014-09-15	\N	Active
995	3831	2014-09-11	2014-09-15	\N	Active
995	3832	2014-09-11	2014-09-15	\N	Active
995	3833	2014-09-11	2014-09-15	\N	Active
995	3834	2014-09-11	2014-09-15	\N	Active
995	3835	2014-09-11	2014-09-15	\N	Active
995	3836	2014-09-11	2014-09-15	\N	Active
995	3837	2014-09-11	2014-09-15	\N	Active
995	3838	2014-09-11	2014-09-15	\N	Active
995	3839	2014-09-11	2014-09-15	\N	Active
995	3840	2014-09-11	2014-09-15	\N	Active
995	3841	2014-09-11	2014-09-15	\N	Active
995	3842	2014-09-11	2014-09-15	\N	Active
995	3843	2014-09-11	2014-09-15	\N	Active
995	3844	2014-09-11	2014-09-15	\N	Active
995	3845	2014-09-11	2014-09-15	\N	Active
995	3846	2014-09-11	2014-09-15	\N	Active
995	3847	2014-09-11	2014-09-15	\N	Active
995	3848	2014-09-11	2014-09-15	\N	Active
995	3849	2014-09-11	2014-09-15	\N	Active
995	3850	2014-09-11	2014-09-15	\N	Active
995	3851	2014-09-06	2014-09-15	\N	Active
995	3852	2014-09-06	2014-09-15	\N	Active
995	3853	2014-09-06	2014-09-15	\N	Active
995	3854	2014-09-06	2014-09-15	\N	Active
995	3855	2014-09-06	2014-09-15	\N	Active
995	3856	2014-09-11	2014-09-15	\N	Active
995	3857	2014-09-11	2014-09-15	\N	Active
995	3858	2014-09-11	2014-09-15	\N	Active
995	3859	2014-09-11	2014-09-15	\N	Active
995	3860	2014-09-11	2014-09-15	\N	Active
995	3861	2014-09-06	2014-09-15	\N	Active
995	3862	2014-09-11	2014-09-15	\N	Active
995	3863	2014-09-11	2014-09-15	\N	Active
995	3864	2014-09-11	2014-09-15	\N	Active
995	3865	2014-09-11	2014-09-15	\N	Active
995	3866	2014-09-11	2014-09-15	\N	Active
995	3867	2014-09-11	2014-09-15	\N	Active
995	3868	2014-09-11	2014-09-15	\N	Active
995	3869	2014-09-06	2014-09-15	\N	Active
995	3870	2014-09-11	2014-09-15	\N	Active
995	3871	2014-09-11	2014-09-15	\N	Active
995	3872	2014-09-11	2014-09-15	\N	Active
995	3873	2014-09-11	2014-09-15	\N	Active
995	3874	2014-09-11	2014-09-15	\N	Active
995	3875	2014-09-11	2014-09-15	\N	Active
995	3876	2014-09-11	2014-09-15	\N	Active
995	3877	2014-09-11	2014-09-15	\N	Active
995	3878	2014-09-11	2014-09-15	\N	Active
995	3879	2014-09-06	2014-09-15	\N	Active
995	3880	2014-09-11	2014-09-15	\N	Active
995	3881	2014-09-06	2014-09-15	\N	Active
995	3882	2014-09-11	2014-09-15	\N	Active
995	1140	2014-09-06	2014-09-15	18-Sep-14	Became Case
958	3883	2014-09-04	2014-09-14	\N	active
958	3884	2014-09-04	2014-09-14	\N	active
958	3885	2014-09-04	2014-09-14	\N	active
958	3886	2014-09-04	2014-09-14	\N	active
958	3887	2014-09-04	2014-09-14	\N	active
958	3888	2014-09-04	2014-09-14	\N	active
958	3889	2014-09-04	2014-09-14	\N	active
958	3890	2014-09-04	2014-09-14	\N	active
958	3891	2014-09-04	2014-09-14	\N	active
958	3892	2014-09-04	2014-09-14	\N	active
958	3893	2014-09-04	2014-09-14	\N	active
958	728	2014-09-04	2014-09-14	\N	Became Case
588	3894	2014-08-23	2014-09-01	\N	Active
588	3895	2014-08-23	2014-09-01	\N	Active
588	3896	2014-08-23	2014-09-01	\N	Active
588	3897	2014-08-23	2014-09-01	\N	Active
588	3898	2014-08-23	2014-09-01	\N	Active
588	3899	2014-08-23	2014-09-01	\N	Active
588	3900	2014-08-23	2014-09-01	\N	Active
588	3901	2014-08-23	2014-09-01	\N	Active
588	3902	2014-08-23	2014-09-01	\N	Active
588	3903	2014-08-23	2014-09-01	\N	Active
588	3904	2014-08-23	2014-09-01	\N	Active
33	3905	\N	2014-08-25	\N	Active
33	3906	\N	2014-08-25	\N	Active
33	3907	\N	2014-08-25	\N	Active
33	3908	\N	2014-08-25	\N	Active
[truncated: 7,130 more rows]
